# Supplementary material for: Heat shock factor binding in Alu repeats expands its involvement in stress through an antisense mechanism
Source: Genome Biol. 2011 Nov 23;12(11):R117. doi: 10.1186/gb-2011-12-11-r117 (PMC3334603; doi:10.1186/gb-2011-12-11-r117)
Supplement: Additional file 1 — Genes differentially expressed in response to heat shock stress. This file contains a list of genes differentially expressed in response to heat shock stress using Illumina BeadChip, analyzed using Beadstudio software. [file gb-2011-12-11-r117-S1.XLS]

## Sheet: Gene_list
UP-REGULATED GENES				DOWN-REGULATED GENES				RANDOM SET OF GENES
NM_ID	GENE_NAME			NM_ID	GENE_NAME			NM_ID	GENE_NAME
NM_014260	PFDN6			NM_020170	NCLN			NM_000952	PTAFR
NM_001142497	MLKL			NM_001174129	SLC11A2			NM_206812	MOG
NM_145243	OMA1			NM_213611	SLC25A3			NM_016618	KRCC1
NM_007315	STAT1			NR_027776	PMS2L5			NM_014168	METTL5
NM_012240	SIRT4			NM_052820	CORO2A			NM_001002275	FCGR2B
NM_020156	C1GALT1			NM_194278	C14orf43			NM_015015	KDM4B
NM_001689	ATP5G3			NM_001020821	MYADM			NR_029484	MIRLET7F2
NM_016063	HDDC2			NM_001127889	SPG21			NM_006192	PAX1
NM_001164346	ZBTB20			NM_003330	TXNRD1			NM_017774	CDKAL1
NM_031925	TMEM120A			NM_201277	CNN2			NR_003587	MYO15B
NM_014140	SMARCAL1			NM_004862	LITAF			NM_152833	C9orf69
NM_003123	SPN			NM_004463	FGD1			NR_026868	ANKRD19
NM_032319	C2orf7			NM_138346	KIAA2013			NM_003834	RGS11
NM_004264	MED21			NM_020338	ZMIZ1			NR_027006	LOC400891
NM_020150	SAR1A			NM_005030	PLK1			NM_001135947	URM1
NM_001024666	SH3KBP1			NM_032290	ANKRD32			NM_000800	FGF1
NM_001122848	SLC6A12			NM_181291	WDR20			NM_001145155	NR2F2
NM_001129765	NSDHL			NM_014797	ZBTB24			NR_027312	LOC153910
NM_015954	DERA			NM_173576	MKX			NM_001042412	CYLD
NM_001145008	BTN3A1			NM_152523	CCNYL1			NR_029685	MIR144
NM_178234	TUSC3			NM_005444	RQCD1			NM_001032410	USP16
NR_023347	CYB5D2			NM_025238	BTBD1			NM_006554	MTX2
NM_002778	PSAP			NM_183050	BCKDHB			NM_005380	NBL1
NM_198795	TDRD1			NM_017921	NPLOC4			NM_016532	INPP5K
NM_004085	TIMM8A			NM_001025081	MBP			NM_000339	SLC12A3
NM_001008897	TCP1			NM_006494	ERF			NM_001011667	CHCHD7
NM_001039938	INTS6			NM_018555	ZNF331			NM_015093	TAB2
NM_004567	PFKFB4			NM_000339	SLC12A3			NM_001080954	PLAGL1
NM_024122	APOO			NM_080627	C20orf117			NM_001007242	GP2
NM_182685	EFNA1			NM_018416	FOXJ2			NM_005020	PDE1C
NM_017420	SIX4			NM_004759	MAPKAPK2			NM_001009880	C22orf9
NM_006281	STK3			NM_020382	SETD8			NM_001145080	C17orf104
NM_001547	IFIT2			NM_006051	APBB3			NM_001042522	SPRED3
NM_006765	TUSC3			NM_080686	BAT2			NM_006322	TUBGCP3
NM_001145099	SLC2A6			NM_001172681	ZNF641			NM_004554	NFATC4
NM_000255	MUT			NM_138769	RHOT2			NR_027898	COL6A4P2
NM_001024947	YIPF5			NM_001024662	RPL6			NM_199423	WWP2
NR_027476	ABHD14B			NM_206855	QKI			NM_206855	QKI
NM_030790	ITFG1			NM_001083614	EARS2			NM_006911	RLN1
NM_018379	FAM63A			NM_016030	TTC15			NM_181361	KCNMB2
NM_001145446	ZNF200			NR_003094	E2F6			NM_019042	PUS7
NR_027662	SLC25A13			NM_004996	ABCC1			NM_016576	GMPR2
NM_020414	DDX24			NM_002451	MTAP			NM_001097640	FUT3
NM_018368	LMBRD1			NM_152931	CPNE1			NM_152443	RDH12
NM_007108	TCEB2			NM_004871	GOSR1			NM_017638	MED18
NM_152726	EFHA1			NM_006963	ZNF22			NM_001002759	C10orf78
NM_001168331	NDUFB4			NM_020445	ACTR3B			NM_001167972	TRMT2B
NM_001146103	PARP9			NM_017941	C17orf80			NM_000820	GAS6
NM_000104	CYP1B1			NM_194457	UBE2J2			NM_182515	ZNF714
NM_001166702	FAM104B			NM_001113511	ARHGEF7			NM_198252	GSN
NM_033515	ARHGAP18			NM_014226	RAGE			NM_145102	ZKSCAN5
NM_024839	RPP21			NM_004393	DAG1			NM_012347	FBXO9
NM_001098479	HLA-F			NM_005192	CDKN3			NM_001040874	HIST2H2AA4
NM_015391	ANAPC13			NM_005888	SLC25A3			NM_001164766	ZFHX3
NM_013363	PCOLCE2			NM_001918	DBT			NM_018064	AKIRIN2
NM_001143679	GSTK1			NM_001034024	DMAP1			NR_024224	SNAR-A7
NM_001710	CFB			NM_201559	FOXO3			NM_003198	TCEB3
NM_006100	ST3GAL6			NM_003913	PRPF4B			NM_017533	MYH4
NM_005175	ATP5G1			NM_001127190	CSK			NM_001166059	HMGCL
NM_000594	TNF			NM_004415	DSP			NM_001042704	CLCNKA
NM_005066	SFPQ			NM_020442	VARS2			NM_022374	ATL2
NM_001128227	GNE			NM_001170536	ATAD3A			NM_001098210	CTNNB1
NM_198828	MAST4			NM_001007553	CSDE1			NM_172209	TAPBP
NM_001177304	PLSCR4			NM_139349	BIN1			NM_025113	C13orf18
NM_003534	HIST1H3G			NM_000234	LIG1			NM_016561	BFAR
NM_006675	TSPAN9			NM_198951	TGM2			NM_023112	OTUB2
NM_002488	NDUFA2			NM_001159773	CANT1			NM_003223	TFAP4
NM_031302	GLT8D2			NM_006696	BRD8			NM_018850	ABCB4
NM_003172	SURF1			NM_030808	NDEL1			NM_024599	RHBDF2
NM_001144070	ABCC3			NM_194356	STX2			NM_022912	REEP1
NM_152373	ZNF684			NM_020320	RARS2			NR_015383	LOC340357
NM_001130015	ANKRD33			NM_002911	UPF1			NM_001033087	MACROD2
NM_207336	ZNF467			NM_006309	LRRFIP2			NM_022136	SAMSN1
NM_003873	NRP1			NM_013263	BRD7			NM_004496	FOXA1
NM_022496	ACTR6			NM_017452	STAU1			NM_004576	PPP2R2B
NM_016505	ZCCHC17			NM_017620	ILF3			NM_003918	GYG2
NM_001170752	SRPX			NM_018660	ZNF395			NM_006705	GADD45G
NM_002414	CD99			NM_006461	SPAG5			NM_173509	FAM163A
NM_033150	COL2A1			NM_003486	SLC7A5			NM_024744	ALS2CR8
NM_001920	DCN			NM_198837	ACACA			NM_001039613	IAH1
NM_013448	BAZ1A			NM_001135048	JDP2			NM_152758	YTHDF3
NM_012342	BAMBI			NM_003110	SP2			NM_019088	PAF1
NM_004239	TRIP11			NM_001498	GCLC			NM_001143	AMELY
NM_007333	KLRC3			NM_001032292	ZNF174			NM_006156	NEDD8
NM_001099668	HIGD1A			NM_022101	CXorf56			NM_001042594	POT1
NM_019059	TOMM7			NM_007359	CASC3			NM_020364	DAZ3
NM_001164674	SUMF1			NM_001171163	ZMYM3			NM_005345	HSPA1A
NM_001173488	NKRF			NM_004599	SREBF2			NM_181836	TMED7
NM_001098614	PUS7L			NM_020823	TMEM181			NM_000850	GSTM4
NM_001162861	COX11			NM_002967	SAFB			NM_002767	PRPSAP2
NM_000699	AMY2A			NM_003938	AP3D1			NM_003615	SLC4A7
NM_001024628	NRP1			NM_004728	DDX21			NM_001004312	RTP2
NM_198332	STAT2			NM_001001550	GRB10			NM_003978	PSTPIP1
NM_033281	MRPS36			NM_032205	PHF20L1			NM_003511	HIST1H2AL
NM_001042476	CARHSP1			NM_005080	XBP1			NM_001042600	MAP4K1
NM_001130413	SCNN1D			NM_198129	LAMA3			NM_000713	BLVRB
NM_002210	ITGAV			NM_198435	AURKA			NM_024979	MCF2L
NM_001039178	ATP5J2			NM_022080	NAPB			NM_052918	SORCS1
NM_004508	IDI1			NM_001099857	IKBKG			NM_003337	UBE2B
NM_003315	DNAJC7			NM_015099	CAMTA2			NM_002197	ACO1
NM_001357	DHX9			NM_004368	CNN2			NM_001006941	ALG3
NM_003630	PEX3			NM_001030006	AP2B1			NM_001010909	MUC21
NM_015869	PPARG			NM_033081	DIDO1			NM_001143685	CES7
NM_172247	CSF2RA			NM_033502	TRERF1			NM_000570	FCGR3B
NM_003454	ZNF200			NM_152557	ZNF746			NM_023036	DNAI2
NM_001531	MR1			NM_032857	LACTB			NM_198435	AURKA
NM_001164267	WDR46			NM_021935	PROK2			NM_021133	RNASEL
NM_001102401	C8orf41			NM_001009936	PHF19			NM_001042470	SUMF2
NM_002775	HTRA1			NM_001163280	HTATSF1			NM_001184771	CPXCR1
NM_004199	P4HA2			NM_133372	FNIP1			NM_001124756	PABPC1L
NM_003642	HAT1			NM_005819	STX6			NM_003910	BUD31
NM_014078	MRPL13			NM_004219	PTTG1			NM_003873	NRP1
NM_001163259	FAM63A			NM_033302	ADRA1A			NM_004856	KIF23
NM_001012514	ITM2C			NM_015035	ZHX3			NM_003803	MYOM1
NM_007210	GALNT6			NM_012140	SLC25A10			NM_172101	CD8B
NM_001040444	PHF11			NM_003409	ZFP161			NM_004219	PTTG1
NM_001010915	PTPLAD2			NM_002027	FNTA			NM_053028	MYLK
NM_021009	UBC			NR_026591	RAD1			NM_145295	ZNF627
NM_001023570	IQCB1			NM_001020820	MYADM			NM_020393	PGLYRP4
NR_023346	CYB5D2			NM_001128844	SMARCA4			NM_012216	MID2
NM_003523	HIST1H2BE			NM_022120	OXCT2			NM_007245	ATXN2L
NM_007048	BTN3A1			NM_024852	EIF2C3			NM_133502	ZNF274
NM_002557	OVGP1			NM_014976	PDCD11			NM_182983	HPN
NM_183401	RNF14			NM_003983	SLC7A6			NM_001037735	ZNF630
NM_152692	C1GALT1C1			NM_015477	SIN3A			NM_020714	ZNF490
NM_018465	C9orf46			NM_003668	MAPKAPK5			NM_001079859	GPR64
NM_014182	ORMDL2			NM_033318	C22orf32			NM_000344	SMN1
NM_005834	TIMM17B			NM_015409	EP400			NM_001164732	REEP1
NM_173216	ST6GAL1			NM_183001	SHC1			NM_004707	ATG12
NM_138425	C12orf57			NM_015545	PTCD1			NM_024630	ZDHHC14
NM_003492	TMEM187			NM_001113491	SEPT9			NM_001892	CSNK1A1
NM_006014	LAGE3			NM_015711	GLTSCR1			NM_032182	FAM175B
NM_153013	C5orf33			NM_213655	WNK1			NR_003297	SNORD115-5
NM_001166703	FAM104B			NM_003376	VEGFA			NM_080701	TREX2
NM_014311	SMUG1			NM_004064	CDKN1B			NM_080879	RAB40A
NR_029431	DNAJC7			NM_004613	TGM2			NM_007046	EMILIN1
NM_004688	NMI			NM_057161	KLHDC3			NM_012287	ACAP2
NM_024507	KREMEN2			NM_001357	DHX9			NM_001001795	MGC70857
NM_198883	MTX1			NM_020126	SPHK2			NM_005180	BMI1
NM_002064	GLRX			NM_031424	FAM110A			NM_001134225	INPP4A
NM_021800	DNAJC12			NM_172247	CSF2RA			NM_001161533	RBM34
NM_005915	MCM6			NM_005766	FARP1			NM_005963	MYH1
NM_001126337	TUFT1			NM_001262	CDKN2C			NM_001184943	C9orf25
NM_001145951	TIMM8A			NM_001025780	FAM108B1			NM_001003962	CAPNS1
NM_004888	ATP6V1G1			NM_006761	YWHAE			NM_000023	SGCA
NM_001100425	KIAA0895			NM_001159575	SCNN1A			NM_004121	GGT5
NM_016027	LACTB2			NM_014322	OPN3			NM_020209	SHD
NM_001023	RPS20			NM_018198	DNAJC11			NM_005924	MEOX2
NM_003254	TIMP1			NM_170740	ALDH5A1			NM_004892	SEC22B
NM_198271	LMOD3			NM_001005476	PKP4			NM_001042510	ZNF706
NM_001031716	OBFC2A			NM_133373	PLCD3			NM_004613	TGM2
NM_080592	C2orf28			NM_013993	DDR1			NR_024531	RPL23AP7
NM_016053	CCDC53			NM_181521	CMTM4			NM_183229	IKZF3
NM_014912	CPEB3			NM_006166	NFYB			NM_024889	C10orf81
NM_152341	PAQR4			NM_015571	SENP6			NM_198447	GOLT1A
NM_001818	AKR1C4			NR_033191	PPP2R2D			NM_014890	FILIP1L
NM_001033503	SAR1B			NM_003481	USP5			NM_001177639	DAG1
NM_015932	POMP			NM_001112706	SCIN			NM_001142292	LMAN2L
NM_017881	C9orf95			NM_153207	AEBP2			NM_194324	TMSB15B
NM_005870	SAP18			NM_001145774	GPR56			NM_005686	SOX13
NM_001032998	KYNU			NM_005354	JUND			NM_001173540	BANP
NM_181861	APAF1			NM_032836	FIZ1			NM_145870	GSTZ1
NM_000123	ERCC5			NM_001001420	SMAD5			NM_001005849	SUMO2
NM_019051	MRPL50			NM_003216	TEF			NM_203414	C17orf81
NM_032789	PARP10			NM_002359	MAFG			NM_023019	DCTN1
NM_000305	PON2			NM_006565	CTCF			NM_001040705	DEFB107B
NM_001032293	ZNF207			NM_017948	NOL8			NM_006706	TCERG1
NR_023350	COPB2			NM_012218	ILF3			NR_026873	NCRNA00174
NM_001539	DNAJA1			NM_001177428	TRPV4			NM_144975	SLFN5
NM_014279	OLFM1			NM_001145156	NR2F2			NM_015974	CRYL1
NM_001527	HDAC2			NM_002204	ITGA3			NM_144717	IL20RB
NM_183237	RNF7			NM_001901	CTGF			NM_001008213	OPTN
NM_002907	RECQL			NM_003639	IKBKG			NR_027253	LOC285696
NM_144611	CYB5D2			NM_000884	IMPDH2			NM_001184801	UBR2
NM_015415	BRP44			NM_001077484	SLC38A1			NM_018214	LRRC1
NM_182760	SUMF1			NM_052851	STARD13			NR_024523	LOC641367
NM_014316	CARHSP1			NM_198337	INSIG1			NM_198178	MITF
NM_001025	RPS23			NM_012310	KIF4A			NM_032285	MRI1
NM_001128615	ARHGEF3			NM_001005731	ITGB4			NM_001159330	ARHGAP27
NM_022736	MFSD1			NM_020731	AHRR			NM_016068	FIS1
NM_001032409	OAS1			NM_001101672	ZNF219			NR_003551	DPY19L2P4
NM_021999	ITM2B			NM_030941	LOC81691			NR_026864	PRSS30P
NM_018561	USP49			NM_024940	DOCK5			NM_015380	SAMM50
NM_018164	C12orf11			NM_001762	CCT6A			NM_133473	ZNF431
NM_001018136	NME1-NME2			NM_001142762	C15orf23			NR_001588	SBDSP1
NM_006334	OLFM1			NM_001080469	FBXO46			NR_027621	FHL1
NM_002261	KLRC3			NM_001185077	ARHGDIA			NR_002949	NUDT16P1
NM_153811	SLC38A6			NM_014160	MKRN2			NM_001024936	WASF1
NM_032412	C5orf32			NM_052848	CCDC97			NM_016486	TMEM69
NM_194441	BTN3A1			NM_020130	C8orf4			NM_012310	KIF4A
NR_033438	PLSCR4			NM_001130523	CSDE1			NR_002934	LOC619207
NM_001134437	PHLDB2			NM_004157	PRKAR2A			NM_020731	AHRR
NR_003086	HSD17B7P2			NM_001135215	ZNF323			NM_030797	FAM49A
NM_032918	RERG			NM_030810	TXNDC5			NM_001144968	NEDD4L
NM_005620	S100A11			NM_001169107	FAM21C			NM_203314	BDH1
NM_052888	LRRC37B			NM_145109	MAP2K3			NM_199170	PMEPA1
NM_018950	HLA-F			NR_027812	PTGES2			NM_001248	ENTPD3
NM_005949	MT1F			NM_006037	HDAC4			NM_138643	CABYR
NM_001099224	IFT74			NM_001142480	C5orf13			NM_017694	MFSD6
NM_152862	ARPC2			NM_018948	ERRFI1			NM_018024	WDYHV1
NM_152649	MLKL			NM_001042762	FIGNL1			NM_030801	MAGED4B
NM_005502	ABCA1			NM_002856	PVRL2			NM_014089	NUPL1
NM_001359	DECR1			NM_181746	LASS2			NM_001017992	ACTBL2
NM_001161530	CSF2RA			NM_001040135	ACTR3B			NM_015670	SENP3
NM_024093	C2orf49			NM_001190326	DGCR8			NM_003051	SLC16A1
NR_024401	ANAPC13			NM_001040662	C14orf138			NM_138807	C3orf31
NM_183381	RNF13			NM_173636	WDR62			NM_000171	GLRA1
NM_004089	TSC22D3			NM_014285	EXOSC2			NM_019065	NECAB2
NM_001099673	C8orf59			NM_001171624	VEGFA			NM_002852	PTX3
NM_016085	C2orf28			NM_033212	CCDC102A			NR_002946	MMP23A
NM_033411	RWDD2A			NM_006022	TSC22D1			NM_001098822	TMEM91
NM_004502	HOXB7			NM_024085	ATG9A			NM_206595	ESRRG
NM_003845	DYRK4			NM_001569	IRAK1			NM_015042	ZNF609
NM_033017	TRIM4			NR_000011	SNORA70			NM_015373	CBY1
NM_203488	ACYP1			NM_001033056	GLUL			NM_080632	UPF3B
NM_032901	C12orf62			NM_033300	LRP8			NM_133369	UNC5A
NM_001628	AKR1B1			NM_001136204	RCC2			NR_027378	LOC643763
NM_175625	RAB3IP			NM_001980	STX2			NM_005986	SOX1
NM_000600	IL6			NM_001145770	GPR56			NM_001521	GTF3C2
NM_001002027	ATP5G1			NM_016617	UFM1			NM_001774	CD37
NM_001170751	SRPX			NM_012388	PLDN			NM_006340	BAIAP2
NM_004800	TM9SF2			NM_153005	RIOK1			NM_183387	EML5
NM_001005474	NFKBIZ			NM_030899	ZNF323			NM_001145650	ZNF529
NM_006252	PRKAA2			NM_005341	ZBTB48			NM_031951	WDR87
NM_001003794	MGLL			NM_025072	PTGES2			NM_004435	ENDOG
NM_012184	FOXD4L1			NM_002745	MAPK1			NM_033138	CALD1
NR_023389	C9orf130			NM_033452	TRIM47			NM_001103170	AADACL3
NM_001008708	CHAC2			NM_002657	PLAGL2			NM_139280	ORMDL3
NM_001031827	BOLA2			NM_181801	UBE2C			NM_001004690	OR2M5
NM_001099669	HIGD1A			NM_198488	FAM83H			NR_030413	MIR766
NM_005101	ISG15			NM_001171135	ZBED1			NM_001178098	CD19
NM_001134439	PHLDB2			NM_001134423	CDV3			NM_080592	C2orf28
NM_001033083	PBLD			NM_001007559	SS18			NM_032859	ABHD13
NM_175744	RHOC			NM_001037328	STAU1			NM_012133	COPG2
NM_001017974	P4HA2			NM_015184	PLCL2			NM_206837	OSCP1
NM_004128	GTF2F2			NM_001111020	SUPT5H			NM_001266	CES1
NM_002727	SRGN			NM_001144824	ZNF234			NM_001167868	ATP5SL
NM_001039589	DPH2			NM_183422	TSC22D1			NM_001033503	SAR1B
NM_003543	HIST1H4H			NM_001043352	TPM3			NR_024225	SNAR-A11
NM_005694	COX17			NM_016255	FAM8A1			NR_003921	PMCHL1
NM_004872	TMEM59			NM_007243	NRM			NM_212543	B4GALT4
NM_152516	COMMD1			NM_002868	RAB5B			NM_033108	HSFY1
NM_006644	HSPH1			NM_138477	CDAN1			NM_001024934	WASF1
NM_031244	SIRT5			NM_004516	ILF3			NM_015919	ZNF226
NM_015997	C1orf66			NM_198679	RAPGEF1			NM_002941	ROBO1
NM_144658	DOCK11			NM_001136157	OTUD5			NM_001143818	SERPINB2
NM_002791	PSMA6			NM_001080955	PLAGL1			NM_153631	HOXA3
NM_001142560	C1orf66			NM_133374	ZNF618			NM_016631	GCFC1
NM_001033032	FAIM			NM_001010990	HERPUD1			NM_022567	NYX
NM_031903	MRPL32			NR_026862	PPP1R3E			NM_002025	AFF2
NM_006978	RNF113A			NM_014003	DHX38			NM_004475	FLOT2
NM_006280	SSR4			NM_016836	RBMS1			NM_058207	SPAG11B
NM_001127207	SMARCAL1			NM_004104	FASN			NM_001130842	ZNF286A
NR_001275	CELP			NM_006773	DDX18			NM_033261	IDI2
NM_017664	ANKRD10			NM_001135701	YWHAZ			NM_020310	MNT
NM_014689	DOCK10			NM_001007099	SCP2			NM_006789	APOBEC2
NM_006232	POLR2H			NM_005993	TBCD			NM_001005332	MAGED1
NM_001144879	IMPA1			NM_018375	SLC39A9			NM_001098722	GNG4
NM_006266	RALGDS			NM_001037334	USP14			NM_017514	PLXNA3
NM_002475	MYL6B			NM_024653	PRKRIP1			NM_138938	REG3A
NM_031420	MRPL9			NM_001001549	GRB10			NM_182760	SUMF1
NM_003428	ZNF84			NM_198055	MZF1			NR_024555	RHOBTB1
NM_032813	TMTC4			NM_080603	ZSWIM1			NR_024145	GHRLOS
NM_133506	DCN			NM_004586	RPS6KA3			NM_001014990	MRPL22
NM_001159390	GUK1			NM_001951	E2F5			NM_198465	NRK
NM_015679	TRUB2			NM_203305	FAM102A			NM_017998	C9orf40
NM_001142470	C6orf203			NM_003447	ZNF165			NM_016824	ADD3
NM_012215	MGEA5			NM_006526	ZNF217			NM_016418	NF2
NM_004388	CTBS			NM_001025366	VEGFA			NM_018165	PBRM1
NM_052936	ATG4A			NM_177401	MIDN			NM_001202	BMP4
NM_001080975	REPS2			NM_006099	PIAS3			NM_182906	CLEC10A
NR_033697	NDUFA2			NM_199072	MDFIC			NM_003925	MBD4
NM_001007794	CEPT1			NM_207112	HAGHL			NM_080825	C20orf144
NM_002228	JUN			NM_001135168	ALDH3A1			NM_018111	C19orf73
NM_015969	MRPS17			NM_002539	ODC1			NM_145341	PDCD4
NM_003032	ST6GAL1			NM_005559	LAMA1			NM_015325	KIAA0947
NR_033439	PLSCR4			NM_006852	TLK2			NR_033348	RAI2
NM_018147	FAIM			NM_000474	TWIST1			NM_001079858	GPR64
NM_001035513	SDHC			NM_003869	CES2			NM_018397	CHDH
NM_001144999	ITGAV			NM_001010891	MTX3			NM_198582	KLHL30
NM_032490	C14orf142			NM_001167672	LPP			NR_024229	SNAR-A10
NM_001003396	TPD52L1			NM_003825	SNAP23			NM_001005236	OR1L1
NM_178156	FUT8			NM_014023	WDR37			NR_033721	DNAJC19
NM_001161532	CSF2RA			NM_014840	NUAK1			NM_173571	CT47A11
NM_007255	B4GALT7			NM_001004125	TUSC1			NM_003690	PRKRA
NM_002097	GTF3A			NR_033712	KIAA0495			NM_013373	ZDHHC8
NM_012111	AHSA1			NM_001173984	BRD7			NM_002121	HLA-DPB1
NM_207304	MBNL2			NM_015556	SIPA1L1			NM_001130141	PCBP3
NM_006163	NFE2			NM_052963	TOP1MT			NM_005432	XRCC3
NM_001159767	BZW2			NM_002658	PLAU			NM_032092	PCDHGA11
NM_007355	HSP90AB1			NM_001083961	WDR62			NM_002892	ARID4A
NM_002978	SCNN1D			NM_001040445	ASB1			NM_001143887	COPS2
NM_015895	GMNN			NM_003685	KHSRP			NM_004947	DOCK3
NM_005731	ARPC2			NM_006191	PA2G4			NM_001135701	YWHAZ
NM_016816	OAS1			NM_001025579	NDEL1			NM_001127215	GFI1
NR_026761	C1orf97			NM_001166356	SHMT2			NM_182616	C15orf38
NM_001137554	MCTS1			NM_014671	UBE3C			NM_001003681	HMGXB4
NM_018973	DPM3			NM_032051	PATZ1			NM_018284	GBP3
NM_001160	APAF1			NM_003128	SPTBN1			NR_002175	TTTY6B
NM_002300	LDHB			NM_006868	RAB31			NM_172109	KCNQ2
NM_002928	RGS16			NM_014680	KIAA0100			NM_001177608	CD33
NM_015723	PNPLA8			NM_001076785	SLC7A6			NM_001176	ARHGDIG
NM_180989	GPR180			NM_023015	INTS3			NM_004494	HDGF
NM_006085	BPNT1			NM_021737	CLCN6			NM_004089	TSC22D3
NM_001718	BMP6			NM_001135765	ATP2A2			NM_003934	FUBP3
NM_001135822	FDPS			NM_018044	NSUN5			NM_001111038	FBXL13
NM_004120	GBP2			NM_019013	FAM64A			NM_004629	FANCG
NM_000052	ATP7A			NM_001077198	ATG9A			NM_015884	MBTPS2
NM_032230	C12orf26			NM_015832	MBD2			NM_003412	ZIC1
NM_001099222	IFT74			NM_139348	BIN1			NM_138395	MARS2
NM_005823	MSLN			NR_023348	GAS8			NM_006252	PRKAA2
NM_006808	SEC61B			NM_020825	CRAMP1L			NR_003329	SNORD116-14
NM_004891	MRPL33			NM_007109	TCF19			NM_031463	HSDL1
NM_000302	PLOD1			NM_000680	ADRA1A			NM_001127350	MED18
NM_014782	ARMCX2			NM_001168272	ITPR1			NM_001083600	NAT15
NM_030752	TCP1			NM_001380	DOCK1			NM_015202	KIAA0556
NM_007217	PDCD10			NM_153339	PUSL1			NM_000954	PTGDS
NM_002535	OAS2			NM_001100625	CENPN			NM_181814	ABHD12B
NR_033302	DHX9			NM_032637	SKP2			NM_007171	POMT1
NM_001779	CD58			NM_001007245	IFRD1			NM_206922	CRIP3
NM_016059	PPIL1			NM_001286	CLCN6			NM_012344	NTSR2
NM_001142648	SAR1A			NM_152352	C18orf19			NM_194260	UBE2I
NM_001044393	MUC1			NM_002757	MAP2K5			NR_027000	LOC349196
NM_005532	IFI27			NM_001134773	STX16			NR_003949	FKBP9L
NM_033114	ZCRB1			NM_006374	STK25			NM_021930	RINT1
NM_174871	PSMD12			NM_001145338	ZBTB22			NM_006573	TNFSF13B
NM_145239	PRRT2			NM_199245	VAMP1			NR_030621	MIR760
NM_004546	NDUFB2			NM_138610	H2AFY			NM_016732	RALY
NM_003299	HSP90B1			NM_000224	KRT18			NM_001011713	NAA30
NM_001034077	HIST2H4B			NM_014963	SBNO2			NM_173570	ZDHHC23
NR_024234	NDUFB11			NM_020740	ANKFY1			NM_018424	EPB41L4B
NM_001278	CHUK			NM_001164502	EIF4ENIF1			NM_003548	HIST2H4A
NM_001024466	SOD2			NM_005999	TSNAX			NM_006232	POLR2H
NR_024415	OBFC2A			NM_002473	MYH9			NR_027092	LOC284798
NM_001122853	MYOZ3			NM_015074	KIF1B			NR_028397	TSNAX-DISC1
NM_173074	PIGF			NM_016284	CNOT1			NM_032601	MCEE
NM_001008212	OPTN			NM_001142350	THOC6			NM_001128835	TRAPPC2
NM_001551	IGBP1			NM_017896	C20orf11			NM_001164104	MOV10L1
NR_023938	C14orf132			NM_015001	SPEN			NM_172388	NFATC1
NM_001099274	TINF2			NM_018167	BTBD7			NM_005672	PSCA
NM_000399	EGR2			NM_001273	CHD4			NR_027333	LOC100128811
NM_001166696	SLC1A3			NM_032900	ARHGAP19			NM_001135691	SLC18A1
NM_002841	PTPRG			NM_152927	CPNE1			NR_033231	SMPD4
NM_001099670	C8orf59			NR_033710	KIAA0495			NM_031452	FAM103A1
NM_001143680	GSTK1			NM_015346	ZFYVE26			NM_001165937	STARD3
NM_001008272	TAGLN3			NM_001143944	LEMD2			NM_005547	IVL
NM_003778	B4GALT4			NM_002067	GNA11			NM_000605	IFNA2
NM_018130	SHQ1			NM_005964	MYH10			NM_147130	NCR3
NM_021063	HIST1H2BD			NM_004124	GMFB			NR_026778	NCRNA00201
NM_014660	PHF14			NM_020700	PPM1H			NM_020740	ANKFY1
NM_001167903	MFSD1			NM_001172668	ZNF668			NM_001099755	SYBU
NM_001003395	TPD52L1			NM_015651	PHF19			NM_001168	BIRC5
NM_018956	C9orf9			NM_014550	CARD10			NM_005015	OXA1L
NM_145913	SLC5A8			NM_001924	GADD45A			NM_001142529	BHLHB9
NM_000169	GLA			NM_032982	CASP2			NM_001002033	HN1
NM_138822	PAM			NM_001040614	LINS1			NM_024658	IPO4
NM_001100812	CXCL16			NM_181597	UPP1			NM_003561	PLA2G10
NR_033343	PSCA			NM_001145144	SLC1A5			NM_181571	CREM
NM_022771	TBC1D15			NM_001014796	DDR2			NM_016520	C9orf78
NM_004172	SLC1A3			NM_004358	CDC25B			NM_001040452	RUFY1
NM_002790	PSMA5			NM_032995	ARHGEF4			NM_138558	PPP1R8
NM_001142540	SLC35B3			NM_012453	TBL2			NM_018411	HR
NM_001012516	ITM2C			NM_001001715	FARP1			NR_015414	LOC151658
NM_001042679	RHOC			NM_020830	WDFY1			NM_182547	TMED4
NM_017861	PIGX			NM_138620	DDX31			NM_004127	GPS1
NM_182756	SPDYA			NM_005804	DDX39			NM_001168465	MAP7D2
NM_000247	MICA			NM_020381	PDSS2			NM_007285	GABARAPL2
NM_002534	OAS1			NM_001976	ENO3			NR_003228	AFG3L1
NM_001850	COL8A1			NM_002082	GRK6			NM_001079673	FNDC3A
NM_002947	RPA3			NM_005184	CALM3			NM_015167	JMJD6
NM_001039840	CHIC1			NM_020466	LYRM2			NM_015346	ZFYVE26
NM_012338	TSPAN12			NM_033000	GTF2I			NM_001127258	HHIPL1
NM_001122606	LAMP2			NR_028408	LOC400027			NM_001142623	GHDC
NM_001129884	TEX264			NM_002635	SLC25A3			NM_001154458	SEPT12
NM_145267	C6orf57			NM_002156	HSPD1			NM_001118887	ANGPT2
NM_080737	SYTL4			NM_003791	MBTPS1			NM_001184945	C9orf25
NM_004480	FUT8			NM_001128846	SMARCA4			NM_001134462	NOTO
NM_005917	MDH1			NM_001172895	CAV1			NM_018147	FAIM
NM_001170423	PRSS35			NM_199043	C14orf102			NM_178156	FUT8
NM_004881	TP53I3			NM_001135699	YWHAZ			NM_002721	PPP6C
NM_022872	IFI6			NM_014634	PPM1F			NR_033489	BAT5
NM_024097	C1orf50			NM_201283	EGFR			NM_015088	TNRC6B
NM_177948	ARMCX3			NM_014159	SETD2			NM_001005914	SEMA3B
NR_002312	RPPH1			NM_001143852	TCHP			NM_033496	HK1
NM_001122847	SLC6A12			NM_017453	STAU1			NM_001002810	PDE4DIP
NM_001146104	PARP9			NM_006047	RBM12			NM_001080514	SCXB
NM_006307	SRPX			NM_152571	C9orf163			NM_001127615	ENOX1
NM_001044392	MUC1			NM_198241	EIF4G1			NM_016307	PRRX2
NM_001128616	ARHGEF3			NM_003040	SLC4A2			NM_001142599	P4HA2
NM_003761	VAMP8			NM_001020818	MYADM			NM_153040	C15orf32
NM_005760	CEBPZ			NM_182729	TXNRD1			NM_001135557	DYNC1I1
NM_001163940	PYGL			NM_139276	STAT3			NM_001128228	TPRN
NM_003512	HIST1H2AC			NM_138957	MAPK1			NM_152917	EMR2
NM_174928	N6AMT2			NM_016823	CRK			NM_001159387	B4GALNT2
NM_000094	COL7A1			NM_173207	TGIF1			NM_001030047	KLK3
NM_153200	EDF1			NM_005517	HMGN2			NM_145021	MARCH8
NM_014056	HIGD1A			NR_024607	MGC16121			NM_000275	OCA2
NM_003792	EDF1			NM_015929	LIPT1			NM_174919	SH3D20
NM_000636	SOD2			NM_000086	CLN3			NM_001160266	RPAIN
NM_003096	SNRPG			NM_173211	TGIF1			NM_001004055	LRRC29
NM_005921	MAP3K1			NM_017824	MARCH5			NM_015156	RCOR1
NM_001135674	C8orf40			NM_001135241	AKR1C2			NM_000302	PLOD1
NM_017709	FAM46C			NM_000321	RB1			NM_001077619	UBXN2B
NM_182641	BPTF			NM_001005386	ACTR2			NM_001160011	ST6GALNAC3
NM_001040034	CD63			NM_022132	MCCC2			NM_024859	MAGIX
NM_005765	ATP6AP2			NM_001014839	NCDN			NM_024513	FYCO1
NM_003733	OASL			NM_001170717	BCAR1			NM_025218	ULBP1
NM_003000	SDHB			NM_032578	MYPN			NM_147188	FBXO22
NM_016546	C1RL			NM_002710	PPP1CC			NM_012369	OR2F1
NM_001386	DPYSL2			NM_001083589	E2F5			NM_001163334	SYTL5
NM_001001788	RAET1G			NM_001172703	GGA3			NM_152673	MUC20
NM_024622	FASTKD1			NM_001127202	PCID2			NM_020927	VAT1L
NM_014060	MCTS1			NM_015332	NUDCD3			NR_030617	MIR665
NM_001029874	REP15			NM_001134422	CDV3			NM_004970	IGFALS
NM_001734	C1S			NM_174983	C19orf28			NM_005166	APLP1
NM_023001	ARID4A			NM_015044	GGA2			NM_172166	MSH5
NM_032784	RSPO3			NM_003467	CXCR4			NM_000984	RPL23A
NM_016456	TMEM9			NM_006245	PPP2R5D			NM_152424	FAM123B
NM_016410	CHMP5			NM_003028	SHB			NM_024807	TREML2
NM_000599	IGFBP5			NM_005902	SMAD3			NM_001142574	IMPDH1
NM_001166699	FAM104B			NM_001008727	ZNF121			NM_001042771	LCK
NM_003310	TSSC1			NM_005270	GLI2			NM_002059	GH2
NM_001146	ANGPT1			NM_001040446	MTMR12			NM_000575	IL1A
NR_033344	SLC38A6			NM_022066	UBE2O			NM_022158	FN3K
NM_014038	BZW2			NR_027868	PDCD6IP			NM_013290	PSMC3IP
NM_001003713	ATP5J2			NM_152624	DCP2			NM_001160047	TXNDC16
NM_001007073	RPL32			NM_004016	DMD			NM_001145132	C5orf52
NM_020424	LYRM1			NM_002130	HMGCS1			NM_017431	PRKAG3
NM_001177519	MICA			NM_153358	ZNF791			NM_015641	TES
NM_003545	HIST1H4E			NM_001008894	NIPA2			NR_024607	MGC16121
NM_005037	PPARG			NM_004701	CCNB2			NM_173079	RUNDC1
NM_020039	ACCN2			NM_172214	CAMKK2			NM_152517	TTC30B
NM_080546	SLC44A1			NM_001113512	ARHGEF7			NM_033401	CNTNAP4
NM_172359	CD46			NM_024576	OGFRL1			NR_030172	MIR493
NM_006086	TUBB3			NM_003714	STC2			NM_012091	ADAT1
NM_001105515	ABCC4			NM_000292	PHKA2			NM_001143778	ASAP3
NM_014161	MRPL18			NM_001145398	TEF			NM_002569	FURIN
NM_001127605	LIPA			NM_017873	ASB6			NM_001136116	ZNF879
NR_027125	RBM18			NM_145160	MAP2K5			NM_001217	CA11
NM_003620	PPM1D			NM_001174125	SLC11A2			NM_144599	NIPA1
NM_001161531	CSF2RA			NM_025267	AARSD1			NM_001947	DUSP7
NM_003675	PRPF18			NM_001122606	LAMP2			NM_004068	AP2M1
NM_032324	C1orf57			NM_198838	ACACA			NM_014788	TRIM14
NM_002581	PAPPA			NM_133436	ASNS			NM_001727	BRS3
NM_001029869	PLAC8L1			NM_001146020	TJAP1			NM_080927	DCBLD2
NM_001146214	TBC1D15			NM_005336	HDLBP			NM_001042416	ZNF596
NR_027126	RBM18			NM_007229	PACSIN2			NM_003114	SPAG1
NM_003142	SSB			NM_024966	SEMA6D			NM_022116	FIGNL1
NM_001166550	IDS			NM_004014	DMD			NM_001989	EVX1
NM_001171990	C5orf35			NM_024738	C12orf49			NR_027447	LOC100289341
NM_018180	DHX32			NM_001129731	PLEKHG4			NM_014657	KIAA0406
NR_033436	PHF14			NM_005085	NUP214			NM_130854	PTPRS
NM_016040	TMED5			NR_024431	LOC283050			NM_001142964	C22orf46
NM_001844	COL2A1			NM_006357	UBE2E3			NM_003028	SHB
NR_026834	LOC152024			NM_003031	SIAH1			NM_001040668	BCL2L12
NM_002966	S100A10			NM_020328	ACVR1B			NM_145246	FRA10AC1
NM_013995	LAMP2			NM_024111	CHAC1			NR_027293	LOC96610
NM_001095	ACCN2			NM_017602	OTUD5			NM_032937	C9orf37
NM_172229	KREMEN2			NM_001079684	KIAA1191			NM_001866	COX7B
NM_025103	IFT74			NM_012097	ARL5A			NM_030651	PRRT1
NM_176895	PPAP2A			NM_018349	MCTP2			NM_199074	NDUFAF3
NM_012168	FBXO2			NM_003127	SPTAN1			NM_001164239	DHX16
NM_003730	RNASET2			NM_001099696	REPIN1			NR_024595	DNM1P35
NM_001128306	PLSCR4			NM_013282	UHRF1			NM_177424	STX12
NR_033440	PAM			NM_005707	PDCD7			NM_001174123	DKFZP781G0119
NM_018318	CCDC91			NR_023359	CABLES1			NR_026597	DIRC3
NM_201262	DNAJC12			NM_182914	SYNE2			NM_001166170	NEK6
NM_203298	CHCHD1			NM_006141	DYNC1LI2			NM_181482	C18orf1
NM_016487	C6orf203			NM_001177431	TRPV4			NM_001080433	CCDC85A
NM_002155	HSPA6			NM_013283	MAT2B			NR_000039	RAB9BP1
NM_006638	RPP40			NM_001001740	RFWD2			NM_001003722	GLE1
NM_001142468	C6orf203			NM_017657	AFTPH			NM_001081752	ELN
NM_013242	C16orf80			NM_001100814	TMEM55B			NM_006646	WASF3
NM_012329	MMD			NM_006401	ANP32B			NM_001166294	SSX2IP
NM_006327	TIMM23			NM_016426	GTSE1			NM_001042355	CYLD
NM_019026	TMCO1			NM_015440	MTHFD1L			NM_001142534	SH2D3C
NM_022121	PERP			NM_181698	CCNY			NM_001130955	ARHGEF18
NM_001137667	CASP8AP2			NM_001606	ABCA2			NR_026703	VTRNA1-1
NM_080677	DYNLL2			NM_017660	GATAD2A			NM_001178034	DPP10
NM_001142541	SLC35B3			NM_001809	CENPA			NM_003410	ZFX
NM_016084	RASD1			NM_177999	ASB6			NM_001174117	DMXL2
NM_001030288	SPN			NM_018671	UNC45A			NM_001143888	BSDC1
NM_001172702	SLC38A6			NR_003148	LOC147804			NM_015435	RNF19A
NM_172232	ABCA5			NM_032756	HPDL			NM_153371	LNX2
NM_001136178	EGR2			NM_032364	DNAJC14			NM_001009932	DNASE1L1
NM_153362	PRSS35			NM_001004019	FBLN2			NM_001030	RPS27
NM_001142634	SPDYA			NM_007202	AKAP10			NM_004809	STOML1
NM_004428	EFNA1			NM_016101	NIP7			NM_198597	SEC24C
NM_024584	CCDC121			NM_173344	ST3GAL1			NM_014597	DNTTIP2
NM_032148	SLC41A2			NM_013300	C12orf24			NM_001005911	IP6K2
NM_001099223	IFT74			NM_000381	MID1			NM_001130417	SLC8A3
NM_003517	HIST2H2AC			NM_017546	C2orf29			NM_012196	GAGE8
NM_001166695	SLC1A3			NM_001031679	MSRB3			NM_017900	AURKAIP1
NM_003885	CDK5R1			NM_015315	LARP1			NM_001134335	EIF2AK1
NM_001632	ALPP			NM_001033925	TIAL1			NM_021065	HIST1H2AD
NM_020808	SIPA1L2			NM_182958	MYST1			NM_005966	NAB1
NM_001164345	ZBTB20			NM_000303	PMM2			NM_024111	CHAC1
NM_032750	ABHD14B			NM_001102371	FOXRED2			NM_023014	PRAMEF2
NR_027942	COX11			NM_000617	SLC11A2			NM_001677	ATP1B1
NM_004509	SP110			NM_001034	RRM2			NM_022664	ECM1
NM_152703	SAMD9L			NM_033303	ADRA1A			NM_001032393	HNRNPH2
NM_002004	FDPS			NM_001127182	CEP55			NM_003181	T
NM_001127401	YPEL5			NM_015456	COBRA1			NM_014298	QPRT
NM_031298	TMEM93			NM_012233	RAB3GAP1			NR_026766	MYCNOS
NM_144778	MBNL2			NM_001173452	TFCP2			NM_101395	DYRK1A
NM_004849	ATG5			NM_153810	C10orf46			NM_001146190	ZNF407
NM_014623	MEA1			NM_005302	GPR37			NM_001166037	ZNF260
NM_002712	PPP1R7			NM_153617	SEMA6D			NM_153497	TAB1
NM_006472	TXNIP			NM_014338	PISD			NM_001039130	ALOX15B
NM_172245	CSF2RA			NM_018087	TMEM48			NM_001042544	LTBP4
NM_003520	HIST1H2BN			NM_001039348	EFEMP1			NM_198472	C10orf125
NM_024700	SNIP1			NM_001127203	PCID2			NM_001129900	ZNF673
NM_020351	COL8A1			NM_018148	LINS1			NM_207440	C13orf35
NM_014288	ITGB3BP			NM_153498	CAMK1D			NM_016091	EIF3L
NM_031892	SH3KBP1			NM_203437	AFTPH			NM_001166292	PTCH2
NM_001122898	CD99			NM_018421	TBC1D2			NM_001184698	MLN
NM_003059	SLC22A4			NM_001174166	SLC16A6			NM_199247	CACNB1
NM_014763	MRPL19			NM_001130849	CAB39			NM_144949	SOCS5
NM_017880	C2orf42			NM_001126050	HDGF			NM_175069	APTX
NM_005575	LNPEP			NM_006029	PNMA1			NM_198493	ANKRD45
NM_003124	SPR			NM_001033557	PPM1B			NM_018417	ADCY10
NM_001035511	SDHC			NM_001172691	ZNF573			NM_001164755	ASPH
NM_001164675	SUMF1			NM_001159576	SCNN1A			NM_004493	HSD17B10
NM_004375	COX11			NM_198799	BCAS4			NM_018371	CSGALNACT1
NM_005389	PCMT1			NM_024874	KIAA0319L			NM_020704	FAM40B
NM_002317	LOX			NM_013995	LAMP2			NM_032744	C6orf105
NM_001964	EGR1			NM_012234	RYBP			NM_001002244	ANAPC11
NM_001384	DPH2			NM_004512	IL11RA			NM_001134664	SAMD13
NM_001033031	FAIM			NM_006630	ZNF234			NM_080913	ASGR2
NM_003530	HIST1H3D			NM_015492	C15orf39			NM_031844	HNRNPU
NM_005113	GOLGA5			NM_016649	ESF1			NM_001135186	ABI3
NM_004548	NDUFB10			NM_004168	SDHA			NM_005174	ATP5C1
NM_001679	ATP1B3			NM_032837	FAM104A			NM_001171162	ZMYM3
NM_207344	SPRYD4			NM_001142935	MXD3			NM_001135707	ACBD4
NM_001042368	RALGDS			NM_001174128	SLC11A2			NM_001145372	PTPN3
NM_138362	FAM104B			NM_031207	HYI			NM_012158	FBXL3
NM_020890	KIAA1524			NM_001080952	PLAGL1			NM_015720	PODXL2
NM_001166304	PIGX			NM_032701	SUV420H2			NM_001135044	MAPK9
NM_000943	PPIC			NM_024063	SPATA5L1			NM_003061	SLIT1
NR_001568	BCYRN1			NR_024320	LITAF			NM_198385	CACNA1G
NM_003115	UAP1			NM_001079812	DIAPH1			NM_001178110	ZNF185
NM_002904	RDBP			NM_177524	MEST			NM_003406	YWHAZ
NM_001172	ARG2			NM_172349	NSD1			NM_001336	CTSZ
NM_001093	ACACB			NM_002444	MSN			NM_001135590	ZNF577
NM_206831	DPH3			NM_207361	FREM2			NM_009590	AOC2
NM_007115	TNFAIP6			NM_001127197	ELF4			NM_003144	SSR1
NM_001008211	OPTN			NM_006558	KHDRBS3			NM_181523	PIK3R1
NM_175040	ST6GALNAC4			NM_206861	TACC2			NM_001040412	C9orf131
NM_001967	EIF4A2			NM_001145056	SLC44A2			NM_015515	KRT23
NM_012381	ORC3L			NM_001164154	TUBB8			NR_027399	GFOD2
NM_014702	KIAA0408			NM_016289	CAB39			NM_014145	C20orf30
NM_030938	TMEM49			NM_001002762	DNAJB12			NM_020967	NCOA5
NM_152310	ELOVL3			NM_001135055	TKT			NM_033394	TANC1
NM_000186	CFH			NM_023011	UPF3A			NM_144635	FAM131A
NM_177949	ARMCX2			NM_012469	PRPF6			NM_003969	UBE2M
NM_001145009	BTN3A1			NM_182826	SCARA3			NM_024611	NARG2
NM_152827	SNX3			NM_001142449	SPNS1			NM_001057	TACR2
NM_001127372	ZNF84			NM_024952	C14orf159			NR_029376	LOC100294362
NM_153826	CD46			NM_001184888	NIPA2			NM_001099658	LRRN3
NR_033441	HDAC2			NM_018946	NANS			NM_001142595	P4HA1
NR_026545	APOO			NM_030756	TCF7L2			NM_002305	LGALS1
NM_002389	CD46			NM_003071	HLTF			NM_153350	FBXL16
NM_001137668	CASP8AP2			NM_201599	ZMYM3			NM_001136528	SERPINE2
NM_001735	C5			NM_181672	OGT			NM_007293	C4A
NM_013316	CNOT4			NM_033549	TRIM41			NR_024428	PARVG
NM_000602	SERPINE1			NM_000213	ITGB4			NM_001080412	ZBTB38
NM_020348	CNNM1			NM_203290	POLR1C			NM_138618	RHCE
NM_002087	GRN			NM_000156	GAMT			NM_207469	DEFB132
NR_024872	MCART1			NM_016222	DDX41			NM_139164	STARD4
NM_152391	PQLC3			NM_002293	LAMC1			NM_001009943	ANKRD16
NM_032727	INA			NM_001102605	IMPDH1			NM_001144074	DET1
NM_172353	CD46			NM_015180	SYNE2			NM_002122	HLA-DQA1
NM_014713	LAPTM4A			NM_016436	PHF20			NM_001012271	BIRC5
NM_139266	STAT1			NM_000875	IGF1R			NM_178154	FUT8
NM_002495	NDUFS4			NM_001171626	VEGFA			NM_024541	C10orf76
NM_003196	TCEA3			NM_014774	KIAA0494			NR_033253	XAGE1A
NM_005514	HLA-B			NM_002402	MEST			NR_003051	RMRP
NM_007034	DNAJB4			NM_206917	NGFRAP1			NR_026904	PABPC1P2
NR_024022	SETMAR			NM_016640	MRPS30			NM_016212	TP53TG3
NM_006123	IDS			NM_001144002	CTPS2			NM_139017	IL31RA
NM_018447	TMEM111			NM_001024843	TNRC6B			NM_001949	E2F3
NM_001015881	TSC22D3			NM_000637	GSR			NM_015439	CCDC28A
NM_182835	SCFD1			NM_022459	XPO4			NM_001476	GAGE6
NM_145753	PHLDB2			NM_012384	GMEB2			NM_001134431	TOR2A
NM_175073	APTX			NM_033089	ZCCHC3			NM_005210	CRYGB
NM_001164344	ZBTB20			NM_004953	EIF4G1			NM_001161417	GPR17
NM_004550	NDUFS2			NM_024325	ZNF343			NR_028084	FAM41AY2
NM_001042465	PSAP			NM_145199	LIPT1			NM_017549	EPDR1
NM_172246	CSF2RA			NM_001142289	MGRN1			NM_173546	KLHDC8B
NM_198088	ZNF200			NM_004006	DMD			NM_004135	IDH3G
NM_000919	PAM			NM_002161	IARS			NM_001185	AZGP1
NM_003666	BLZF1			NM_004302	ACVR1B			NM_058202	SPAG11B
NM_001040443	PHF11			NM_004418	DUSP2			NM_015168	ZC3H4
NM_017892	PRPF40A			NM_000117	EMD			NM_144601	CMTM3
NM_153485	NUP155			NM_001080950	MYO1C			NM_033064	ATCAY
NM_003256	TIMP4			NM_005633	SOS1			NM_032827	ATOH8
NM_017667	CCDC132			NM_005471	GNPDA1			NM_024595	AKIRIN1
NM_001127399	YPEL5			NM_203399	STMN1			NM_002245	KCNK1
NM_020233	C17orf48			NM_007158	CSDE1			NM_001018088	VPS13C
NM_001128301	LYRM1			NM_021076	NEFH			NR_024443	LOC100133920
NM_080593	HIST1H2BK			NM_024037	C1orf135			NM_001408	CELSR2
NM_032314	COQ5			NM_004467	FGL1			NM_001144904	CLEC4M
NM_015388	YIPF3			NM_015164	PLEKHM2			NM_001164442	FAM159B
NM_153741	DPM3			NM_001128921	MARK3			NM_080912	ASGR2
NM_001174068	SYTL4			NM_016282	AK3			NM_001900	CST5
NM_006090	CEPT1			NM_001039140	C20orf27			NM_020778	ALPK3
NM_022456	RAB3IP			NM_021090	MTMR3			NM_004651	USP11
NM_002056	GFPT1			NM_001130420	SMARCC2			NM_181799	UBE2C
NM_001570	IRAK2			NR_033142	TMEM48			NM_000047	ARSE
NM_053035	MRPS33			NM_006449	CDC42EP3			NM_001127648	GABRA1
NR_002939	RUNDC2C			NM_001142478	C5orf13			NR_031608	MIR663B
NM_005115	MVP			NM_001031712	TRMT11			NM_001024858	SPTB
NM_138785	C6orf72			NM_172245	CSF2RA			NM_018047	RBM22
NM_003001	SDHC			NM_138970	NRXN3			NM_001470	GABBR1
NM_001167947	TIMM17B			NM_007265	ECD			NM_201380	PLEC
NM_001085354	MORC4			NM_020831	MKL1			NM_199487	UQCC
NM_001128302	LYRM1			NM_006750	SNTB2			NM_024955	FOXRED2
NM_001135998	NDUFB11			NM_005119	THRAP3			NM_030799	YIPF5
NM_002970	SAT1			NM_032311	POLDIP3			NM_153038	CCDC140
NM_001010986	ATP11C			NM_013989	DIO2			NM_001144962	NFKBIL1
NM_145859	PDCD10			NM_006064	RRAGB			NM_021136	RTN1
NM_004510	SP110			NM_030665	RAI1			NM_007055	POLR3A
NM_182597	C7orf53			NM_014374	REPIN1			NM_152408	POC5
NM_006851	GLIPR1			NM_018492	PBK			NM_006748	SLA
NM_018269	ADI1			NM_198525	KIF7			NM_080610	CST9L
NR_024520	LMAN2L			NM_006766	MYST3			NM_000777	CYP3A5
NM_017794	KIAA1797			NM_015305	ANGEL1			NM_018919	PCDHGA6
NM_198057	TSC22D3			NM_001035254	FAM102A			NM_013378	VPREB3
NR_030761	TMED5			NM_004039	ANXA2			NM_016287	HP1BP3
NM_024553	CCDC132			NM_006693	CPSF4			NM_001160036	RHOBTB2
NM_014142	NUDT5			NM_019100	DMAP1			NM_018049	PLEKHJ1
NM_021980	OPTN			NM_001172218	SCMH1			NM_001146039	GORAB
NM_052957	ACRC			NM_005895	GOLGA3			NM_001126058	DMKN
NM_016618	KRCC1			NM_152320	ZNF641			NM_005471	GNPDA1
NM_207311	CCDC64			NM_001146019	TJAP1			NR_027942	COX11
NM_001167830	TMED5			NM_020242	KIF15			NM_000458	HNF1B
NM_001145448	ZNF200			NM_145690	YWHAZ			NM_032483	PPAPDC1B
NM_002437	MPV17			NM_017905	TMCO3			NR_029461	LST1
NM_020189	ENY2			NM_004578	RAB4A			NM_020210	SEMA4B
NM_012071	COMMD3			NM_001012410	SGOL1			NM_152538	IGSF11
NM_014222	NDUFA8			NM_194261	UBE2I			NM_001743	CALM2
NM_001023571	IQCB1			NM_001123	ADK			NR_027250	SSX8
NM_133371	MYOZ3			NM_006059	LAMC3			NM_002004	FDPS
NM_005642	TAF7			NM_153321	PMP22			NM_001098376	PRAMEF15
NM_003136	SRP54			NM_001171167	CAMTA2			NM_018178	GOLPH3L
NM_014905	GLS			NM_152678	FAM116A			NR_024021	LOC390858
NM_001548	IFIT1			NM_014823	WNK1			NR_003670	KGFLP2
NM_024640	YRDC			NM_152265	BTF3L4			NM_001142478	C5orf13
NM_001033030	FAIM			NR_027023	LOC645676			NM_001955	EDN1
NM_001099652	GPR137C			NM_001001419	SMAD5			NM_001146095	MTMR15
NM_020119	ZC3HAV1			NM_015288	PHF15			NM_001080138	CT47A9
NM_018063	HELLS			NM_001129728	PLEKHG4			NM_001085479	IQCF3
NM_005009	NME4			NM_001031623	ZNF451			NM_001185100	CD22
NM_001127257	SLC39A10			NM_002165	ID1			NM_017539	DNAH3
NM_001017973	P4HA2			NM_001002858	ANXA2			NR_026884	HSPC072
NM_147173	NUDT2			NM_004893	H2AFY			NM_001099685	RHOXF2B
NM_001032731	OAS2			NM_001105248	TMC5			NM_001077196	PDE11A
NM_012383	OSTF1			NM_001127362	NR2C1			NM_004256	SLC22A13
NM_021052	HIST1H2AE			NM_002482	NASP			NM_018949	UTS2R
NM_004836	EIF2AK3			NM_002504	NFX1			NM_006462	RBCK1
NM_003878	GGH			NM_001167741	MTX3			NM_001962	EFNA5
NM_000593	TAP1			NM_001170715	BCAR1			NM_001143832	LEUTX
NM_001035512	SDHC			NM_001174092	TMEM185A			NM_020662	MRS2
NR_024400	ANAPC13			NM_002585	PBX1			NM_198242	EIF4G1
NM_016497	MRPL51			NR_024163	CKS1B			NM_000904	NQO2
NM_012433	SF3B1			NM_004992	MECP2			NM_006900	IFNA13
NM_001044390	MUC1			NM_001173989	C9orf86			NM_198449	EMB
NM_015922	NSDHL			NM_153836	CREG2			NM_002520	NPM1
NM_004726	REPS2			NM_018140	CEP72			NM_012172	FBXO24
NM_001118890	GLRX			NM_020244	CHPT1			NM_002169	IFNA5
NM_018672	ABCA5			NM_014874	MFN2			NM_001877	CR2
NM_001164473	FNBP1L			NM_000109	DMD			NR_003580	LOC100093631
NR_027783	SAT1			NM_013245	VPS4A			NR_027075	LOC283761
NM_018477	ACTR10			NM_032173	ZNRF3			NM_000240	MAOA
NM_181501	ITGA1			NM_134421	HPCAL1			NM_001008493	ENAH
NM_178155	FUT8			NM_152838	RBM12			NM_152415	VPS37A
NM_152371	C1orf93			NM_003204	NFE2L1			NM_014755	SERTAD2
NM_001135676	C8orf40			NM_015002	FBXO21			NM_019052	CCHCR1
NM_145000	RANBP3L			NM_001145649	ZNF529			NM_004536	NAIP
NM_001037537	PHYH			NM_015048	SETD1B			NM_031859	PCDHA10
NM_003711	PPAP2A			NM_014864	FAM20B			NR_033187	PIN4
NM_020353	PLSCR4			NM_020920	CHD8			NM_174922	ADCK5
NM_014171	CRIPT			NM_001042432	CLN3			NM_080859	OR1K1
NM_005452	WDR46			NM_001161661	WWC1			NM_001018	RPS15
NM_003270	TSPAN6			NM_001810	CENPB			NM_001190349	DMKN
NM_005665	EVI5			NM_002936	RNASEH1			NM_207315	CMPK2
NM_020345	NKIRAS1			NM_001177636	DAG1			NM_001161580	POC1A
NM_001144766	DNAJC7			NR_028338	TRAF3IP2			NR_033738	LOC440300
NM_014245	RNF7			NM_001146191	MPZL1			NM_001384	DPH2
NM_004153	ORC1L			NM_144568	TMEM55B			NM_004640	BAT1
NM_006425	SLU7			NM_012177	FBXO5			NR_027144	LIMS3-LOC440895
NM_182608	ANKRD33			NM_001146274	TCF7L2			NM_003530	HIST1H3D
NM_198213	OASL			NM_001015048	BAG5			NM_182660	UTY
NM_001164664	MAST4			NM_014681	DHX34			NM_001123	ADK
NM_172351	CD46			NM_001033583	ACOT9			NM_024715	TXNDC15
NM_016243	CYB5R1			NM_001172557	GOLGA3			NM_025027	ZNF606
NM_002690	POLB			NM_006600	NUDC			NM_018142	INTS10
NM_020365	EIF2B3			NM_015897	PIAS4			NM_145027	KIF6
NM_175920	LNPEP			NM_015343	DULLARD			NM_005249	FOXG1
NM_001142683	CCDC121			NM_001167733	VARS2			NM_173194	KCNIP2
NM_000179	MSH6			NR_024164	ZNF323			NM_005491	MAMLD1
NM_020235	BBX			NM_001032284	TMPO			NM_001113434	C17orf51
NM_003848	SUCLG2			NM_152879	DGKD			NR_001278	CYP2B7P1
NM_022486	SUSD1			NM_201627	TRIM41			NM_000943	PPIC
NM_004182	UXT			NM_015025	MYT1L			NR_001568	BCYRN1
NM_005345	HSPA1A			NM_001039492	FHL2			NR_030178	MIR497
NM_001032281	TFPI			NM_000402	G6PD			NM_207338	LCTL
NM_001190384	GNE			NM_003342	UBE2G1			NR_028471	LOC644649
NM_001136179	EGR2			NM_021873	CDC25B			NM_004671	PIAS2
NM_000235	LIPA			NM_003150	STAT3			NM_001311	CRIP1
NM_001044391	MUC1			NM_001012412	SGOL1			NM_153035	C1orf83
NM_001024465	SOD2			NM_176096	CDK5RAP3			NM_032018	C1orf124
NM_001012993	C9orf152			NM_001168355	OSMR			NR_027856	CLK1
NM_003805	CRADD			NM_152227	SNX5			NM_015070	ZC3H13
NM_000147	FUCA1			NM_130839	UBE3A			NM_022781	RNF38
NM_016589	C3orf1			NM_001481	GAS8			NR_001524	TTTY3
NM_012241	SIRT5			NM_199181	C20orf117			NM_000361	THBD
NM_181868	APAF1			NM_002824	PTMS			NM_005573	LMNB1
NM_002197	ACO1			NM_018708	FEM1A			NM_004992	MECP2
NM_001166262	MTIF3			NM_001034852	SMOC1			NM_001144950	SSC5D
NM_031458	PARP9			NM_021809	TGIF2			NM_001127595	FCGR3A
NR_033435	PHF14			NM_018054	ARHGAP17			NM_001145548	ZDHHC7
NM_001003714	ATP5J2			NM_005334	HCFC1			NM_001136482	C19orf38
NM_030934	C1orf25			NM_052966	FAM129A			NR_003669	MT1IP
NM_001098615	PUS7L			NM_002047	GARS			NM_152411	ZNF786
NM_080424	SP110			NM_022900	CASD1			NM_001097596	XAGE1B
NM_080881	DBN1			NM_001164282	TRAF3IP2			NR_030322	MIR591
NM_001165413	SERPINE1			NR_027239	ZNF529			NR_033308	RAB17
NM_004281	BAG3			NM_002656	PLAGL1			NM_018275	C7orf43
NM_032336	GINS4			NM_001079846	CREBBP			NM_001427	EN2
NM_004547	NDUFB4			NM_007014	WWP2			NM_001177317	SLC34A3
NM_001135821	FDPS			NM_001145635	TRIM45			NM_018650	MARK1
NM_022167	XYLT2			NM_000140	FECH			NM_001232	CASQ2
NM_012141	INTS6			NM_001122633	CPS1			NM_031283	TCF7L1
NM_003849	SUCLG1			NM_001142290	MGRN1			NM_001077686	AGAP8
NM_025134	CHD9			NM_004090	DUSP3			NM_021145	DMTF1
NM_005110	GFPT2			NM_181784	SPRED2			NM_153330	DNAJB8
NM_178270	ATG4A			NM_201649	SLC6A9			NR_001291	SNORD115-1
NM_006406	PRDX4			NM_021795	ELK4			NM_172389	NFATC1
NM_133367	PAQR8			NM_032525	TUBB6			NM_133635	POFUT2
NM_001185015	SP110			NM_001130970	NELF			NR_027309	LOC148824
NM_001146213	TBC1D15			NM_001018005	TPM1			NM_001100420	C21orf91
NM_004892	SEC22B			NM_006312	NCOR2			NR_024552	CALHM2
NM_001040217	FAM63A			NM_016133	INSIG2			NM_033083	EAF1
NM_016570	ERGIC2			NM_018249	CDK5RAP2			NM_152854	CD40
NM_000962	PTGS1			NM_013417	IARS			NR_001578	TDH
NM_001098507	ZNF207			NM_004136	IREB2			NR_028338	TRAF3IP2
NM_002198	IRF1			NM_176793	MRPL43			NM_013388	PREB
NM_001018025	MTCP1			NM_014847	UBAP2L			NM_178339	C3orf35
NM_002863	PYGL			NM_199229	RPE			NM_001146684	RNF222
NM_013262	MYLIP			NM_173157	NR4A1			NM_182746	MCM4
NM_003810	TNFSF10			NM_016079	VPS24			NM_023000	ARID4A
NM_138712	PPARG			NM_001013398	IGFBP3			NM_002120	HLA-DOB
NM_001142292	LMAN2L			NM_013272	SLCO3A1			NM_005427	TP73
NR_002190	SUMO1P3			NM_000097	CPOX			NM_001135993	TTC39C
NM_019056	NDUFB11			NM_002796	PSMB4			NM_021135	RPS6KA2
NM_003795	SNX3			NM_005896	IDH1			NM_001163857	C22orf33
NR_027449	TBC1D15			NR_033334	TMEM70			NM_001144005	SLITRK2
NM_015933	CCDC72			NM_001015885	RAE1			NM_001077489	GNAS
NM_001145447	ZNF200			NM_001067	TOP2A			NR_027114	LOC285740
NM_001008213	OPTN			NM_001127371	CDCA7L			NM_021015	SSX5
NM_001143681	GSTK1			NM_005035	POLRMT			NM_024860	SETD6
NM_032448	FAM120B			NM_080626	BRI3BP			NM_001042365	PTPN20B
NM_001001551	C9orf103			NM_007372	DDX42			NM_001080137	CT47A10
NM_001127711	TMEM14B			NR_027811	PTGES2			NM_015058	KIAA0564
NM_004092	ECHS1			NM_205845	AKR1C2			NM_007353	GNA12
NM_001135651	EIF2AK2			NM_001166358	SHMT2			NM_001078645	CDC16
NM_002546	TNFRSF11B			NM_001177638	DAG1			NM_001127399	YPEL5
NM_004395	DBN1			NM_001135776	ZBTB43			NM_005118	TNFSF15
NM_020299	AKR1B10			NM_145735	ARHGEF7			NR_026791	HCG27
NM_006287	TFPI			NM_024076	KCTD15			NM_022166	XYLT1
NM_183400	RNF14			NM_198061	CES2			NM_052903	TUBGCP5
NM_147184	TP53I3			NM_015226	CLEC16A			NM_183005	RPP38
NM_002514	NOV			NM_024706	ZNF668			NM_001135702	YWHAZ
NM_002489	NDUFA4			NM_001143823	ZFP161			NM_019058	DDIT4
NM_001190383	GNE			NM_198935	SS18L1			NM_182506	MAGEB10
NM_001780	CD63			NM_005793	NME6			NM_012300	FBXW11
NR_000024	SNORD46			NM_016535	ZNF581			NM_016260	IKZF2
NM_133503	DCN			NM_001080954	PLAGL1			NM_152721	DOK6
NM_002455	MTX1			NM_019606	MEPCE			NM_001049	SSTR1
NM_015599	PGM3			NM_001007100	SCP2			NM_017952	PTCD3
NM_004344	CETN2			NM_021192	HOXD11			NM_001079907	ZNF331
NM_031419	NFKBIZ			NM_030645	SH3BP5L			NM_052988	CDK10
NM_004036	ADCY3			NM_032876	JUB			NM_032647	CBX2
NM_207006	FAM83A			NM_001184743	PGBD1			NM_001185114	CD1E
NM_001014975	CFH			NM_024072	DDX54			NM_018921	PCDHGA9
NM_016039	C14orf166			NM_024294	C6orf106			NM_133430	XAGE1D
NM_138441	C6orf150			NM_130469	JDP2			NR_027669	RNF170
NM_017523	XAF1			NM_000801	FKBP1A			NM_001018052	POLR3H
NM_001166263	MTIF3			NM_016481	C9orf156			NM_013994	DDR1
NM_001002258	ATP5G3			NM_014765	TOMM20			NM_015293	SYNE1
NM_001047434	DPH3			NM_013403	STRN4			NM_178120	DLX1
NM_004052	BNIP3			NM_014380	NGFRAP1			NM_001142572	ZNF669
NM_002923	RGS2			NM_003823	TNFRSF6B			NM_001617	ADD2
NM_017585	SLC2A6			NM_012401	PLXNB2			NM_006981	NR4A3
NM_001141945	ACTA2			NM_001659	ARF3			NM_000140	FECH
NR_026665	CD58			NR_002436	SNORA33			NR_027487	LOC146880
NM_024843	CYBRD1			NM_001172896	CAV1			NR_030202	MIR519D
NM_145265	CCDC127			NM_014620	HOXC4			NM_018992	KCTD5
NM_006493	CLN5			NM_001007023	DIO2			NM_013952	PAX8
NM_138820	HIGD2A			NM_201443	TEAD4			NM_172195	EIF2B4
NM_212543	B4GALT4			NM_182486	C1QTNF6			NM_001012968	SPIN4
NM_030969	TMEM14B			NM_001128920	MARK3			NR_033682	PCYT2
NM_030579	CYB5B			NM_001145145	SLC1A5			NM_004090	DUSP3
NM_001170750	SRPX			NM_175907	ZADH2			NM_001145168	GPR113
NM_017544	NKRF			NM_003252	TIAL1			NM_002124	HLA-DRB1
NM_001099672	C8orf59			NM_007270	FKBP9			NM_005229	ELK1
NM_001166588	EIF2B3			NM_001025300	RAB12			NR_027678	RPAIN
NM_033412	MCART1			NM_017437	CPSF2			NM_001007094	ZNF37A
NM_172350	CD46			NM_001100621	C17orf80			NR_003601	ANTXRL
NM_001161	NUDT2			NM_201525	GPR56			NM_001144939	VMO1
NM_003457	ZNF207			NM_014426	SNX5			NR_026918	PTPN3
NM_001018017	MUC1			NM_005772	RCL1			NM_001110219	GJB6
NM_001113547	LIMA1			NM_020765	UBR4			NM_032013	NDRG3
NR_024521	LMAN2L			NM_206999	CNOT1			NM_012415	RAD54B
NM_001039457	ATP6V0B			NM_001018008	TPM1			NM_198057	TSC22D3
NM_001008273	TAGLN3			NM_001130971	NELF			NM_001166355	LFNG
NM_005063	SCD			NM_003297	NR2C1			NM_001080121	PRNP
NM_001785	CDA			NM_180976	PPP2R5D			NM_015442	CNOT10
NM_006713	SUB1			NM_001142450	SPNS1			NR_002557	LOC613038
NM_001003397	TPD52L1			NM_199413	PRC1
NM_006432	NPC2			NM_001294	CLPTM1
NM_006515	SETMAR			NM_201284	EGFR
NM_000786	CYP51A1			NM_003086	SNAPC4
NM_207013	TCEB2			NM_012083	FRAT2
NR_024518	LMAN2L			NM_006904	PRKDC
NM_001079669	TMTC4			NM_001025369	VEGFA
NM_006187	OAS3			NM_013406	DHPS
NR_027941	COX11			NM_001017415	USP1
NM_032351	MRPL45			NM_024336	IRX3
NM_012328	DNAJB9			NM_001005362	DNM2
NM_002887	RARS			NM_001126108	SLC12A3
NM_015510	DHRS7B			NM_006088	TUBB2C
NM_005347	HSPA5			NM_001172220	SCMH1
NM_017458	MVP			NM_198291	SRC
NM_153477	UXT			NM_001136042	AARSD1
NM_144589	COMTD1			NM_138639	BCL2L12
NM_001257	CDH13			NM_004772	C5orf13
NM_033091	TRIM4			NM_001159491	BRI3
NM_007198	PROSC			NM_017871	CPSF3L
NM_004459	BPTF			NM_002074	GNB1
NM_002892	ARID4A			NM_001170544	PGAM5
NM_004616	TSPAN8			NM_001110792	MECP2
NM_007282	RNF13			NM_001166357	SHMT2
NM_021243	C6orf115			NM_181701	QSOX2
NM_024625	ZC3HAV1			NM_014838	ZBED4
NM_133505	DCN			NM_174911	FAM84B
NM_001146314	ABHD14B			NM_001172897	CAV1
NM_001035505	BOLA3			NM_145196	LIPT1
NM_001177306	PAM			NM_153616	SEMA6D
NM_004096	EIF4EBP2			NR_002323	TUG1
NM_003143	SSBP1			NM_001127890	SPG21
NM_001146227	RPS20			NM_198321	GALNT10
NM_206808	CLYBL			NM_030674	SLC38A1
NM_006349	ZNHIT1			NM_001018054	LRP8
NM_003541	HIST1H4K			NM_001903	CTNNA1
NM_001163260	FAM63A			NM_006623	PHGDH
NM_016207	CPSF3			NM_198080	MSRB3
NM_003069	SMARCA1			NM_015465	GEMIN5
NM_004460	FAP			NM_025133	FBXO11
NM_001146106	PARP9			NM_201441	TEAD4
NM_001098478	HLA-F			NM_016830	VAMP1
NM_001144822	CD58			NM_201555	FHL2
NM_006834	RAB32			NM_001164732	REEP1
NR_027862	HAT1			NM_016936	UBN1
NM_016448	DTL			NM_015125	CIC
NM_001018113	FANCB			NM_000598	IGFBP3
NR_024235	NDUFB11			NM_001892	CSNK1A1
NM_001113546	LIMA1			NM_001142784	IL11RA
NM_001170795	C2orf28			NM_005911	MAT2A
NM_006207	PDGFRL			NM_005759	ABI2
NM_018129	PNPO			NM_001010989	HERPUD1
NM_001143674	BRP44			NM_152437	ZNF664
NM_015634	KIAA1279			NM_022720	DGCR8
NM_024657	MORC4			NR_028052	NGRN
NM_001166116	TMOD1			NM_001012756	ZNF260
NM_018838	NDUFA12			NM_001172689	ZNF573
NM_021018	HIST1H3F			NM_175066	DDX51
NM_001160301	DPYD			NM_022487	DCLRE1C
NM_001163258	FAM63A			NR_029416	SHMT2
NM_004280	EEF1E1			NR_027394	TJAP1
NM_031286	SH3BGRL3			NM_080797	DIDO1
NM_032601	MCEE			NM_001990	EYA3
NM_006214	PHYH			NM_031483	ITCH
NM_002294	LAMP2			NM_001105249	TMC5
NM_018295	TMEM140			NM_138484	SGOL1
NM_153747	PIGC			NM_001191	BCL2L1
NM_005672	PSCA			NM_001933	DLST
NM_005719	ARPC3			NM_175875	SIX5
NM_001634	AMD1			NM_005686	SOX13
NM_138436	C8orf40			NM_001798	CDK2
NM_015983	UBE2D4			NM_001170716	BCAR1
NM_004972	JAK2			NM_033550	TP53RK
NM_001135652	EIF2AK2			NM_002813	PSMD9
NM_001031711	ERGIC1			NM_001184801	UBR2
NR_024873	MCART1			NM_005801	EIF1
NM_002154	HSPA4			NM_005808	CTDSPL
NM_018462	C3orf10			NM_144679	C17orf56
NM_020422	TMEM159			NM_001018006	TPM1
NM_001069	TUBB2A			NM_018383	WDR33
NM_005868	BET1			NM_001032287	NR2C1
NM_013259	TAGLN3			NM_001038	SCNN1A
NM_003044	SLC6A12			NM_001039569	AP1S3
NM_005516	HLA-E			NM_001113496	SEPT9
NM_002960	S100A3			NM_032052	PATZ1
NM_004298	NUP155			NM_015179	RRP12
NM_002612	PDK4			NM_005953	MT2A
NM_004394	DAP			NM_025083	EDC3
NM_016357	LIMA1			NM_006253	PRKAB1
NM_016494	RNF181			NM_017633	FAM46A
NM_032312	YIPF4			NM_022768	RBM15
NM_001135095	FNDC3B			NM_019108	C19orf61
NM_005252	FOS			NM_007165	SF3A2
NM_031280	MRPS15			NM_015169	RRS1
NM_001378	DYNC1I2			NM_001130099	KIFC3
NM_014188	SSU72			NM_015327	SMG5
NM_138766	PAM			NM_001008539	SLC7A2
NM_138720	HIST1H2BD			NM_015084	MRPS27
NM_003705	SLC25A12			NM_014547	TMOD3
NM_006820	IFI44L			NM_002828	PTPN2
NM_001142568	BBX			NM_006612	KIF1C
NM_005810	KLRG1			NM_001037283	EIF3B
NM_012461	TINF2			NM_001042681	RERE
NM_001146105	PARP9			NM_018098	ECT2
NM_003516	HIST2H2AA3			NM_015276	USP22
NM_005025	SERPINI1			NM_018119	POLR3E
NM_023012	RSRC2			NM_001162426	TSC1
NM_003275	TMOD1			NM_001164501	EIF4ENIF1
NM_018453	EAPP			NM_203506	GRB2
NM_177925	H2AFJ			NM_198437	AURKA
NM_002912	REV3L			NM_024627	C22orf29
NM_001142599	P4HA2			NM_005195	CEBPD
NM_005981	TSPAN31			NM_014614	PSME4
NM_001011	RPS7			NM_005078	TLE3
NM_001134470	C3orf58			NM_001018109	PIR
NM_004148	NINJ1			NM_001142650	HNRPLL
NM_018641	CHST12			NM_002467	MYC
NM_015149	RGL1			NM_001134772	STX16
NM_019896	POLE4			NM_001521	GTF3C2
NM_013404	MSLN			NM_014412	CACYBP
NM_001862	COX5B			NM_022662	ANAPC1
NM_001321	CSRP2			NM_180977	PPP2R5D
NM_207170	SYF2			NM_000859	HMGCR
NM_178140	PDZD2			NM_001105192	TLE3
NM_016071	MRPS33			NM_001127370	CDCA7L
NM_007075	WDR45			NM_001171630	VEGFA
NM_001178137	CPEB3			NR_024429	LOC283050
NM_003526	HIST1H2BC			NM_004013	DMD
NM_019555	ARHGEF3			NM_170721	MSI2
NM_001001660	LYRM5			NM_138473	SP1
NM_145918	CTSL1			NM_005738	ARL4A
NM_016106	SCFD1			NM_001080951	PLAGL1
NM_018469	TEX2			NM_025136	OPA3
NM_015471	NSL1			NM_001025434	NQO1
NM_001127603	C9orf95			NM_018288	PHF10
NM_001184960	SH3KBP1			NM_001174126	SLC11A2
NM_014573	TMEM97			NM_198834	ACACA
NM_003289	TPM2			NM_004796	NRXN3
NM_000984	RPL23A			NM_001748	CAPN2
NM_001163724	LOC388588			NM_018449	UBAP2
NM_004093	EFNB2			NM_015447	CAMSAP1
NM_001177355	MSLN			NM_001142477	C5orf13
NM_001146152	CYP51A1			NM_001761	CCNF
NM_001008779	SPDYA			NM_018105	THAP1
NM_012098	ANGPTL2			NM_058163	TSR2
NM_021626	SCPEP1			NM_194313	KIF24
NM_006002	UCHL3			NM_014275	MGAT4B
NM_016029	DHRS7			NM_001165931	RRM2
NM_001024948	FNBP1L			NM_002627	PFKP
NM_000935	PLOD2			NM_002103	GYS1
NM_003022	SH3BGRL			NR_003504	GUSBL1
NM_014251	SLC25A13			NM_020410	ATP13A1
NM_017864	INTS8			NM_002230	JUP
NM_001164343	ZBTB20			NM_003220	TFAP2A
NM_001164347	ZBTB20			NM_001146018	TJAP1
NM_002759	EIF2AK2			NM_001167734	VARS2
NM_016103	SAR1B			NM_001170629	CHD8
NM_016072	GOLT1B			NM_001111322	DDX54
NM_001146282	SRP54			NM_199003	THAP1
NM_153208	IQCK			NM_032558	HIATL1
NM_001145000	ITGAV			NM_153464	ILF3
NM_022059	CXCL16			NM_024585	ARMC7
NM_003514	HIST1H2AM			NM_001105250	NRXN3
NM_199139	XAF1			NM_001048201	UHRF1
NM_001024647	RAB3IP			NM_002706	PPM1B
NM_177424	STX12			NM_001114118	C17orf85
NM_001042466	PSAP			NM_018719	CDCA7L
NM_201442	C1S			NM_004869	VPS4B
NM_001549	IFIT3			NM_001172669	ZNF668
NM_007257	PNMA2			NM_019898	ABCC1
NM_001178102	LOX			NM_004875	POLR1C
NM_005536	IMPA1			NM_003450	ZNF174
NM_025115	C8orf41			NM_001102420	ZFAND5
NM_002643	PIGF			NM_080732	EGLN2
NM_005348	HSP90AA1			NM_014641	MDC1
NM_001168320	TSPAN9			NM_021183	RAP2C
NM_001190354	ATP5J2			NM_003677	DENR
NM_000143	FH			NM_017646	TRIT1
NM_001134468	C7orf53			NM_022106	C20orf177
NM_001033059	AMD1			NM_152360	ZNF573
NM_001035267	RPL41			NM_001042588	SNUPN
NM_001185181	PFDN6			NM_001835	CLTCL1
NM_023942	LRRC61			NM_005983	SKP2
NM_015484	SYF2			NM_013301	CCDC106
NM_016334	GPR89B			NM_001142481	C5orf13
NR_027716	H2AFJ			NM_001178093	BCAT1
NM_173552	C3orf58			NM_003600	AURKA
NM_005476	GNE			NM_002522	NPTX1
NM_022750	PARP12			NM_030571	NDFIP1
NM_014290	TDRD7			NR_024020	NOL8
NM_000476	AK1			NM_012247	SEPHS1
NM_006979	SLC39A7			NM_002048	GAS1
NM_000858	GUK1			NM_014423	AFF4
NM_001014764	TMEM93			NM_153188	TNPO1
NM_000202	IDS			NM_004521	KIF5B
NM_006931	SLC2A3			NM_004494	HDGF
NM_001173487	NKRF			NM_030758	OSBP2
NM_002456	MUC1			NM_001042425	TFAP2A
NM_000715	C4BPA			NM_001173453	TFCP2
NM_005004	NDUFB8			NM_001145114	RRP12
NM_004290	RNF14			NM_015255	UBR2
NM_001166701	FAM104B			NM_007032	TRIOBP
NM_001162862	COX11			NM_002342	LTBR
NM_145860	PDCD10			NM_014793	LCMT2
NR_024519	LMAN2L			NM_001168348	NSUN5
NM_001135675	C8orf40			NM_002149	HPCAL1
NM_015239	AGTPBP1			NM_007157	ZXDB
NM_006634	VAMP5			NM_018454	NUSAP1
NM_001166159	NDUFS2			NM_003470	USP7
NM_013411	AK2			NM_007371	BRD3
NM_016533	NINJ2			NM_018242	SLC47A1
NM_213589	RAPH1			NM_000314	PTEN
NM_005346	HSPA1B			NM_006751	SSFA2
NM_024959	SLC24A6			NM_017522	LRP8
NM_182648	BAZ1A			NR_024568	FBXO31
NM_016399	TRIAP1			NM_133259	LRPPRC
NM_133507	DCN			NM_001163474	ZNF746
NM_006574	CSPG5			NM_020223	FAM20C
NM_175623	RAB3IP			NM_005542	INSIG1
NM_005527	HSPA1L			NM_019899	ABCC1
NM_022873	IFI6			NM_181803	UBE2C
NM_016607	ARMCX3			NM_017548	CDV3
NM_175069	APTX			NM_198436	AURKA
NM_007348	ATF6			NR_003700	PI4KAP2
NM_020342	SLC39A10			NM_001080	ALDH5A1
NM_133504	DCN			NM_001178077	ASNS
NM_024928	OBFC1			NR_024425	LOC389791
NM_002492	NDUFB5			NM_004804	CIAO1
NM_183398	RNF14			NM_206854	QKI
NM_015917	GSTK1			NM_194260	UBE2I
NM_001136023	NFE2			NM_017432	PTOV1
NM_021104	RPL41			NR_002933	LOC493754
NM_025125	C10orf57			NM_001170721	BCAR1
NM_203365	RAPH1			NM_017798	YTHDF1
NM_015394	ZNF10			NM_001128160	UBP1
NM_004773	ZNHIT3			NM_001142654	AARSD1
NM_002208	ITGAE			NM_001008540	CXCR4
NM_138821	PAM			NM_152344	LSM12
NM_001136177	EGR2			NM_004402	DFFB
NM_022168	IFIH1			NM_003213	TEAD4
NM_001042678	RHOC			NM_004985	KRAS
NM_152633	FANCB			NM_022078	GPATCH3
NM_175624	RAB3IP			NM_002294	LAMP2
NM_181837	ORC3L			NM_001146286	TCF7L2
NM_003538	HIST1H4A			NM_058167	UBE2J2
NM_003851	CREG1			NM_004729	ZBED1
NM_014314	DDX58			NM_019109	ALG1
NM_004299	ABCB7			NM_014811	KIAA0649
NM_152740	HIBADH			NM_020715	PLEKHH1
NM_016077	PTRH2			NM_014977	ACIN1
NR_023352	C9orf95			NM_001076683	UBTF
NM_005845	ABCC4			NM_015878	AZIN1
NM_001161529	CSF2RA			NM_016151	TAOK2
NM_001185012	NDUFA2			NM_001025242	IRAK1
NM_147172	NUDT2			NM_000964	RARA
NM_018438	FBXO6			NM_015379	BRI3
NM_152559	WBSCR27			NM_181802	UBE2C
NM_016371	HSD17B7			NM_020135	WRNIP1
NM_205841	SPINK6			NM_152299	NCAPH2
NM_000532	PCCB			NM_003954	MAP3K14
NM_001039937	INTS6			NM_001033028	CYFIP1
NM_174938	FRMD3			NM_013355	PKN3
NM_005319	HIST1H1C			NM_001846	COL4A2
NM_006594	AP4B1			NM_032620	GTPBP3
NM_205847	GMPPA			NM_003815	ADAM15
NM_001177599	SUCLG2			NM_153449	SLC2A14
NM_015183	MAST4			NM_001142272	RAB11FIP3
NM_182943	PLOD2			NM_005219	DIAPH1
NM_017415	KLHL3			NM_001129994	KCTD15
NM_002787	PSMA2			NM_015246	MGRN1
NM_001017963	HSP90AA1			NM_138394	HNRPLL
NM_033117	RBM18			NM_013286	RBM15B
NM_032941	RECQL			NM_001143979	NDE1
NM_021197	WFDC1			NM_153500	CAMKK2
NM_178154	FUT8			NM_016038	SBDS
NM_005216	DDOST			NM_001040158	H2AFY
NM_138434	C7orf29			NM_177985	ARL5A
NM_001127383	CYBRD1			NM_018337	ZNF444
NM_003713	PPAP2B			NM_024923	NUP210
NM_024420	PLA2G4A			NM_194259	UBE2I
NM_018982	YIPF1			NM_181443	BTBD3
NM_002266	KPNA2			NM_030800	C15orf44
NR_023390	C9orf130			NM_032188	MYST1
NM_006519	DYNLT1			NM_014409	TAF5L
NM_002486	NCBP1			NM_006067	COX4NB
NM_014462	LSM1			NM_016018	PHF20L1
NM_003862	FGF18			NM_001032221	STXBP1
NM_017549	EPDR1			NM_004783	TAOK2
NM_006431	CCT2			NM_013241	FHOD1
NM_005493	RANBP9			NM_147686	TRAF3IP2
NM_003786	ABCC3			NR_002824	HERC2P2
NM_022140	EPB41L4A			NM_001018068	SERBP1
NM_014471	SPINK4			NM_004602	STAU1
NM_006417	IFI44			NM_001039675	UNC45A
NM_001024629	NRP1			NM_213651	SLC25A24
NM_080591	PTGS1			NM_145687	MAP4K4
NM_198087	ZNF200			NM_020428	SLC44A2
NM_002889	RARRES2			NM_203350	ZRANB2
NM_001540	HSPB1			NM_003915	CPNE1
NM_153706	C5orf35			NM_153619	SEMA6D
NM_001625	AK2			NM_001130021	ATP6V0A1
NR_027760	CSF2RA			NM_018668	VPS33B
NM_000358	TGFBI			NM_007019	UBE2C
NM_005800	USPL1			NM_001037164	ARL4A
NM_198450	APOOL			NM_198066	GNPNAT1
NR_030722	FAM104B			NM_001127320	UBAP2L
NM_017567	NAGK			NM_001018073	PCK2
NM_145274	TMEM99			NM_173529	C18orf54
NM_002053	GBP1			NM_004973	JARID2
NM_001190388	GNE			NM_024881	SLC35E1
NM_004837	GGPS1			NM_016343	CENPF
NM_001130080	IFI27			NM_175859	CTPS2
NM_022073	EGLN3			NM_147188	FBXO22
NM_002816	PSMD12			NM_198901	SRI
NM_030799	YIPF5			NM_014712	SETD1A
NM_005533	IFI35			NM_138417	KTI12
NM_001122752	SERPINI1			NM_004793	LONP1
NM_000313	PROS1			NM_001005619	ITGB4
NM_003937	KYNU			NM_017444	CHRAC1
NM_001012961	C1orf84			NM_152424	FAM123B
NM_001135650	EEF1E1			NM_006387	CHERP
NM_001190329	ATP5G3			NM_001171251	C17orf53
NM_017554	PARP14			NM_004380	CREBBP
NM_001166704	FAM104B			NM_014709	USP34
NM_181869	APAF1			NM_001171136	ZBED1
NM_016332	SEPX1			NM_000937	POLR2A
NM_032172	USP42			NM_001043353	TPM3
NM_019116	UBFD1			NM_001164313	ZBTB24
NM_001142928	LRRC61			NM_199177	MRRF
NM_030805	LMAN2L			NM_002393	MDM4
NM_000374	UROD			NM_001134398	VAV2
NM_002286	LAG3			NM_001011885	BTBD1
NM_001024594	C1orf53			NM_004990	MARS
NM_019886	CHST7			NM_001042724	PVRL2
NM_022353	OSGEPL1			NM_015171	XPO6
NM_001161429	RANBP3L			NM_001171623	VEGFA
NM_022045	MTBP			NM_016202	ZNF580
NM_000416	IFNGR1			NM_176812	CHMP4B
NM_013335	GMPPA			NM_152562	CDCA2
NM_001912	CTSL1			NM_001172221	SCMH1
NM_053274	GLMN			NM_001001852	PIM3
NM_175039	ST6GALNAC4			NM_015072	TTLL5
NM_031292	PUS7L			NM_001025092	MBP
NM_022129	PBLD			NM_181312	TAZ
NM_001099671	C8orf59			NM_001113495	SEPT9
NM_016061	YPEL5			NM_003628	PKP4
NM_001175	ARHGDIB			NM_020908	TLE3
NM_212552	BOLA3			NM_001142483	C5orf13
NM_032014	MRPS24			NM_003763	STX16
NM_020317	C1orf63			NM_001083588	E2F5
NM_001018161	PON2			NM_022059	CXCL16
NM_021649	TICAM2			NM_001008895	CUL4A
NM_001085411	C5orf33			NM_182847	ACCN4
NM_017737	FNBP1L			NM_001130850	CAB39
NM_002642	PIGC			NM_001170719	BCAR1
NM_032899	FAM83A			NM_003610	RAE1
NM_139035	SMARCA1			NM_014875	KIF14
NM_016817	OAS2			NM_173831	ZNF707
NM_013229	APAF1			NM_147190	LASS5
NM_017681	NUP62CL			NM_007057	ZWINT
NM_183399	RNF14			NM_001099294	KIAA1644
NM_001127400	YPEL5			NM_032818	C9orf100
NM_005204	MAP3K8			NM_001177644	DAG1
NM_030926	ITM2C			NM_001002243	AFTPH
NR_033676	NUP62CL			NM_001145358	SIN3A
NM_016545	IER5			NM_014918	CHSY1
NM_001159391	GUK1			NM_030922	NIPA2
NM_015475	FAM98A			NM_001162427	TSC1
NM_001688	ATP5F1			NM_000430	PAFAH1B1
NM_020127	TUFT1			NM_020436	SALL4
NM_001031683	IFIT3			NM_207309	UAP1L1
NM_001613	ACTA2			NM_001142288	COX4NB
NR_028032	HCG9			NM_001130955	ARHGEF18
NM_172361	CD46			NM_001008410	STEAP3
NM_001005526	SF3B1			NM_001032283	TMPO
NM_001178014	PCCB			NM_032534	KRBA1
NM_014175	MRPL15			NM_152925	CPNE1
NM_004766	COPB2			NM_015913	TXNDC12
NM_015698	GPKOW			NM_001077511	TCF19
NM_006923	SDF2			NM_014233	UBTF
NM_004913	C16orf7			NM_019862	ABCC1
NM_001007074	RPL32			NM_001975	ENO2
NM_012115	CASP8AP2			NM_019857	CTPS2
NM_012430	SEC22A			NM_004009	DMD
NM_001142598	P4HA2			NM_004694	SLC16A6
NR_027624	BZW2			NM_001171629	VEGFA
NM_001018016	MUC1			NM_001008844	DSP
NM_032928	TMEM141			NM_003760	EIF4G3
NM_004373	COX6A1			NM_001146285	TCF7L2
NM_007167	ZMYM6			NM_013379	DPP7
NM_001144878	IMPA1			NM_176806	MOCS2
NM_001190353	ATP5J2			NM_001113513	ARHGEF7
NM_015642	ZBTB20			NM_145701	CDCA4
NM_001134438	PHLDB2			NR_003501	EARS2
NM_007283	MGLL			NM_001145357	SIN3A
NM_130897	DYNLRB2			NM_001005361	DNM2
NM_152411	ZNF786			NM_147189	FAM110B
NM_004889	ATP5J2			NM_176792	MRPL43
NM_017898	MOSC2			NM_001042351	G6PD
NM_004047	ATP6V0B			NM_016328	GTF2IRD1
NM_002166	ID2			NM_021931	DHX35
NM_173217	ST6GAL1			NM_001178064	NELF
NM_015948	SLC35B3			NM_001142864	FAM38A
NM_172352	CD46			NR_033708	KIAA0495
NM_178157	FUT8			NM_003200	TCF3
NM_005531	IFI16			NM_021976	RXRB
NM_001142434	MGEA5			NR_033709	KIAA0495
NM_001011551	C1GALT1C1			NM_178000	PPP2R4
NM_002355	M6PR			NM_145301	FAM18B2
NM_001160210	SLC25A13			NM_177987	TUBB8
NM_005419	STAT2			NM_032996	CASP9
NM_173474	NTAN1			NM_001129729	PLEKHG4
NM_213674	TPM2			NM_058243	BRD4
NM_001029896	WDR45			NM_001145468	CYTSA
NM_001733	C1R			NM_194359	RNF41
NM_001042549	NSL1			NM_152298	NASP
NM_004669	CLIC3			NM_020904	PLEKHA4
NM_012228	MSRB2			NM_004020	DMD
NM_173694	ATP11C			NM_004012	DMD
NM_023000	ARID4A			NM_017668	NDE1
NM_000994	RPL32			NM_001077498	C17orf63
NM_015926	TEX264			NM_003406	YWHAZ
NM_003304	TRPC1			NM_001112707	TLK2
NM_001007527	LMBRD2			NM_052821	WDR5
NM_001166261	MTIF3			NM_020963	MOV10
NM_005836	HRSP12			NM_001164234	DDHD2
NM_003287	TPD52L1			NM_005510	DOM3Z
NM_005415	SLC20A1			NM_003258	TK1
NM_001166700	FAM104B			NM_020131	UBQLN4
NM_019102	HOXA5			NM_001098833	ATXN7L3
NM_001164342	ZBTB20			NM_004643	PABPN1
NM_000946	PRIM1			NM_001127717	LAMA3
NM_172249	CSF2RA			NM_024866	ADM2
NM_177947	ARMCX3			NM_153240	NPHP3
NM_022763	FNDC3B			NM_002598	PDCD2
NM_001174097	LDHB			NM_001142653	AARSD1
NM_001146102	PARP9			NM_001017919	RCCD1
NM_001077516	SLC39A7			NM_002973	ATXN2
NM_014320	HEBP2			NM_002225	IVD
NM_019048	ASNSD1			NM_014608	CYFIP1
NM_138711	PPARG			NM_001161529	CSF2RA
NM_001037277	GGPS1			NM_153618	SEMA6D
NM_001999	FBN2			NM_032885	ATG4D
NM_001107	ACYP1			NM_001159772	CANT1
NM_018004	TMEM45A			NM_182678	UBE2E3
NM_000110	DPYD			NM_002897	RBMS1
NM_001945	HBEGF			NM_004577	PSPH
NM_152331	ACOT4			NM_178006	STARD13
NM_003243	TGFBR3			NM_017955	CDCA4
NM_014254	TMEM5			NM_001171625	VEGFA
NM_001008225	CNOT4			NM_153046	TDRD9
NR_024012	TEX264			NM_014667	VGLL4
NM_000700	ANXA1			NM_139159	DPP9
NM_003850	SUCLA2			NM_001122634	CPS1
NM_018698	NXT2			NM_012475	USP21
NM_152912	MTIF3			NM_015549	PLEKHG3
NM_145330	MRPL33			NM_018182	C17orf63
NM_001129896	SYTL4			NM_005384	NFIL3
NM_006140	CSF2RA			NM_001135752	ECD
NM_004462	FDFT1			NM_015842	LMO7
NM_021105	PLSCR1			NR_027635	SPATA5L1
NM_015314	KIAA0895			NM_003579	RAD54L
NR_026550	BRP44			NM_018247	TMEM30A
NM_002038	IFI6			NM_021991	JUP
				NM_177969	PPM1B
				NM_213662	STAT3
				NM_182507	KRT80
				NM_014773	KIAA0141
				NM_001136473	LITAF
				NM_007098	CLTCL1
				NR_027654	SMAD6
				NM_004422	DVL2
				NM_006035	CDC42BPB
				NM_183040	DTNBP1
				NM_139072	DNER
				NM_005312	RAPGEF1
				NR_027749	TTC31
				NM_032038	SPNS1
				NM_000116	TAZ
				NM_022495	C14orf135
				NM_004091	E2F2
				NM_001018067	SERBP1
				NR_027760	CSF2RA
				NM_017785	CCDC99
				NM_001042426	CENPA
				NM_001170570	CXorf56
				NM_201224	DDX47
				NM_000676	ADORA2B
				NM_001200	BMP2
				NM_001031694	SCMH1
				NM_001142291	MGRN1
				NM_001099695	REPIN1
				NM_015640	SERBP1
				NM_207380	C15orf52
				NM_005762	TRIM28
				NM_020451	SEPN1
				NM_001178086	ZFX
				NR_003092	E2F6
				NM_001875	CPS1
				NM_031268	PDPK1
				NM_000271	NPC1
				NM_015224	C3orf63
				NM_022917	NOL6
				NM_024569	MPZL1
				NM_000026	ADSL
				NM_001142761	C15orf23
				NM_003502	AXIN1
				NM_015140	TTLL12
				NM_022731	NUCKS1
				NM_001556	IKBKB
				NM_016287	HP1BP3
				NM_017797	BTBD2
				NM_005730	CTDSP2
				NM_177422	EIF2C3
				NM_032352	BRMS1L
				NM_004563	PCK2
				NM_001136015	ANXA2
				NM_004503	HOXC6
				NM_138442	CCDC124
				NM_001002857	ANXA2
				NM_020327	ACVR1B
				NM_004350	RUNX3
				NM_006955	ZNF33B
				NM_001033026	C19orf6
				NM_001163636	GTF2I
				NM_177452	TRAPPC6B
				NM_003676	DEGS1
				NM_001136036	ZNF692
				NM_139048	HLTF
				NM_023071	SPATS2
				NM_006701	TXNL4A
				NM_002222	ITPR1
				NM_198242	EIF4G1
				NM_001070	TUBG1
				NM_003211	TDG
				NM_031490	LONP2
				NM_147162	IL11RA
				NM_006445	PRPF8
				NM_018373	SYNJ2BP
				NM_001178076	ASNS
				NM_003161	RPS6KB1
				NM_004075	CRY1
				NM_005177	ATP6V0A1
				NM_003185	TAF4
				NR_015429	LOC283050
				NM_016612	SLC25A37
				NM_004309	ARHGDIA
				NM_001142475	C5orf13
				NM_017817	RAB20
				NM_145030	C7orf47
				NM_178581	HM13
				NM_144618	GABPB2
				NM_181311	TAZ
				NM_207121	FAM110A
				NM_014154	ARMC8
				NM_002885	RAP1GAP
				NM_001146017	TJAP1
				NM_139350	BIN1
				NM_033001	GTF2I
				NR_033421	SLC11A2
				NM_001554	CYR61
				NM_005100	AKAP12
				NR_024048	TAZ
				NM_021154	PSAT1
				NM_002979	SCP2
				NM_032151	PCBD2
				NM_003364	UPP1
				NM_138777	MRRF
				NM_002167	ID3
				NM_203372	ACSL3
				NM_182763	MCL1
				NM_016441	CRIM1
				NM_005207	CRKL
				NM_001136203	CCDC124
				NM_016206	VGLL3
				NM_001018050	POLR3H
				NM_001177637	DAG1
				NM_001134231	NT5DC2
				NM_002827	PTPN1
				NM_001134479	LRRC8D
				NM_001184970	PACSIN2
				NM_203288	RP9
				NM_173209	TGIF1
				NM_006959	ZNF17
				NM_004486	GOLGA2
				NM_032636	PSRC1
				NM_001145206	KIAA1671
				NM_012264	TMEM184B
				NM_001006622	WDR33
				NM_001014283	DCUN1D2
				NM_001130445	SSFA2
				NM_001993	F3
				NM_014230	SRP68
				NM_015537	NELF
				NM_001450	FHL2
				NM_173497	HECTD2
				NM_152829	TES
				NM_005937	MLLT6
				NM_003363	USP4
				NM_030918	SNX27
				NM_153824	PYCR1
				NM_207196	ADAM15
				NM_007085	FSTL1
				NM_005782	THOC4
				NM_020936	DDX55
				NM_022730	COPS7B
				NM_000883	IMPDH1
				NM_182765	HECTD2
				NM_001081492	KRT80
				NM_018445	SELS
				NM_001017416	USP1
				NM_018263	ASXL2
				NM_005946	MT1A
				NM_024814	CBLL1
				NM_013975	LIG3
				NM_006324	CFDP1
				NM_152266	C19orf40
				NM_052901	SLC25A25
				NM_178003	PPP2R4
				NM_004273	CHST3
				NM_147133	NFX1
				NM_001961	EEF2
				NM_017958	PLEKHB2
				NM_212471	PRKAR1A
				NM_001130847	AIFM1
				NM_016622	MRPL35
				NM_031992	EIF4H
				NM_052897	MBD6
				NM_133172	APBB3
				NM_001145157	NR2F2
				NM_019095	CRLS1
				NM_001006642	SLC25A25
				NM_030980	ISG20L2
				NM_153050	MTMR3
				NM_207115	ZNF580
				NM_080422	PTPN2
				NM_006775	QKI
				NM_003900	SQSTM1
				NM_005027	PIK3R2
				NM_001135167	ALDH3A1
				NM_001172682	ZNF641
				NM_007349	PAXIP1
				NM_021253	TRIM39
				NM_033375	MYO1C
				NM_021174	KIAA1967
				NM_080423	PTPN2
				NM_001177433	TRPV4
				NM_053013	ENO3
				NM_005653	TFCP2
				NM_172249	CSF2RA
				NM_001170569	CXorf56
				NM_014106	ZNF770
				NM_080594	RNPS1
				NM_145059	FUK
				NM_001159508	IVD
				NM_000597	IGFBP2
				NM_025222	WDR82
				NM_001128849	SMARCA4
				NM_001032280	TFAP2A
				NM_032740	SFT2D3
				NM_003075	SMARCC2
				NM_001145454	STMN1
				NM_001025433	NQO1
				NM_012482	ZNF281
				NM_001127458	CRLS1
				NM_001130528	SPAG9
				NM_018992	KCTD5
				NM_139346	BIN1
				NM_005412	SHMT2
				NM_001943	DSG2
				NM_181308	WDR20
				NM_001631	ALPI
				NM_006140	CSF2RA
				NM_020397	CAMK1D
				NM_001102369	C14orf159
				NM_023018	NADK
				NM_021623	PLEKHA2
				NM_133467	CITED4
				NM_020137	GRIPAP1
				NM_012463	ATP6V0A2
				NM_005022	PFN1
				NM_005151	USP14
				NM_005973	PRCC
				NM_014685	HERPUD1
				NM_003622	PPFIBP1
				NM_024780	TMC5
				NM_018463	ITFG2
				NM_181353	ID1
				NM_004925	AQP3
				NM_002756	MAP2K3
				NM_031407	HUWE1
				NM_178580	HM13
				NM_152515	CKAP2L
				NM_033624	FBXO21
				NM_130781	RAB24
				NM_001079537	TRAPPC6B
				NM_017822	C12orf41
				NM_001145155	NR2F2
				NM_001018053	PFKFB2
				NR_026580	TFDP1
				NM_004560	ROR2
				NM_001699	AXL
				NM_001675	ATF4
				NM_005189	CBX2
				NM_001142575	IMPDH1
				NM_001177643	DAG1
				NM_024339	THOC6
				NM_015131	WDR43
				NM_001142300	CCNYL1
				NM_199423	WWP2
				NM_001004431	METRNL
				NM_020858	SEMA6D
				NM_014480	ZNF544
				NM_001169106	FAM21C
				NM_021170	HES4
				NM_014872	ZBTB5
				NM_133646	ZAK
				NM_001746	CANX
				NM_138575	PGAM5
				NM_175876	EXOC8
				NM_006738	AKAP13
				NM_020300	MGST1
				NM_001123378	ADSL
				NM_001031677	RAB24
				NM_033304	ADRA1A
				NM_007174	CIT
				NM_080725	SRXN1
				NM_033088	FAM40A
				NM_030932	DIAPH3
				NM_014851	KLHL21
				NM_003576	STK24
				NM_182676	PLTP
				NM_199440	HSPD1
				NM_001170720	BCAR1
				NM_020876	ARHGAP23
				NM_004050	BCL2L2
				NM_001166346	MDFIC
				NM_024545	SAP130
				NM_005570	LMAN1
				NM_001136472	LITAF
				NM_001122823	GTF3C5
				NM_032737	LMNB2
				NM_000945	PPP3R1
				NM_018283	NUDT15
				NM_016831	PER3
				NM_006764	IFRD2
				NM_018174	MAP1S
				NM_001033756	VEGFA
				NM_182565	FAM100B
				NM_006718	PLAGL1
				NM_001161662	WWC1
				NM_017802	HEATR2
				NM_001178096	F3
				NM_001128919	MARK3
				NM_138462	ZMYND19
				NM_133173	APBB3
				NR_003141	SNHG4
				NM_015352	POFUT1
				NM_001159643	MCTP2
				NM_001164816	ACIN1
				NM_080652	TMEM41A
				NM_001163315	FBXL17
				NM_007350	PHLDA1
				NM_000368	TSC1
				NM_001173512	MRRF
				NM_183241	C9orf142
				NM_013407	DHPS
				NM_031216	SEH1L
				NM_015658	NOC2L
				NM_174942	GAS2L3
				NM_019032	ADAMTSL4
				NM_152308	C16orf75
				NM_207291	USF2
				NM_002734	PRKAR1A
				NM_006767	LZTR1
				NM_031480	RIOK1
				NM_001006634	ARHGAP17
				NM_001170714	BCAR1
				NM_001172704	GGA3
				NM_001127322	CBX5
				NM_002304	LFNG
				NM_206926	SEPN1
				NM_005251	FOXC2
				NM_175913	JPH2
				NM_001694	ATP6V0C
				NM_139347	BIN1
				NM_017843	BCAS4
				NM_015127	CLCC1
				NM_018131	CEP55
				NM_032304	HAGHL
				NM_133443	GPT2
				NM_004176	SREBF1
				NM_001177635	DAG1
				NM_000903	NQO1
				NM_002296	LBR
				NM_182691	SRPK2
				NM_003045	SLC7A1
				NM_001145044	SLCO3A1
				NM_001009569	MLLT10
				NM_033025	SYDE1
				NM_194071	CREB3L2
				NM_012242	DKK1
				NM_001004105	GRK6
				NM_001042510	ZNF706
				NM_021079	NMT1
				NM_198589	BSG
				NM_001135999	RUSC2
				NM_006453	TBL3
				NM_032634	PIGO
				NM_173210	TGIF1
				NM_006711	RNPS1
				NM_001003795	GTF2IRD2B
				NM_001171202	UBAP1
				NM_003926	MBD3
				NM_004631	LRP8
				NM_014902	DLGAP4
				NM_144574	WDR20
				NM_001127660	MFN2
				NM_144607	CYB5D1
				NM_170719	C13orf23
				NM_018347	C20orf29
				NM_001136575	LANCL1
				NM_018386	PCID2
				NM_001025243	IRAK1
				NM_001172435	RAB3GAP1
				NM_004217	AURKB
				NR_026846	LOC285074
				NM_006182	DDR2
				NR_028057	PLCXD1
				NM_004537	NAP1L1
				NM_001184889	NIPA2
				NM_007184	NISCH
				NM_007320	RANBP3
				NM_016355	DDX47
				NM_016486	TMEM69
				NM_017865	ZNF692
				NM_020857	VPS18
				NM_001017998	GNG10
				NM_007362	NCBP2
				NM_001008738	FNIP1
				NM_005500	SAE1
				NM_022779	DDX31
				NM_001136108	R3HCC1
				NM_013374	PDCD6IP
				NM_001104631	PDE4D
				NM_001172222	SCMH1
				NM_018566	YOD1
				NM_017978	ANKHD1
				NM_182742	TXNRD1
				NM_033426	KIAA1737
				NM_030881	DDX17
				NM_001173988	C9orf86
				NR_026808	C15orf28
				NM_172226	CAMKK2
				NM_001024668	LETMD1
				NM_053067	UBQLN1
				NM_139343	BIN1
				NM_031300	MXD3
				NM_139078	MAPKAPK5
				NM_001011658	TRAPPC2
				NM_001128845	SMARCA4
				NM_001145650	ZNF529
				NM_014771	RNF40
				NM_007322	RANBP3
				NM_005417	SRC
				NM_022908	NT5DC2
				NM_002227	JAK1
				NM_001162383	ARHGEF2
				NM_183009	KIAA1429
				NR_023313	CIRBP
				NM_016337	EVL
				NM_004021	DMD
				NM_078483	SLC36A1
				NM_030978	ARPC5L
				NM_001105537	ZNF142
				NM_022137	SMOC1
				NM_003329	TXN
				NR_033711	KIAA0495
				NR_024165	ZNF323
				NM_032848	C12orf52
				NM_001008219	AMY1C
				NM_001893	CSNK1D
				NM_020695	REXO1
				NM_006015	ARID1A
				NM_001018004	TPM1
				NM_020310	MNT
				NM_021005	NR2F2
				NM_001518	GTF2I
				NM_002263	KIFC1
				NM_018455	CENPN
				NM_005578	LPP
				NM_021198	CTDSP1
				NM_024077	SECISBP2
				NM_005596	NFIB
				NM_001006610	SIAH1
				NM_138373	MYADM
				NM_001136195	TNPO2
				NM_006549	CAMKK2
				NM_002809	PSMD3
				NM_018706	DHTKD1
				NM_022490	POLR1E
				NM_020998	MST1
				NM_001077397	IRF2BP2
				NM_014901	RNF44
				NM_003371	VAV2
				NM_001098504	DDX17
				NM_001100620	TROAP
				NM_015695	BRPF3
				NM_153437	ODF2
				NM_001142605	EFTUD2
				NM_171846	LACTB
				NM_181656	C17orf58
				NM_022075	LASS2
				NM_181655	C17orf58
				NM_001171203	UBAP1
				NM_177525	MEST
				NR_024058	YWHAE
				NM_015483	KBTBD2
				NM_015037	KIAA0913
				NM_006809	TOMM34
				NM_002613	PDPK1
				NM_017925	DENND4C
				NM_001998	FBLN2
				NM_024667	VPS37B
				NR_000010	SNORD4A
				NM_014913	ADNP2
				NM_014899	RHOBTB3
				NM_006415	SPTLC1
				NM_006026	H1FX
				NM_138778	WDR85
				NM_138774	C19orf22
				NM_001035521	GTF3C2
				NM_005381	NCL
				NM_001693	ATP6V1B2
				NM_014494	TNRC6A
				NM_001161530	CSF2RA
				NM_001009552	PPP2CB
				NM_003496	TRRAP
				NM_001130040	SHC1
				NM_015229	KIAA0664
				NM_004695	SLC16A5
				NM_013256	ZNF180
				NM_001159644	MCTP2
				NM_006055	LANCL1
				NM_018101	CDCA8
				NM_024735	FBXO31
				NM_133452	RAVER1
				NM_014700	RAB11FIP3
				NM_014437	SLC39A1
				NM_016433	GLTP
				NM_138395	MARS2
				NM_001048210	CLCC1
				NM_206853	QKI
				NM_018841	GNG12
				NM_198244	EIF4G1
				NM_004099	STOM
				NM_001015049	BAG5
				NM_002810	PSMD4
				NM_018072	HEATR1
				NM_001145714	SAE1
				NM_004468	FHL3
				NM_020362	C1orf128
				NM_001007214	CACYBP
				NM_030919	FAM83D
				NM_001145773	GPR56
				NM_015144	ZCCHC14
				NM_172236	POFUT1
				NM_001039703	NBPF10
				NM_212472	PRKAR1A
				NM_138447	ZNF689
				NM_015238	WWC1
				NM_005504	BCAT1
				NM_001099952	ITPR1
				NM_020824	ARHGAP21
				NM_198486	RPL7L1
				NM_003286	TOP1
				NM_001128848	SMARCA4
				NM_005480	TROAP
				NM_032050	PATZ1
				NM_001184985	WNK1
				NM_003074	SMARCC1
				NM_001164281	TRAF3IP2
				NM_001128835	TRAPPC2
				NM_022778	CCDC21
				NM_001113494	SEPT9
				NM_033420	C19orf6
				NM_002540	ODF2
				NM_005234	NR2F6
				NM_001032291	PSRC1
				NM_001135772	LRP5L
				NM_138285	NUP35
				NM_016591	GCNT4
				NM_001134473	KIAA0182
				NM_001163423	ZNF580
				NM_001453	FOXC1
				NM_007043	KRR1
				NM_002220	ITPKA
				NM_001177634	DAG1
				NM_001083585	RABEP1
				NM_012474	UCK2
				NM_152926	CPNE1
				NM_004736	XPR1
				NM_006724	MAP3K4
				NM_001010858	RNF187
				NM_001033556	PPM1B
				NM_000366	TPM1
				NR_002206	GTF2IP1
				NM_145764	MGST1
				NM_006390	IPO8
				NM_139135	ARID1A
				NM_014999	RAB21
				NM_001043318	C14orf43
				NM_013269	CLEC2D
				NM_130838	UBE3A
				NM_001973	ELK4
				NM_004305	BIN1
				NM_001164817	ACIN1
				NM_001005753	VPS24
				NM_006155	SEPT2
				NM_004687	MTMR4
				NM_001098624	MID1
				NM_001161532	CSF2RA
				NM_015088	TNRC6B
				NM_001170718	BCAR1
				NM_014517	UBP1
				NM_001048183	PHACTR4
				NM_004457	ACSL3
				NM_005685	GTF2IRD1
				NM_001004419	CLEC2D
				NM_005701	SNUPN
				NM_002135	NR4A1
				NM_001142298	SQSTM1
				NM_001100623	PLEKHB2
				NM_024032	C17orf53
				NM_020447	C15orf17
				NM_001755	CBFB
				NM_002086	GRB2
				NM_001206	KLF9
				NM_015721	GEMIN4
				NM_015262	FAM21C
				NM_139207	NAP1L1
				NM_145159	JAG2
				NM_018304	PRR11
				NM_021735	CLCN6
				NM_153267	MAMDC2
				NM_001013258	ZNF789
				NM_003920	TIMELESS
				NM_005120	MED12
				NM_015995	KLF13
				NM_176814	ZNF800
				NM_177444	PPFIBP1
				NM_015680	C2orf24
				NR_033302	DHX9
				NM_016333	SRRM2
				NM_024646	ZYG11B
				NM_018188	ATAD3A
				NM_001905	CTPS
				NM_001004106	GRK6
				NM_017866	TMEM70
				NM_138328	RHBDL3
				NM_001859	SLC31A1
				NM_004383	CSK
				NM_000970	RPL6
				NR_002809	LOC338799
				NM_004208	AIFM1
				NM_001033857	DCLRE1C
				NM_001025367	VEGFA
				NM_001142574	IMPDH1
				NM_018298	MCOLN3
				NM_020726	NLN
				NM_015033	FNBP1
				NM_002213	ITGB5
				NR_003129	RNF5P1
				NM_001018020	TPM1
				NM_138363	CCDC45
				NR_028493	LYRM2
				NM_018186	C1orf112
				NM_014640	TTLL4
				NM_000227	LAMA3
				NM_002768	CHMP1A
				NM_152383	DIS3L2
				NM_001001433	STX16
				NM_032530	ZNF594
				NM_022095	ZNF335
				NM_012199	EIF2C1
				NM_022116	FIGNL1
				NM_015198	COBL
				NM_004022	DMD
				NM_001127718	LAMA3
				NM_181313	TAZ
				NM_024558	C14orf138
				NM_145813	AIFM1
				NM_001100812	CXCL16
				NM_003130	SRI
				NM_016256	NAGPA
				NM_173515	CNKSR3
				NM_138338	POLR3H
				NM_022766	CERK
				NM_201524	GPR56
				NM_177968	PPM1B
				NM_181673	OGT
				NM_001145255	IKBKG
				NR_033698	FNTA
				NM_004565	PEX14
				NM_016075	VPS36
				NM_201552	FGL1
				NM_005539	INPP5A
				NM_006845	KIF2C
				NM_016569	TBX3
				NM_014323	PATZ1
				NM_006769	LMO4
				NM_024329	EFHD2
				NM_001135700	YWHAZ
				NM_001001555	GRB10
				NM_001166301	DHX40
				NM_003410	ZFX
				NM_014757	MAML1
				NM_022553	VPS52
				NM_147134	NFX1
				NM_024086	METT10D
				NM_198597	SEC24C
				NM_001010974	BCAS4
				NM_015898	ZBTB7A
				NM_017706	WDR55
				NM_052853	ADCK2
				NM_001099413	MYST3
				NM_006662	SRCAP
				NM_005401	PTPN14
				NM_001677	ATP1B1
				NM_001172692	ZNF573
				NM_020850	RANBP10
				NM_145012	CCNY
				NM_005689	ABCB6
				NR_024199	CBLL1
				NM_001080394	KIAA0146
				NM_001083314	CHMP1A
				NM_005722	ACTR2
				NM_001845	COL4A1
				NM_033360	KRAS
				NM_001137673	ILF3
				NM_182910	SYNE2
				NM_182492	LRP5L
				NM_001166037	ZNF260
				NM_022758	C6orf106
				NM_001229	CASP9
				NM_004295	TRAF4
				NM_134265	WSB1
				NM_182692	SRPK2
				NM_001031680	RUNX3
				NM_004364	CEBPA
				NM_003662	PIR
				NM_003072	SMARCA4
				NM_182487	OLFML2A
				NM_018330	KIAA1598
				NM_015354	NUP188
				NM_001040613	TMEM70
				NM_000553	WRN
				NM_001177641	DAG1
				NM_015458	MTMR9
				NM_001008492	SEPT2
				NM_001080480	MBOAT1
				NR_000034	TMEM185B
				NM_015356	SCRIB
				NM_198513	PHF20L1
				NM_014612	FAM120A
				NM_012265	RHBDD3
				NM_002537	OAZ2
				NM_000538	RFXAP
				NM_025232	REEP4
				NM_138578	BCL2L1
				NM_001171162	ZMYM3
				NR_002612	DLEU2
				NM_003594	TTF2
				NM_014516	CNOT3
				NM_003422	MZF1
				NM_001142448	SPNS1
				NM_170665	ATP2A2
				NM_002270	TNPO1
[truncated: 997 more rows]
