# Supplementary material for: Heat shock factor binding in Alu repeats expands its involvement in stress through an antisense mechanism
Source: Genome Biol. 2011 Nov 23;12(11):R117. doi: 10.1186/gb-2011-12-11-r117 (PMC3334603; doi:10.1186/gb-2011-12-11-r117)
Supplement: Additional file 2 — Positional conservation of HSF sites. This file contains the data for the positional preference of HSF sites within Alus in sense and antisense orientations. [file gb-2011-12-11-r117-S2.XLS]

## Sheet: HSF_pos.-conservation
Alu bp postion	sense_counts	antisense_counts	Sense Count %age pos-wise	Anti-Sense Count %age pos-wise
0	0	0	0	0
1	1	0	0.0601323	0
2	6	0	0.360794	0
3	2	0	0.120265	0
4	4	0	0.240529	0
5	37	0	2.22489	0
6	3	0	0.180397	0
7	2	0	0.120265	0
8	3	0	0.180397	0
9	0	0	0	0
10	1	0	0.0601323	0
11	0	6	0	0.0462143
12	0	1	0	0.00770238
13	2	1	0.120265	0.00770238
14	5	5	0.300661	0.0385119
15	0	2	0	0.0154048
16	2	3	0.120265	0.0231071
17	0	1	0	0.00770238
18	1	3	0.0601323	0.0231071
19	0	0	0	0
20	4	1	0.240529	0.00770238
21	4	1	0.240529	0.00770238
22	13	1	0.78172	0.00770238
23	3	5	0.180397	0.0385119
24	2	0	0.120265	0
25	3	1	0.180397	0.00770238
26	0	1	0	0.00770238
27	2	0	0.120265	0
28	2	3	0.120265	0.0231071
29	1	0	0.0601323	0
30	7	1	0.420926	0.00770238
31	6	0	0.360794	0
32	1	1	0.0601323	0.00770238
33	1	0	0.0601323	0
34	2	2	0.120265	0.0154048
35	3	5	0.180397	0.0385119
36	4	2	0.240529	0.0154048
37	15	3	0.901984	0.0231071
38	4	35	0.240529	0.269583
39	12	2	0.721587	0.0154048
40	1	27	0.0601323	0.207964
41	4	3	0.240529	0.0231071
42	9	5	0.541191	0.0385119
43	3	9	0.180397	0.0693214
44	0	11	0	0.0847262
45	3	12	0.180397	0.0924286
46	0	18	0	0.138643
47	6	20	0.360794	0.154048
48	6	10	0.360794	0.0770238
49	1	16	0.0601323	0.123238
50	5	15	0.300661	0.115536
51	6	20	0.360794	0.154048
52	10	13	0.601323	0.100131
53	0	25	0	0.19256
54	0	71	0	0.546869
55	1	71	0.0601323	0.546869
56	11	66	0.661455	0.508357
57	1	68	0.0601323	0.523762
58	1	54	0.0601323	0.415929
59	2	36	0.120265	0.277286
60	7	18	0.420926	0.138643
61	0	57	0	0.439036
62	3	48	0.180397	0.369714
63	8	70	0.481058	0.539167
64	10	63	0.601323	0.48525
65	13	93	0.78172	0.716321
66	4	105	0.240529	0.80875
67	11	174	0.661455	1.34021
68	3	152	0.180397	1.17076
69	1	239	0.0601323	1.84087
70	11	282	0.661455	2.17207
71	19	307	1.14251	2.36463
72	7	270	0.420926	2.07964
73	12	358	0.721587	2.75745
74	8	258	0.481058	1.98721
75	7	263	0.420926	2.02573
76	8	295	0.481058	2.2722
77	23	298	1.38304	2.29531
78	4	252	0.240529	1.941
79	18	288	1.08238	2.21829
80	25	282	1.50331	2.17207
81	7	269	0.420926	2.07194
82	9	233	0.541191	1.79465
83	2	314	0.120265	2.41855
84	11	327	0.661455	2.51868
85	3	744	0.180397	5.73057
86	8	42	0.481058	0.3235
87	6	97	0.360794	0.747131
88	6	42	0.360794	0.3235
89	5	47	0.300661	0.362012
90	9	29	0.541191	0.223369
91	5	24	0.300661	0.184857
92	2	18	0.120265	0.138643
93	6	16	0.360794	0.123238
94	4	6	0.240529	0.0462143
95	2	6	0.120265	0.0462143
96	6	16	0.360794	0.123238
97	10	8	0.601323	0.061619
98	2	3	0.120265	0.0231071
99	19	0	1.14251	0
100	6	3	0.360794	0.0231071
101	11	2	0.661455	0.0154048
102	2	5	0.120265	0.0385119
103	4	6	0.240529	0.0462143
104	3	3	0.180397	0.0231071
105	4	7	0.240529	0.0539167
106	1	14	0.0601323	0.107833
107	10	0	0.601323	0
108	7	1	0.420926	0.00770238
109	7	2	0.420926	0.0154048
110	8	4	0.481058	0.0308095
111	4	4	0.240529	0.0308095
112	3	1	0.180397	0.00770238
113	3	4	0.180397	0.0308095
114	6	8	0.360794	0.061619
115	5	1	0.300661	0.00770238
116	6	3	0.360794	0.0231071
117	7	2	0.420926	0.0154048
118	9	2	0.541191	0.0154048
119	8	5	0.481058	0.0385119
120	10	5	0.601323	0.0385119
121	8	6	0.481058	0.0462143
122	14	4	0.841852	0.0308095
123	14	3	0.841852	0.0231071
124	11	5	0.661455	0.0385119
125	13	3	0.78172	0.0231071
126	9	5	0.541191	0.0385119
127	10	2	0.601323	0.0154048
128	5	5	0.300661	0.0385119
129	4	3	0.240529	0.0231071
130	11	5	0.661455	0.0385119
131	2	10	0.120265	0.0770238
132	2	5	0.120265	0.0385119
133	6	4	0.360794	0.0308095
134	7	1	0.420926	0.00770238
135	4	2	0.240529	0.0154048
136	12	6	0.721587	0.0462143
137	8	2	0.481058	0.0154048
138	6	9	0.360794	0.0693214
139	2	9	0.120265	0.0693214
140	6	0	0.360794	0
141	3	10	0.180397	0.0770238
142	3	3	0.180397	0.0231071
143	0	13	0	0.100131
144	0	2	0	0.0154048
145	0	3	0	0.0231071
146	4	8	0.240529	0.061619
147	1	5	0.0601323	0.0385119
148	0	5	0	0.0385119
149	0	5	0	0.0385119
150	2	5	0.120265	0.0385119
151	0	3	0	0.0231071
152	2	2	0.120265	0.0154048
153	0	4	0	0.0308095
154	1	5	0.0601323	0.0385119
155	1	4	0.0601323	0.0308095
156	8	8	0.481058	0.061619
157	4	4	0.240529	0.0308095
158	2	1	0.120265	0.00770238
159	0	0	0	0
160	1	6	0.0601323	0.0462143
161	0	4	0	0.0308095
162	5	1	0.300661	0.00770238
163	1	2	0.0601323	0.0154048
164	8	6	0.481058	0.0462143
165	1	1	0.0601323	0.00770238
166	10	3	0.601323	0.0231071
167	0	2	0	0.0154048
168	4	6	0.240529	0.0462143
169	4	0	0.240529	0
170	9	3	0.541191	0.0231071
171	3	4	0.180397	0.0308095
172	21	1	1.26278	0.00770238
173	29	4	1.74384	0.0308095
174	212	3	12.748	0.0231071
175	1	5	0.0601323	0.0385119
176	0	8	0	0.061619
177	1	14	0.0601323	0.107833
178	1	8	0.0601323	0.061619
179	2	3	0.120265	0.0231071
180	1	8	0.0601323	0.061619
181	4	9	0.240529	0.0693214
182	0	13	0	0.100131
183	2	3	0.120265	0.0231071
184	5	10	0.300661	0.0770238
185	1	5	0.0601323	0.0385119
186	0	11	0	0.0847262
187	16	4	0.962117	0.0308095
188	0	10	0	0.0770238
189	0	5	0	0.0385119
190	0	6	0	0.0462143
191	1	5	0.0601323	0.0385119
192	1	3	0.0601323	0.0231071
193	2	10	0.120265	0.0770238
194	1	2	0.0601323	0.0154048
195	0	7	0	0.0539167
196	6	1	0.360794	0.00770238
197	0	11	0	0.0847262
198	1	9	0.0601323	0.0693214
199	2	10	0.120265	0.0770238
200	4	21	0.240529	0.16175
201	3	22	0.180397	0.169452
202	3	17	0.180397	0.13094
203	5	13	0.300661	0.100131
204	0	19	0	0.146345
205	0	23	0	0.177155
206	7	25	0.420926	0.19256
207	2	8	0.120265	0.061619
208	0	51	0	0.392821
209	0	21	0	0.16175
210	0	24	0	0.184857
211	1	12	0.0601323	0.0924286
212	6	48	0.360794	0.369714
213	1	87	0.0601323	0.670107
214	4	36	0.240529	0.277286
215	0	56	0	0.431333
216	1	101	0.0601323	0.77794
217	0	114	0	0.878071
218	14	162	0.841852	1.24779
219	0	336	0	2.588
220	11	1924	0.661455	14.8194
221	29	699	1.74384	5.38396
222	190	840	11.4251	6.47
223	1	167	0.0601323	1.2863
224	0	125	0	0.962798
225	3	90	0.180397	0.693214
226	0	57	0	0.439036
227	0	29	0	0.223369
228	0	23	0	0.177155
229	3	32	0.180397	0.246476
230	1	20	0.0601323	0.154048
231	13	13	0.78172	0.100131
232	0	8	0	0.061619
233	2	9	0.120265	0.0693214
234	0	9	0	0.0693214
235	1	8	0.0601323	0.061619
236	2	8	0.120265	0.061619
237	0	2	0	0.0154048
238	0	5	0	0.0385119
239	0	3	0	0.0231071
240	0	2	0	0.0154048
241	4	0	0.240529	0
242	0	5	0	0.0385119
243	1	6	0.0601323	0.0462143
244	1	3	0.0601323	0.0231071
245	0	5	0	0.0385119
246	0	0	0	0
247	1	2	0.0601323	0.0154048
248	0	1	0	0.00770238
249	0	3	0	0.0231071
250	1	4	0.0601323	0.0308095
251	0	2	0	0.0154048
252	0	18	0	0.138643
253	1	1	0.0601323	0.00770238
254	1	2	0.0601323	0.0154048
255	4	13	0.240529	0.100131
256	2	6	0.120265	0.0462143
257	1	5	0.0601323	0.0385119
258	0	5	0	0.0385119
259	0	1	0	0.00770238
260	0	4	0	0.0308095
261	2	3	0.120265	0.0231071
262	0	2	0	0.0154048
263	7	2	0.420926	0.0154048
264	1	8	0.0601323	0.061619
265	7	8	0.420926	0.061619
266	8	1	0.481058	0.00770238
267	2	4	0.120265	0.0308095
268	4	2	0.240529	0.0154048
269	1	6	0.0601323	0.0462143
270	0	0	0	0
271	0	0	0	0
272	2	1	0.120265	0.00770238
273	0	3	0	0.0231071
274	0	0	0	0
275	3	4	0.180397	0.0308095
276	0	0	0	0
277	0	1	0	0.00770238
278	0	3	0	0.0231071
279	1	0	0.0601323	0
280	0	0	0	0
281	3	1	0.180397	0.00770238
282	8	2	0.481058	0.0154048
283	1	0	0.0601323	0
284	2	1	0.120265	0.00770238
285	0	0	0	0
286	1	0	0.0601323	0
287	0	1	0	0.00770238
288	5	0	0.300661	0
289	0	7	0	0.0539167
290	5	1	0.300661	0.00770238
291	0	0	0	0
292	3	0	0.180397	0
293	1	0	0.0601323	0
294	0	0	0	0
295	5	2	0.300661	0.0154048
296	5	2	0.300661	0.0154048
297	2	2	0.120265	0.0154048
298	4	1	0.240529	0.00770238
299	9	0	0.541191	0
300	3	0	0.180397	0
301	2	0	0.120265	0
302	3	1	0.180397	0.00770238
303	0	0	0	0
304	1	0	0.0601323	0
305	4	1	0.240529	0.00770238
306	0	0	0	0
307	9	1	0.541191	0.00770238
308	4	1	0.240529	0.00770238
309	0	0	0	0
310	3	0	0.180397	0
311	0	0	0	0
312	0	0	0	0
313	1	0	0.0601323	0
sum of counts	1663	12983
