# Supplementary material for: Heat shock factor binding in Alu repeats expands its involvement in stress through an antisense mechanism
Source: Genome Biol. 2011 Nov 23;12(11):R117. doi: 10.1186/gb-2011-12-11-r117 (PMC3334603; doi:10.1186/gb-2011-12-11-r117)
Supplement: Additional file 3 — Biased HSF site distribution for Alu orientation in upstream and genic regions. This file contains HSF site distribution data for Alu and non-Alu sequences in the upstream and genic regions of differentially regulated genes. [file gb-2011-12-11-r117-S3.XLS]

## Sheet: UPreg_gene
UPSTREAM REGION Alu Count						HSF-site Count: In sense Alu UPSTREAM REGION						HSF-site Count: In Anti-sense Alu UPSTREAM REGION						HSF-site Count: In non-Alu UPSTREAM REGION						HSF-site count: GENIC REGION				GENIC REGION Alu Count
total_alu_upstream	antisense_alu_count	sense_alu_count	NM_ID	GENE_NAME		0-1000	1000-2000	2000-3000	3000-4000	4000-5000		0-1000	1000-2000	2000-3000	3000-4000	4000-5000		0-1000	1000-2000	2000-3000	3000-4000	4000-5000		In sense Alu	In antisense-Alu	In non-Alu		total_alu_genic	antisense_alu_count	sense_alu_count	NM_ID	GENE_NAME
6	3	3	NM_001142497	MLKL	sense				1		antisense			1			nonalu					1	genic	1	1	7		39	19	20	NM_001142497	MLKL
0	0	0	NM_145243	OMA1	sense						antisense						nonalu						genic		2	10		16	8	8	NM_145243	OMA1
2	0	2	NM_007315	STAT1	sense						antisense						nonalu	1				1	genic		2	28		9	4	5	NM_007315	STAT1
12	2	10	NM_012240	SIRT4	sense						antisense						nonalu	1				1	genic	1	3	2		27	10	17	NM_012240	SIRT4
1	0	1	NM_020156	C1GALT1	sense						antisense						nonalu						genic		4	19		12	10	2	NM_020156	C1GALT1
3	2	1	NM_001689	ATP5G3	sense				1		antisense						nonalu					1	genic			1		1	0	1	NM_001689	ATP5G3
1	1	0	NM_016063	HDDC2	sense						antisense						nonalu			1		1	genic		1	13		2	2	0	NM_016063	HDDC2
1	1	0	NM_001164346	ZBTB20	sense						antisense						nonalu		1				genic		7	95		44	17	27	NM_001164346	ZBTB20
5	3	2	NM_031925	TMEM120A	sense				1		antisense			1		1	nonalu			1			genic			5		4	1	3	NM_031925	TMEM120A
3	1	2	NM_014140	SMARCAL1	sense						antisense			1			nonalu						genic	1	3	18		39	22	17	NM_014140	SMARCAL1
10	6	5	NM_003123	SPN	sense	1					antisense						nonalu					1	genic			2		10	4	6	NM_003123	SPN
3	1	2	NM_032319	C2orf7	sense						antisense						nonalu			1			genic		1	2		4	1	3	NM_032319	C2orf7
5	1	4	NM_004264	MED21	sense						antisense						nonalu		1				genic					2	2	0	NM_004264	MED21
6	2	4	NM_020150	SAR1A	sense					1	antisense						nonalu		1	1	2		genic		1	2		11	9	2	NM_020150	SAR1A
4	3	1	NM_001024666	SH3KBP1	sense						antisense						nonalu		1				genic	1	17	66		115	61	54	NM_001024666	SH3KBP1
1	1	0	NM_001122848	SLC6A12	sense						antisense				1		nonalu					1	genic			8		3	1	2	NM_001122848	SLC6A12
1	1	0	NM_001129765	NSDHL	sense						antisense						nonalu		1				genic	1	1	12		12	6	6	NM_001129765	NSDHL
0	0	0	NM_015954	DERA	sense						antisense						nonalu		1				genic		8	32		38	20	18	NM_015954	DERA
4	2	2	NM_001145008	BTN3A1	sense						antisense						nonalu						genic			3		3	3	0	NM_001145008	BTN3A1
3	2	1	NM_178234	TUSC3	sense						antisense						nonalu	1		1			genic		5	39		41	25	16	NM_178234	TUSC3
1	1	0	NR_023347	CYB5D2	sense						antisense			1			nonalu	1			1	1	genic		3	5		17	6	11	NR_023347	CYB5D2
6	5	1	NM_002778	PSAP	sense						antisense		1				nonalu						genic		4	10		21	19	2	NM_002778	PSAP
2	1	1	NM_198795	TDRD1	sense						antisense		1				nonalu				2		genic		7	4		32	24	8	NM_198795	TDRD1
6	4	2	NM_004085	TIMM8A	sense						antisense				1		nonalu	2	1			1	genic	1		1		1	0	1	NM_004085	TIMM8A
4	2	2	NM_001008897	TCP1	sense				1		antisense			1		1	nonalu					1	genic			3		6	3	3	NM_001008897	TCP1
0	0	0	NM_001039938	INTS6	sense						antisense						nonalu	1	1		1		genic					0	0	0	NM_001039938	INTS6
2	0	2	NM_004567	PFKFB4	sense						antisense						nonalu						genic	1	2	10		45	22	23	NM_004567	PFKFB4
3	1	2	NM_024122	APOO	sense						antisense						nonalu	1				1	genic		10	10		97	55	42	NM_024122	APOO
4	5	0	NM_182685	EFNA1	sense						antisense						nonalu	3		1	1		genic			3		3	2	1	NM_182685	EFNA1
5	2	3	NM_017420	SIX4	sense						antisense						nonalu	1				1	genic		1	2		8	2	6	NM_017420	SIX4
6	4	2	NM_006281	STK3	sense						antisense						nonalu	1					genic	1	10	71		134	84	50	NM_006281	STK3
2	0	2	NM_001547	IFIT2	sense						antisense						nonalu						genic			4		0	0	0	NM_001547	IFIT2
3	2	1	NM_006765	TUSC3	sense						antisense						nonalu	1		1			genic		5	39		41	25	16	NM_006765	TUSC3
7	2	5	NM_001145099	SLC2A6	sense		1	1			antisense						nonalu				1	1	genic			9		2	0	2	NM_001145099	SLC2A6
1	1	0	NM_000255	MUT	sense						antisense						nonalu	1					genic			6		8	4	4	NM_000255	MUT
0	0	0	NM_001024947	YIPF5	sense						antisense						nonalu		1				genic			2		3	0	3	NM_001024947	YIPF5
3	1	2	NR_027476	ABHD14B	sense						antisense		1				nonalu			1	1		genic			3		6	2	4	NR_027476	ABHD14B
1	1	0	NM_030790	ITFG1	sense						antisense						nonalu		1	1			genic	6	16	64		124	56	68	NM_030790	ITFG1
4	0	4	NM_018379	FAM63A	sense						antisense						nonalu		2				genic			2		8	3	6	NM_018379	FAM63A
6	4	2	NM_001145446	ZNF200	sense						antisense						nonalu	1					genic			5		7	3	4	NM_001145446	ZNF200
2	0	2	NR_027662	SLC25A13	sense						antisense						nonalu						genic		9	47		71	38	33	NR_027662	SLC25A13
3	3	0	NM_020414	DDX24	sense						antisense						nonalu				1		genic		3	9		11	8	3	NM_020414	DDX24
0	0	0	NM_018368	LMBRD1	sense						antisense						nonalu			2			genic	3	5	22		25	15	10	NM_018368	LMBRD1
5	1	4	NM_007108	TCEB2	sense					1	antisense						nonalu			1	2		genic		1	2		3	2	1	NM_007108	TCEB2
2	0	2	NM_152726	EFHA1	sense						antisense						nonalu			2	2		genic		10	21		64	28	36	NM_152726	EFHA1
2	2	0	NM_001168331	NDUFB4	sense						antisense						nonalu			1			genic			1		1	1	0	NM_001168331	NDUFB4
3	2	1	NM_001146103	PARP9	sense						antisense				1		nonalu		1		2		genic		3	6		29	10	19	NM_001146103	PARP9
2	1	1	NM_000104	CYP1B1	sense						antisense						nonalu			1			genic			2		1	1	0	NM_000104	CYP1B1
0	0	0	NM_001166702	FAM104B	sense						antisense						nonalu						genic	1		4		5	1	4	NM_001166702	FAM104B
3	1	2	NM_033515	ARHGAP18	sense						antisense				1		nonalu		1		1		genic	2	6	23		53	32	21	NM_033515	ARHGAP18
2	1	1	NM_024839	RPP21	sense						antisense						nonalu		1	1		1	genic					0	0	0	NM_024839	RPP21
3	1	2	NM_001098479	HLA-F	sense						antisense						nonalu	2					genic					0	0	0	NM_001098479	HLA-F
2	2	0	NM_015391	ANAPC13	sense						antisense			1			nonalu		2		1		genic		1	2		2	1	1	NM_015391	ANAPC13
6	3	3	NM_013363	PCOLCE2	sense						antisense		1				nonalu	1					genic		4	22		28	10	18	NM_013363	PCOLCE2
4	1	4	NM_001143679	GSTK1	sense						antisense						nonalu						genic			5		4	2	2	NM_001143679	GSTK1
5	5	0	NM_001710	CFB	sense						antisense						nonalu					1	genic			4		0	0	0	NM_001710	CFB
4	3	1	NM_006100	ST3GAL6	sense						antisense						nonalu	1					genic		3	18		16	12	4	NM_006100	ST3GAL6
10	3	8	NM_005175	ATP5G1	sense		1				antisense						nonalu	4					genic					1	0	1	NM_005175	ATP5G1
1	1	0	NM_000594	TNF	sense						antisense						nonalu		2				genic			3		0	0	0	NM_000594	TNF
10	5	5	NM_005066	SFPQ	sense						antisense		1			1	nonalu						genic			4		5	5	0	NM_005066	SFPQ
9	1	8	NM_001128227	GNE	sense						antisense						nonalu					1	genic	1	14	17		83	45	38	NM_001128227	GNE
0	0	0	NM_198828	MAST4	sense						antisense						nonalu	1			1		genic		9	87		82	49	33	NM_198828	MAST4
2	0	2	NM_001177304	PLSCR4	sense						antisense						nonalu	1			1		genic		2	13		10	4	6	NM_001177304	PLSCR4
2	1	1	NM_003534	HIST1H3G	sense						antisense			1			nonalu				1		genic					0	0	0	NM_003534	HIST1H3G
7	6	2	NM_006675	TSPAN9	sense						antisense			1		1	nonalu						genic	2	9	63		74	46	28	NM_006675	TSPAN9
6	2	4	NM_002488	NDUFA2	sense						antisense						nonalu						genic			2		1	0	1	NM_002488	NDUFA2
4	1	3	NM_031302	GLT8D2	sense						antisense				1		nonalu						genic	2	2	18		36	17	19	NM_031302	GLT8D2
0	0	0	NM_003172	SURF1	sense						antisense						nonalu	1			1		genic			5		1	1	0	NM_003172	SURF1
0	0	0	NM_001144070	ABCC3	sense						antisense						nonalu				1		genic	2	3	17		28	8	20	NM_001144070	ABCC3
3	3	1	NM_152373	ZNF684	sense						antisense						nonalu	1					genic		2	4		16	9	7	NM_152373	ZNF684
4	2	2	NM_001130015	ANKRD33	sense		1				antisense						nonalu		1				genic			1		0	0	0	NM_001130015	ANKRD33
0	0	0	NM_207336	ZNF467	sense						antisense						nonalu		1		2		genic	1		5		2	0	2	NM_207336	ZNF467
0	0	0	NM_003873	NRP1	sense						antisense						nonalu		1				genic	2	4	62		65	28	37	NM_003873	NRP1
5	1	4	NM_022496	ACTR6	sense						antisense	1					nonalu	1	2	1			genic		2	3		33	21	12	NM_022496	ACTR6
6	3	3	NM_016505	ZCCHC17	sense						antisense						nonalu						genic		6	10		66	52	14	NM_016505	ZCCHC17
2	1	1	NM_001170752	SRPX	sense			1			antisense						nonalu	1	2				genic		3	20		20	11	9	NM_001170752	SRPX
4	2	2	NM_002414	CD99	sense						antisense			1			nonalu				1		genic	1	2	12		52	33	19	NM_002414	CD99
1	1	0	NM_033150	COL2A1	sense						antisense						nonalu		2			2	genic			11		1	0	1	NM_033150	COL2A1
0	0	0	NM_001920	DCN	sense						antisense						nonalu						genic		2	10		9	4	5	NM_001920	DCN
6	4	2	NM_013448	BAZ1A	sense						antisense				1		nonalu						genic	3	16	19		141	81	60	NM_013448	BAZ1A
3	0	3	NM_012342	BAMBI	sense						antisense						nonalu	1		1			genic			2		0	0	0	NM_012342	BAMBI
3	2	1	NM_004239	TRIP11	sense						antisense			1			nonalu				1		genic	2	5	13		55	31	24	NM_004239	TRIP11
3	2	1	NM_007333	KLRC3	sense						antisense						nonalu						genic			2		0	0	0	NM_007333	KLRC3
3	2	1	NM_001099668	HIGD1A	sense						antisense			1			nonalu			1		1	genic		3	7		18	11	7	NM_001099668	HIGD1A
3	2	1	NM_019059	TOMM7	sense						antisense						nonalu		1				genic		2	1		13	8	5	NM_019059	TOMM7
4	3	1	NM_001164674	SUMF1	sense						antisense	2					nonalu			1	1		genic	3	3	29		52	26	26	NM_001164674	SUMF1
8	6	2	NM_001173488	NKRF	sense						antisense					1	nonalu						genic			1		0	0	0	NM_001173488	NKRF
1	1	0	NM_001098614	PUS7L	sense						antisense						nonalu	2	1				genic		1	7		10	5	5	NM_001098614	PUS7L
1	0	1	NM_001162861	COX11	sense						antisense						nonalu	1		1			genic		1	1		2	2	0	NM_001162861	COX11
3	1	2	NM_000699	AMY2A	sense						antisense						nonalu						genic			1		2	0	2	NM_000699	AMY2A
0	0	0	NM_001024628	NRP1	sense						antisense						nonalu		1				genic	1	3	58		58	24	34	NM_001024628	NRP1
6	2	4	NM_198332	STAT2	sense						antisense						nonalu				1		genic		2	6		24	12	12	NM_198332	STAT2
9	4	6	NM_033281	MRPS36	sense						antisense						nonalu	1		1			genic			1		20	8	12	NM_033281	MRPS36
9	9	0	NM_001042476	CARHSP1	sense						antisense			1			nonalu	1					genic	1	1	3		12	3	9	NM_001042476	CARHSP1
7	3	4	NM_001130413	SCNN1D	sense						antisense			1	1		nonalu	1	1	1			genic		1	3		2	1	1	NM_001130413	SCNN1D
8	7	1	NM_002210	ITGAV	sense						antisense			1			nonalu				1	2	genic		7	12		39	23	16	NM_002210	ITGAV
11	5	6	NM_001039178	ATP5J2	sense						antisense		1				nonalu			1			genic	1	2	2		11	8	3	NM_001039178	ATP5J2
4	0	4	NM_004508	IDI1	sense						antisense						nonalu				1		genic			3		3	0	3	NM_004508	IDI1
3	2	1	NM_003315	DNAJC7	sense						antisense						nonalu	1		5			genic	2	10	12		58	26	32	NM_003315	DNAJC7
3	2	1	NM_001357	DHX9	sense						antisense	1					nonalu	1		1	1		genic		3	9		27	18	9	NM_001357	DHX9
2	1	1	NM_003630	PEX3	sense						antisense						nonalu	2				1	genic		1	9		12	4	8	NM_003630	PEX3
3	1	2	NM_015869	PPARG	sense						antisense						nonalu						genic	2	3	35		40	20	20	NM_015869	PPARG
8	1	7	NM_172247	CSF2RA	sense						antisense						nonalu			1			genic		7	5		40	24	16	NM_172247	CSF2RA
6	4	2	NM_003454	ZNF200	sense						antisense						nonalu	1	1				genic			4		7	3	4	NM_003454	ZNF200
4	3	2	NM_001531	MR1	sense						antisense				1		nonalu						genic		1	9		16	3	13	NM_001531	MR1
0	0	0	NM_001164267	WDR46	sense						antisense						nonalu			2			genic			3		9	6	3	NM_001164267	WDR46
6	0	6	NM_001102401	C8orf41	sense						antisense						nonalu	1	1		1		genic		2			19	10	9	NM_001102401	C8orf41
0	0	1	NM_002775	HTRA1	sense						antisense						nonalu	1					genic	1	3	22		11	7	4	NM_002775	HTRA1
3	3	0	NM_004199	P4HA2	sense						antisense				1		nonalu	1	1	1			genic		1	7		10	7	3	NM_004199	P4HA2
7	5	2	NM_003642	HAT1	sense						antisense		1	1	1	1	nonalu						genic	3	8	11		87	48	39	NM_003642	HAT1
1	0	1	NM_014078	MRPL13	sense						antisense						nonalu					1	genic		3	5		10	8	2	NM_014078	MRPL13
4	1	3	NM_001163259	FAM63A	sense						antisense						nonalu	1		2			genic			1		7	2	6	NM_001163259	FAM63A
2	1	1	NM_001012514	ITM2C	sense						antisense						nonalu			1	1	1	genic		1	10		2	2	0	NM_001012514	ITM2C
4	3	1	NM_007210	GALNT6	sense						antisense						nonalu			1			genic	3		18		32	10	22	NM_007210	GALNT6
3	2	1	NM_001040444	PHF11	sense						antisense	1					nonalu				1		genic		3	11		22	17	5	NM_001040444	PHF11
1	1	0	NM_001010915	PTPLAD2	sense						antisense						nonalu						genic			6		4	3	1	NM_001010915	PTPLAD2
5	3	2	NM_021009	UBC	sense				1		antisense						nonalu	1	1			1	genic			1		0	0	0	NM_021009	UBC
1	1	0	NM_001023570	IQCB1	sense						antisense						nonalu						genic	1	2	23		27	11	16	NM_001023570	IQCB1
1	1	0	NR_023346	CYB5D2	sense						antisense			1			nonalu	1			1	1	genic		3	5		17	6	11	NR_023346	CYB5D2
7	5	2	NM_003523	HIST1H2BE	sense						antisense		1				nonalu						genic					0	0	0	NM_003523	HIST1H2BE
4	2	2	NM_007048	BTN3A1	sense						antisense						nonalu						genic			3		3	3	0	NM_007048	BTN3A1
0	0	0	NM_002557	OVGP1	sense						antisense						nonalu					1	genic			4		0	0	0	NM_002557	OVGP1
3	2	1	NM_183401	RNF14	sense						antisense						nonalu	2					genic	1	1	3		13	9	4	NM_183401	RNF14
9	5	4	NM_152692	C1GALT1C1	sense					1	antisense		1				nonalu		1	1			genic		1	3		2	2	0	NM_152692	C1GALT1C1
0	0	0	NM_018465	C9orf46	sense						antisense						nonalu						genic	1		17		18	6	12	NM_018465	C9orf46
4	4	1	NM_014182	ORMDL2	sense						antisense						nonalu				1	2	genic					1	0	1	NM_014182	ORMDL2
7	2	5	NM_005834	TIMM17B	sense						antisense			1			nonalu					1	genic			2		2	2	0	NM_005834	TIMM17B
4	4	0	NM_173216	ST6GAL1	sense						antisense			1			nonalu		1		2		genic	2	15	47		76	44	32	NM_173216	ST6GAL1
5	3	2	NM_138425	C12orf57	sense						antisense				1		nonalu	1	1	1			genic					0	0	0	NM_138425	C12orf57
0	0	0	NM_003492	TMEM187	sense						antisense						nonalu			2	1	1	genic		3	5		18	8	10	NM_003492	TMEM187
6	6	0	NM_006014	LAGE3	sense						antisense						nonalu				1	1	genic			1		0	0	0	NM_006014	LAGE3
4	0	4	NM_153013	C5orf33	sense						antisense						nonalu	1		1			genic	1	1	11		11	6	5	NM_153013	C5orf33
0	0	0	NM_001166703	FAM104B	sense						antisense						nonalu						genic	1		4		5	1	4	NM_001166703	FAM104B
1	0	1	NM_014311	SMUG1	sense						antisense						nonalu		1	1		2	genic			3		7	6	1	NM_014311	SMUG1
3	2	1	NR_029431	DNAJC7	sense						antisense						nonalu	1		5			genic	2	10	12		58	26	32	NR_029431	DNAJC7
5	2	3	NM_004688	NMI	sense						antisense						nonalu						genic		2	4		14	5	9	NM_004688	NMI
6	2	4	NM_024507	KREMEN2	sense						antisense						nonalu				1		genic			3		1	0	1	NM_024507	KREMEN2
4	1	3	NM_198883	MTX1	sense						antisense						nonalu				1		genic			2		0	0	0	NM_198883	MTX1
3	2	1	NM_002064	GLRX	sense						antisense						nonalu						genic		1	4		5	5	0	NM_002064	GLRX
9	4	5	NM_021800	DNAJC12	sense						antisense		1				nonalu						genic	2	10	8		42	32	10	NM_021800	DNAJC12
9	3	6	NM_005915	MCM6	sense						antisense			1			nonalu		1	1			genic	1	4	6		31	23	8	NM_005915	MCM6
1	1	0	NM_001126337	TUFT1	sense						antisense						nonalu				1	1	genic		3	6		37	25	12	NM_001126337	TUFT1
6	4	2	NM_001145951	TIMM8A	sense						antisense				1		nonalu	2		1			genic					0	0	0	NM_001145951	TIMM8A
6	6	1	NM_004888	ATP6V1G1	sense						antisense				1		nonalu	1					genic		1	3		13	8	5	NM_004888	ATP6V1G1
3	0	3	NM_001100425	KIAA0895	sense						antisense						nonalu		1				genic	1	6	24		46	23	23	NM_001100425	KIAA0895
4	2	2	NM_016027	LACTB2	sense						antisense					1	nonalu		1				genic		2	11		20	4	16	NM_016027	LACTB2
6	2	4	NM_001023	RPS20	sense						antisense						nonalu	1				1	genic					0	0	0	NM_001023	RPS20
3	1	2	NM_003254	TIMP1	sense						antisense						nonalu	1		1	2		genic			1		0	0	0	NM_003254	TIMP1
3	1	2	NM_198271	LMOD3	sense						antisense						nonalu						genic			2		10	3	8	NM_198271	LMOD3
2	0	2	NM_001031716	OBFC2A	sense						antisense						nonalu	1					genic			2		2	2	0	NM_001031716	OBFC2A
2	1	1	NM_080592	C2orf28	sense						antisense						nonalu						genic			2		3	2	1	NM_080592	C2orf28
2	0	2	NM_016053	CCDC53	sense						antisense						nonalu		1	1	2		genic		1	8		21	10	11	NM_016053	CCDC53
6	2	4	NM_014912	CPEB3	sense						antisense			1			nonalu						genic	8	24	25		247	129	118	NM_014912	CPEB3
1	0	1	NM_152341	PAQR4	sense						antisense						nonalu	1		1	1	1	genic			2		0	0	0	NM_152341	PAQR4
1	1	1	NM_001818	AKR1C4	sense						antisense						nonalu				1		genic		1	6		3	1	2	NM_001818	AKR1C4
11	4	7	NM_001033503	SAR1B	sense						antisense				1		nonalu						genic		8			55	45	10	NM_001033503	SAR1B
3	2	1	NM_015932	POMP	sense						antisense						nonalu						genic		1	4		12	5	7	NM_015932	POMP
3	1	2	NM_017881	C9orf95	sense					1	antisense						nonalu	1	2		1		genic		1	5		15	7	8	NM_017881	C9orf95
7	4	3	NM_005870	SAP18	sense						antisense		1		1		nonalu	1					genic			2		8	5	3	NM_005870	SAP18
0	0	0	NM_001032998	KYNU	sense						antisense						nonalu			1	1	1	genic	1	1	27		43	22	21	NM_001032998	KYNU
6	6	1	NM_181861	APAF1	sense						antisense		1	1			nonalu	2	1				genic	1	7	15		72	57	15	NM_181861	APAF1
3	1	2	NM_000123	ERCC5	sense		1				antisense				1		nonalu	1					genic		1	10		8	6	2	NM_000123	ERCC5
1	0	1	NM_019051	MRPL50	sense						antisense						nonalu	1	2	2			genic		1	2		2	2	0	NM_019051	MRPL50
3	1	2	NM_032789	PARP10	sense						antisense						nonalu	2		1			genic		3	3		6	5	1	NM_032789	PARP10
3	1	2	NM_000305	PON2	sense						antisense						nonalu		2				genic		1	6		11	8	3	NM_000305	PON2
12	8	4	NM_001032293	ZNF207	sense					1	antisense						nonalu	1	1				genic			1		25	17	8	NM_001032293	ZNF207
2	1	1	NR_023350	COPB2	sense						antisense						nonalu						genic		1	6		11	4	7	NR_023350	COPB2
6	3	3	NM_001539	DNAJA1	sense						antisense		1				nonalu	1				1	genic		1	3		14	6	8	NM_001539	DNAJA1
2	1	1	NM_014279	OLFM1	sense						antisense			1			nonalu	1				1	genic		1	24		5	2	3	NM_014279	OLFM1
2	1	1	NM_001527	HDAC2	sense						antisense						nonalu					1	genic		2	6		16	6	10	NM_001527	HDAC2
0	0	0	NM_183237	RNF7	sense						antisense						nonalu					1	genic		2	2		3	2	1	NM_183237	RNF7
0	0	0	NM_002907	RECQL	sense						antisense						nonalu	1				1	genic		1	4		5	2	3	NM_002907	RECQL
1	1	0	NM_144611	CYB5D2	sense						antisense			1			nonalu	1			1	1	genic		3	5		17	6	11	NM_144611	CYB5D2
2	1	1	NM_015415	BRP44	sense						antisense						nonalu			1			genic	1	1	4		9	4	5	NM_015415	BRP44
4	3	1	NM_182760	SUMF1	sense						antisense	2					nonalu			1	1		genic	3	3	29		52	26	26	NM_182760	SUMF1
11	9	2	NM_014316	CARHSP1	sense						antisense		1				nonalu	1					genic	1	1	3		12	3	9	NM_014316	CARHSP1
3	2	1	NM_001025	RPS23	sense						antisense						nonalu	3		1			genic			3		3	2	1	NM_001025	RPS23
4	1	3	NM_001128615	ARHGEF3	sense						antisense						nonalu					1	genic	2	17	91		230	113	117	NM_001128615	ARHGEF3
2	2	0	NM_022736	MFSD1	sense						antisense						nonalu	1	1		2		genic			4		8	7	1	NM_022736	MFSD1
4	1	4	NM_001032409	OAS1	sense						antisense						nonalu	1					genic			5		3	0	3	NM_001032409	OAS1
5	5	0	NM_021999	ITM2B	sense						antisense				2		nonalu						genic		2	4		12	7	5	NM_021999	ITM2B
9	8	1	NM_018561	USP49	sense						antisense			1	1	1	nonalu						genic	2	15	22		118	61	57	NM_018561	USP49
1	0	1	NM_018164	C12orf11	sense						antisense						nonalu	1		1			genic		2	1		17	10	7	NM_018164	C12orf11
10	5	6	NM_001018136	NME1-NME2	sense						antisense						nonalu	2					genic	2	3	3		26	6	20	NM_001018136	NME1-NME2
2	1	1	NM_006334	OLFM1	sense						antisense			1			nonalu	1				1	genic			11		2	0	2	NM_006334	OLFM1
3	2	1	NM_002261	KLRC3	sense						antisense						nonalu						genic			2		1	1	0	NM_002261	KLRC3
0	0	0	NM_153811	SLC38A6	sense						antisense						nonalu		2			1	genic		4	18		21	11	10	NM_153811	SLC38A6
4	1	4	NM_032412	C5orf32	sense						antisense						nonalu						genic		6	16		41	26	15	NM_032412	C5orf32
4	2	2	NM_194441	BTN3A1	sense						antisense						nonalu						genic			3		3	3	0	NM_194441	BTN3A1
2	0	2	NR_033438	PLSCR4	sense						antisense						nonalu	1			1		genic		2	13		10	4	6	NR_033438	PLSCR4
1	1	0	NM_001134437	PHLDB2	sense						antisense		1				nonalu						genic	4	9	51		81	42	39	NM_001134437	PHLDB2
2	0	2	NR_003086	HSD17B7P2	sense						antisense						nonalu	2					genic			2		6	4	2	NR_003086	HSD17B7P2
2	2	0	NM_032918	RERG	sense						antisense						nonalu						genic		1	30		16	5	11	NM_032918	RERG
3	2	1	NM_005620	S100A11	sense						antisense	1					nonalu	1				1	genic			4		0	0	0	NM_005620	S100A11
4	2	2	NM_052888	LRRC37B	sense				1		antisense						nonalu						genic		2	6		28	11	17	NM_052888	LRRC37B
3	1	2	NM_018950	HLA-F	sense						antisense						nonalu	2					genic					0	0	0	NM_018950	HLA-F
4	4	0	NM_005949	MT1F	sense						antisense	1			1		nonalu	2				1	genic					0	0	0	NM_005949	MT1F
3	2	1	NM_001099224	IFT74	sense					1	antisense						nonalu	2	1				genic		12	13		61	41	20	NM_001099224	IFT74
6	1	5	NM_152862	ARPC2	sense						antisense						nonalu	1				1	genic	1	3	5		38	17	21	NM_152862	ARPC2
6	3	3	NM_152649	MLKL	sense				1		antisense			1			nonalu					1	genic	1	1	7		39	19	20	NM_152649	MLKL
5	3	2	NM_005502	ABCA1	sense						antisense						nonalu		1	1			genic		6	35		64	40	24	NM_005502	ABCA1
0	0	0	NM_001359	DECR1	sense						antisense						nonalu						genic		2	18		10	6	4	NM_001359	DECR1
8	1	7	NM_001161530	CSF2RA	sense						antisense						nonalu			1			genic		7	5		40	24	16	NM_001161530	CSF2RA
2	2	0	NM_024093	C2orf49	sense						antisense						nonalu			1			genic					2	1	1	NM_024093	C2orf49
2	2	0	NR_024401	ANAPC13	sense						antisense			1			nonalu		2			1	genic		1	2		2	1	1	NR_024401	ANAPC13
4	3	2	NM_183381	RNF13	sense						antisense					1	nonalu		1				genic		8	32		55	42	13	NM_183381	RNF13
1	1	0	NM_004089	TSC22D3	sense						antisense				1		nonalu	1		1	1		genic			3		0	0	0	NM_004089	TSC22D3
2	0	2	NM_001099673	C8orf59	sense						antisense						nonalu		1			2	genic		1	1		2	2	0	NM_001099673	C8orf59
2	1	1	NM_016085	C2orf28	sense						antisense						nonalu	1					genic			1		3	2	1	NM_016085	C2orf28
2	0	2	NM_033411	RWDD2A	sense						antisense						nonalu	1					genic			2		0	0	0	NM_033411	RWDD2A
0	0	0	NM_004502	HOXB7	sense						antisense						nonalu			1	1		genic		1	2		1	1	0	NM_004502	HOXB7
2	1	1	NM_003845	DYRK4	sense					1	antisense						nonalu				1		genic			12		3	1	2	NM_003845	DYRK4
2	2	0	NM_033017	TRIM4	sense						antisense				1		nonalu						genic			8		16	9	7	NM_033017	TRIM4
4	4	0	NM_203488	ACYP1	sense						antisense						nonalu					1	genic		1			10	8	2	NM_203488	ACYP1
1	0	1	NM_032901	C12orf62	sense						antisense						nonalu		1	1			genic		4			18	16	2	NM_032901	C12orf62
1	1	0	NM_001628	AKR1B1	sense						antisense						nonalu	1	2	1			genic		1	9		6	4	2	NM_001628	AKR1B1
2	2	0	NM_175625	RAB3IP	sense						antisense						nonalu						genic		1	15		16	7	9	NM_175625	RAB3IP
1	0	1	NM_000600	IL6	sense						antisense						nonalu						genic			1		2	0	2	NM_000600	IL6
10	3	8	NM_001002027	ATP5G1	sense		1				antisense						nonalu	4					genic					1	0	1	NM_001002027	ATP5G1
2	1	1	NM_001170751	SRPX	sense			1			antisense						nonalu	1	2				genic		3	20		20	11	9	NM_001170751	SRPX
3	1	2	NM_004800	TM9SF2	sense						antisense		1				nonalu					1	genic	1	6	7		30	20	10	NM_004800	TM9SF2
4	1	3	NM_001005474	NFKBIZ	sense						antisense						nonalu						genic		2	9		9	6	3	NM_001005474	NFKBIZ
1	1	1	NM_006252	PRKAA2	sense						antisense						nonalu	2					genic		6	14		38	23	15	NM_006252	PRKAA2
6	2	4	NM_001003794	MGLL	sense						antisense						nonalu						genic		3	58		41	22	19	NM_001003794	MGLL
2	0	2	NM_012184	FOXD4L1	sense						antisense						nonalu	1	1				genic			1		0	0	0	NM_012184	FOXD4L1
1	1	0	NR_023389	C9orf130	sense						antisense						nonalu						genic		1	3		2	1	1	NR_023389	C9orf130
1	0	1	NM_001008708	CHAC2	sense						antisense						nonalu	1	1		1		genic		1	3		6	2	4	NM_001008708	CHAC2
5	1	4	NM_001031827	BOLA2	sense						antisense						nonalu	2			4		genic			2		0	0	0	NM_001031827	BOLA2
3	2	1	NM_001099669	HIGD1A	sense						antisense			1			nonalu			1		1	genic		3	7		18	11	7	NM_001099669	HIGD1A
9	7	2	NM_005101	ISG15	sense						antisense					1	nonalu						genic					0	0	0	NM_005101	ISG15
2	1	1	NM_001134439	PHLDB2	sense						antisense						nonalu				1	2	genic	2	6	19		41	25	16	NM_001134439	PHLDB2
0	0	0	NM_001033083	PBLD	sense						antisense						nonalu	1					genic	1	5	13		65	36	29	NM_001033083	PBLD
2	0	2	NM_175744	RHOC	sense						antisense						nonalu	1		1		1	genic			2		0	0	0	NM_175744	RHOC
3	3	0	NM_001017974	P4HA2	sense						antisense			1			nonalu	2	1				genic		1	7		10	7	3	NM_001017974	P4HA2
3	2	2	NM_004128	GTF2F2	sense						antisense						nonalu	1					genic	2	20	29		139	85	54	NM_004128	GTF2F2
6	4	3	NM_002727	SRGN	sense						antisense						nonalu		1				genic		3	1		21	7	14	NM_002727	SRGN
1	0	1	NM_001039589	DPH2	sense						antisense						nonalu	1	1	1			genic			1		0	0	0	NM_001039589	DPH2
2	0	2	NM_003543	HIST1H4H	sense						antisense						nonalu		1			1	genic					0	0	0	NM_003543	HIST1H4H
3	2	1	NM_005694	COX17	sense						antisense				2		nonalu		1	1			genic					1	1	0	NM_005694	COX17
4	1	3	NM_004872	TMEM59	sense						antisense						nonalu	3		1		1	genic	1		4		17	8	9	NM_004872	TMEM59
8	4	4	NM_152516	COMMD1	sense						antisense		1				nonalu	2					genic	6	22	41		236	127	109	NM_152516	COMMD1
3	2	1	NM_006644	HSPH1	sense						antisense						nonalu	2			1		genic		2	6		5	4	1	NM_006644	HSPH1
3	0	3	NM_031244	SIRT5	sense						antisense						nonalu	3		1		1	genic		1	11		14	7	7	NM_031244	SIRT5
3	3	0	NM_015997	C1orf66	sense						antisense						nonalu	1					genic		1	4		8	3	5	NM_015997	C1orf66
2	2	0	NM_144658	DOCK11	sense						antisense						nonalu						genic	4	21	42		115	60	55	NM_144658	DOCK11
8	3	5	NM_002791	PSMA6	sense						antisense		1				nonalu	1				1	genic	4	4	1		35	11	24	NM_002791	PSMA6
3	3	0	NM_001142560	C1orf66	sense						antisense						nonalu	1					genic		1	4		8	3	5	NM_001142560	C1orf66
7	4	3	NM_001033032	FAIM	sense						antisense						nonalu						genic		2	3		23	12	11	NM_001033032	FAIM
4	2	2	NM_031903	MRPL32	sense						antisense						nonalu	3	1			1	genic			4		1	0	1	NM_031903	MRPL32
8	3	5	NM_006978	RNF113A	sense						antisense						nonalu	1					genic			2		0	0	0	NM_006978	RNF113A
0	0	0	NM_006280	SSR4	sense						antisense						nonalu	1		2	1		genic			1		1	1	0	NM_006280	SSR4
3	1	2	NM_001127207	SMARCAL1	sense						antisense			1			nonalu						genic	1	3	18		39	22	17	NM_001127207	SMARCAL1
1	0	1	NR_001275	CELP	sense						antisense						nonalu						genic			1		2	0	2	NR_001275	CELP
2	1	1	NM_017664	ANKRD10	sense						antisense						nonalu	1					genic		3	6		13	7	6	NM_017664	ANKRD10
0	0	0	NM_014689	DOCK10	sense						antisense						nonalu	1		1			genic	4	8	88		94	32	62	NM_014689	DOCK10
0	0	0	NM_006232	POLR2H	sense						antisense						nonalu			1		1	genic		2			6	3	3	NM_006232	POLR2H
5	4	1	NM_001144879	IMPA1	sense						antisense		1				nonalu						genic		3	3		13	11	2	NM_001144879	IMPA1
2	1	1	NM_006266	RALGDS	sense						antisense						nonalu						genic			13		5	3	2	NM_006266	RALGDS
9	5	5	NM_002475	MYL6B	sense						antisense				1		nonalu	1		1			genic	1		3		5	0	5	NM_002475	MYL6B
1	0	1	NM_031420	MRPL9	sense						antisense						nonalu					1	genic			1		3	3	0	NM_031420	MRPL9
2	1	1	NM_003428	ZNF84	sense						antisense						nonalu						genic	2	1	6		20	11	9	NM_003428	ZNF84
1	0	1	NM_032813	TMTC4	sense						antisense						nonalu		1				genic		3	18		32	14	18	NM_032813	TMTC4
0	0	0	NM_133506	DCN	sense						antisense						nonalu						genic		2	10		9	4	5	NM_133506	DCN
7	4	3	NM_001159390	GUK1	sense						antisense		1				nonalu						genic			4		0	0	0	NM_001159390	GUK1
7	3	4	NM_015679	TRUB2	sense					1	antisense						nonalu		1				genic		2	6		24	8	16	NM_015679	TRUB2
13	6	8	NM_001142470	C6orf203	sense						antisense					1	nonalu						genic	1	5	4		37	20	17	NM_001142470	C6orf203
9	7	2	NM_012215	MGEA5	sense						antisense						nonalu	1					genic		5	3		41	22	19	NM_012215	MGEA5
4	3	1	NM_004388	CTBS	sense						antisense					1	nonalu	1		1			genic		3	7		13	9	4	NM_004388	CTBS
3	2	1	NM_052936	ATG4A	sense						antisense						nonalu	2					genic		3	18		16	13	3	NM_052936	ATG4A
5	3	2	NM_001080975	REPS2	sense						antisense						nonalu	1				1	genic	1	16	45		86	52	34	NM_001080975	REPS2
6	2	4	NR_033697	NDUFA2	sense						antisense						nonalu						genic			2		1	0	1	NR_033697	NDUFA2
4	0	4	NM_001007794	CEPT1	sense						antisense						nonalu	1			1		genic		6	8		16	12	4	NM_001007794	CEPT1
1	0	1	NM_002228	JUN	sense						antisense						nonalu	1					genic			3		0	0	0	NM_002228	JUN
9	4	5	NM_015969	MRPS17	sense						antisense				1		nonalu	2		1			genic					4	0	4	NM_015969	MRPS17
3	1	2	NM_003032	ST6GAL1	sense						antisense						nonalu		1	1	2		genic		5	14		20	15	5	NM_003032	ST6GAL1
2	0	2	NR_033439	PLSCR4	sense						antisense						nonalu	1				1	genic		2	13		10	4	6	NR_033439	PLSCR4
6	3	3	NM_018147	FAIM	sense						antisense						nonalu						genic		2	3		23	12	11	NM_018147	FAIM
5	3	2	NM_001035513	SDHC	sense						antisense						nonalu					1	genic	1	5	1		67	39	28	NM_001035513	SDHC
3	3	0	NM_001144999	ITGAV	sense						antisense						nonalu				1	2	genic		7	9		35	20	15	NM_001144999	ITGAV
6	4	2	NM_032490	C14orf142	sense						antisense					2	nonalu			1			genic	1				6	1	5	NM_032490	C14orf142
1	1	0	NM_001003396	TPD52L1	sense						antisense						nonalu						genic	1	2	28		27	9	18	NM_001003396	TPD52L1
4	3	1	NM_178156	FUT8	sense						antisense						nonalu	1	1	1			genic	1	15	69		150	96	54	NM_178156	FUT8
2	2	0	NM_001161532	CSF2RA	sense						antisense			1			nonalu			1		6	genic	1	12	9		68	39	29	NM_001161532	CSF2RA
4	1	3	NM_007255	B4GALT7	sense						antisense	1					nonalu	1					genic		1	3		1	1	0	NM_007255	B4GALT7
2	1	1	NM_002097	GTF3A	sense						antisense						nonalu	1			1		genic			1		3	0	3	NM_002097	GTF3A
2	0	2	NM_012111	AHSA1	sense						antisense						nonalu	1					genic			2		12	5	7	NM_012111	AHSA1
1	0	1	NM_207304	MBNL2	sense						antisense						nonalu	1		1			genic		8	63		39	22	17	NM_207304	MBNL2
5	5	0	NM_006163	NFE2	sense						antisense		1				nonalu	1			1		genic			3		2	2	0	NM_006163	NFE2
1	0	2	NM_001159767	BZW2	sense			1			antisense						nonalu	1			1		genic		1	9		31	12	19	NM_001159767	BZW2
4	3	1	NM_007355	HSP90AB1	sense						antisense						nonalu		1			2	genic		1	4		3	2	1	NM_007355	HSP90AB1
6	3	4	NM_002978	SCNN1D	sense						antisense			1	1		nonalu	2	1	1			genic		1	2		2	1	1	NM_002978	SCNN1D
8	5	4	NM_015895	GMNN	sense						antisense			1			nonalu	1					genic			1		4	1	3	NM_015895	GMNN
5	1	5	NM_005731	ARPC2	sense						antisense						nonalu	1				1	genic	1	3	5		38	17	21	NM_005731	ARPC2
4	1	4	NM_016816	OAS1	sense						antisense						nonalu	1					genic			5		3	0	3	NM_016816	OAS1
2	1	1	NR_026761	C1orf97	sense						antisense		1				nonalu						genic		3	9		27	13	14	NR_026761	C1orf97
4	0	4	NM_001137554	MCTS1	sense						antisense						nonalu				1		genic			4		11	5	6	NM_001137554	MCTS1
10	3	7	NM_018973	DPM3	sense						antisense				1		nonalu	2	1			1	genic					0	0	0	NM_018973	DPM3
6	6	1	NM_001160	APAF1	sense						antisense		1	1			nonalu	2	1				genic	1	7	15		72	57	15	NM_001160	APAF1
1	0	1	NM_002300	LDHB	sense						antisense						nonalu			1			genic			4		4	3	1	NM_002300	LDHB
1	1	0	NM_002928	RGS16	sense						antisense						nonalu	2				2	genic			2		0	0	0	NM_002928	RGS16
1	1	0	NM_015723	PNPLA8	sense						antisense						nonalu	1					genic		3	11		26	19	7	NM_015723	PNPLA8
5	3	3	NM_180989	GPR180	sense						antisense			1			nonalu					1	genic	1	1	2		12	7	5	NM_180989	GPR180
6	0	6	NM_006085	BPNT1	sense						antisense						nonalu				1		genic		3	4		44	21	23	NM_006085	BPNT1
1	1	0	NM_001718	BMP6	sense						antisense						nonalu	3					genic	1	7	48		59	31	28	NM_001718	BMP6
6	5	2	NM_001135822	FDPS	sense						antisense		1				nonalu			1	1		genic					15	4	11	NM_001135822	FDPS
2	0	2	NM_004120	GBP2	sense	1					antisense						nonalu		1			1	genic			2		3	0	3	NM_004120	GBP2
4	4	1	NM_000052	ATP7A	sense						antisense			1		1	nonalu						genic	1	13	22		102	69	33	NM_000052	ATP7A
0	0	0	NM_032230	C12orf26	sense						antisense						nonalu				1	2	genic		1	26		18	8	10	NM_032230	C12orf26
3	0	3	NM_001099222	IFT74	sense						antisense						nonalu	1	2				genic	2	13	18		80	51	29	NM_001099222	IFT74
8	5	4	NM_005823	MSLN	sense						antisense			1			nonalu	2					genic			10		0	0	0	NM_005823	MSLN
1	0	1	NM_006808	SEC61B	sense						antisense						nonalu	1		1	1		genic			1		3	2	1	NM_006808	SEC61B
6	5	2	NM_004891	MRPL33	sense						antisense	1					nonalu				1	1	genic			1		3	3	0	NM_004891	MRPL33
9	5	5	NM_000302	PLOD1	sense						antisense			1			nonalu		1				genic	1	9	13		61	42	19	NM_000302	PLOD1
0	0	0	NM_014782	ARMCX2	sense						antisense						nonalu						genic			2		0	0	0	NM_014782	ARMCX2
4	2	2	NM_030752	TCP1	sense				1		antisense			1		1	nonalu					1	genic			3		6	3	3	NM_030752	TCP1
0	0	0	NM_007217	PDCD10	sense						antisense						nonalu						genic		1	9		8	6	2	NM_007217	PDCD10
3	1	2	NM_002535	OAS2	sense		1	1			antisense						nonalu				1	1	genic	1	1	12		15	5	10	NM_002535	OAS2
3	2	1	NR_033302	DHX9	sense						antisense	1					nonalu	1		1	1		genic		3	9		27	18	9	NR_033302	DHX9
0	0	0	NM_001779	CD58	sense						antisense						nonalu						genic	1	1	19		23	9	14	NM_001779	CD58
2	1	1	NM_016059	PPIL1	sense						antisense						nonalu					1	genic			9		12	6	6	NM_016059	PPIL1
6	2	4	NM_001142648	SAR1A	sense					1	antisense						nonalu		1	1	2		genic		1	2		11	9	2	NM_001142648	SAR1A
1	1	0	NM_001044393	MUC1	sense						antisense		1				nonalu	1	1		1		genic			1		0	0	0	NM_001044393	MUC1
2	1	1	NM_005532	IFI27	sense						antisense						nonalu		1			1	genic					1	0	1	NM_005532	IFI27
3	0	3	NM_033114	ZCRB1	sense						antisense						nonalu	1	1			1	genic			2		9	5	4	NM_033114	ZCRB1
11	2	9	NM_174871	PSMD12	sense						antisense	1					nonalu						genic	1	6	4		28	21	7	NM_174871	PSMD12
0	0	0	NM_145239	PRRT2	sense						antisense						nonalu			1			genic			3		0	0	0	NM_145239	PRRT2
4	2	2	NM_004546	NDUFB2	sense			1			antisense			1			nonalu						genic		1	2		11	7	4	NM_004546	NDUFB2
4	2	2	NM_003299	HSP90B1	sense						antisense						nonalu	2	1		1		genic		1	2		8	3	5	NM_003299	HSP90B1
5	3	2	NM_001034077	HIST2H4B	sense						antisense					2	nonalu	6	2	2			genic					0	0	0	NM_001034077	HIST2H4B
4	0	4	NR_024234	NDUFB11	sense						antisense						nonalu				1		genic			2		1	1	0	NR_024234	NDUFB11
4	1	3	NM_001278	CHUK	sense						antisense						nonalu	1					genic		1	12		27	13	14	NM_001278	CHUK
7	4	3	NM_001024466	SOD2	sense						antisense						nonalu						genic		2	7		11	9	2	NM_001024466	SOD2
2	0	2	NR_024415	OBFC2A	sense						antisense						nonalu	1					genic			2		2	2	0	NR_024415	OBFC2A
0	1	0	NM_001122853	MYOZ3	sense						antisense						nonalu		1				genic			4		12	5	7	NM_001122853	MYOZ3
2	2	0	NM_173074	PIGF	sense						antisense						nonalu	1		1			genic			9		10	3	7	NM_173074	PIGF
4	3	1	NM_001008212	OPTN	sense						antisense		1				nonalu	1					genic	1	8	7		35	22	13	NM_001008212	OPTN
3	2	1	NM_001551	IGBP1	sense						antisense						nonalu		1		1		genic		2	12		28	10	18	NM_001551	IGBP1
0	0	0	NR_023938	C14orf132	sense						antisense						nonalu						genic		1	25		12	6	6	NR_023938	C14orf132
13	7	6	NM_001099274	TINF2	sense						antisense						nonalu	1		2		1	genic			6		1	1	0	NM_001099274	TINF2
0	0	0	NM_000399	EGR2	sense						antisense						nonalu				1		genic			5		0	0	0	NM_000399	EGR2
0	0	0	NM_001166696	SLC1A3	sense						antisense						nonalu			1			genic			1		0	0	0	NM_001166696	SLC1A3
1	0	1	NM_002841	PTPRG	sense						antisense						nonalu	1		1			genic	8	36	193		320	177	143	NM_002841	PTPRG
2	0	2	NM_001099670	C8orf59	sense						antisense						nonalu		1			2	genic		1	1		2	2	0	NM_001099670	C8orf59
4	1	4	NM_001143680	GSTK1	sense						antisense						nonalu						genic			5		4	2	2	NM_001143680	GSTK1
2	0	2	NM_001008272	TAGLN3	sense						antisense						nonalu				1	2	genic		1	10		3	3	0	NM_001008272	TAGLN3
0	0	0	NM_003778	B4GALT4	sense						antisense						nonalu					1	genic			8		8	5	3	NM_003778	B4GALT4
4	2	2	NM_018130	SHQ1	sense						antisense						nonalu	3					genic	1	6	23		48	26	22	NM_018130	SHQ1
6	4	2	NM_021063	HIST1H2BD	sense						antisense				1	1	nonalu		2	2			genic					0	0	0	NM_021063	HIST1H2BD
2	1	1	NM_014660	PHF14	sense						antisense						nonalu						genic	4	3	19		61	35	26	NM_014660	PHF14
2	2	0	NM_001167903	MFSD1	sense						antisense						nonalu	1	1		2		genic			4		8	7	1	NM_001167903	MFSD1
1	1	0	NM_001003395	TPD52L1	sense						antisense						nonalu						genic	1	2	28		27	9	18	NM_001003395	TPD52L1
1	0	1	NM_018956	C9orf9	sense						antisense						nonalu	2	1				genic		2	2		11	6	5	NM_018956	C9orf9
1	0	1	NM_145913	SLC5A8	sense						antisense						nonalu		1		1		genic			12		9	2	7	NM_145913	SLC5A8
1	0	1	NM_000169	GLA	sense						antisense						nonalu		1				genic		4	1		9	6	3	NM_000169	GLA
1	0	1	NM_138822	PAM	sense						antisense						nonalu				1		genic		2	34		23	10	13	NM_138822	PAM
1	1	0	NM_001100812	CXCL16	sense						antisense						nonalu		1			4	genic			1		4	3	1	NM_001100812	CXCL16
0	0	0	NR_033343	PSCA	sense						antisense						nonalu	2			1	1	genic			4		1	1	0	NR_033343	PSCA
3	2	1	NM_022771	TBC1D15	sense						antisense						nonalu						genic	1	4	10		43	29	14	NM_022771	TBC1D15
0	0	0	NM_004172	SLC1A3	sense						antisense						nonalu			1			genic	2	3	17		19	7	12	NM_004172	SLC1A3
2	2	0	NM_002790	PSMA5	sense						antisense						nonalu		1				genic		4	3		27	16	11	NM_002790	PSMA5
2	0	2	NM_001142540	SLC35B3	sense						antisense						nonalu		2				genic			4		5	2	3	NM_001142540	SLC35B3
2	1	1	NM_001012516	ITM2C	sense						antisense						nonalu			1	1	1	genic		1	10		2	2	0	NM_001012516	ITM2C
2	0	2	NM_001042679	RHOC	sense						antisense						nonalu	1	1	1		1	genic			1		0	0	0	NM_001042679	RHOC
3	1	2	NM_017861	PIGX	sense						antisense	1					nonalu			1	2		genic	1	4	4		28	14	14	NM_017861	PIGX
4	1	3	NM_182756	SPDYA	sense						antisense						nonalu			1			genic		5	8		48	21	27	NM_182756	SPDYA
3	1	3	NM_000247	MICA	sense						antisense						nonalu			1	1	1	genic			3		2	1	1	NM_000247	MICA
4	1	4	NM_002534	OAS1	sense						antisense						nonalu	1					genic			4		3	0	3	NM_002534	OAS1
0	0	0	NM_001850	COL8A1	sense						antisense						nonalu	2					genic	2	4	49		23	12	11	NM_001850	COL8A1
0	0	0	NM_002947	RPA3	sense						antisense						nonalu						genic	1	1	17		30	13	17	NM_002947	RPA3
2	1	1	NM_001039840	CHIC1	sense						antisense		1				nonalu		1			1	genic		2	27		8	6	2	NM_001039840	CHIC1
2	1	1	NM_012338	TSPAN12	sense						antisense						nonalu						genic		2	28		12	6	6	NM_012338	TSPAN12
3	3	0	NM_001122606	LAMP2	sense						antisense						nonalu					1	genic		5	9		22	13	9	NM_001122606	LAMP2
1	1	0	NM_001129884	TEX264	sense						antisense						nonalu			1	1		genic			16		7	4	3	NM_001129884	TEX264
3	1	2	NM_145267	C6orf57	sense						antisense	1					nonalu						genic		4	8		23	15	8	NM_145267	C6orf57
4	3	1	NM_080737	SYTL4	sense						antisense			1			nonalu						genic	1	3	14		26	12	14	NM_080737	SYTL4
2	1	1	NM_004480	FUT8	sense						antisense						nonalu		1	1	1	1	genic	1	15	68		150	96	54	NM_004480	FUT8
1	1	1	NM_005917	MDH1	sense						antisense						nonalu	2	1				genic		2	6		6	5	1	NM_005917	MDH1
2	0	2	NM_001170423	PRSS35	sense						antisense						nonalu	1	1				genic			8		5	3	2	NM_001170423	PRSS35
9	3	6	NM_004881	TP53I3	sense						antisense		1				nonalu				2	1	genic	1	1	4		5	2	3	NM_004881	TP53I3
7	1	6	NM_022872	IFI6	sense						antisense						nonalu	1	2				genic			3		5	3	2	NM_022872	IFI6
4	0	5	NM_024097	C1orf50	sense						antisense						nonalu	2	2		1		genic		1	3		8	3	5	NM_024097	C1orf50
0	0	0	NM_177948	ARMCX3	sense						antisense						nonalu				1		genic			3		0	0	0	NM_177948	ARMCX3
6	1	5	NR_002312	RPPH1	sense					1	antisense		1				nonalu	1					genic					0	0	0	NR_002312	RPPH1
1	1	0	NM_001122847	SLC6A12	sense						antisense					1	nonalu						genic			8		3	1	2	NM_001122847	SLC6A12
3	2	1	NM_001146104	PARP9	sense						antisense				1		nonalu		1		1	1	genic		3	6		29	10	19	NM_001146104	PARP9
2	1	1	NM_006307	SRPX	sense			1			antisense						nonalu	1	2				genic		3	20		20	11	9	NM_006307	SRPX
1	1	0	NM_001044392	MUC1	sense						antisense		1				nonalu	1	1		1		genic			1		0	0	0	NM_001044392	MUC1
2	0	2	NM_001128616	ARHGEF3	sense						antisense						nonalu		1				genic		5	15		41	21	20	NM_001128616	ARHGEF3
14	9	6	NM_003761	VAMP8	sense						antisense			1			nonalu						genic		1	2		4	2	2	NM_003761	VAMP8
4	2	2	NM_005760	CEBPZ	sense						antisense						nonalu		1				genic		2	7		16	10	6	NM_005760	CEBPZ
4	1	3	NM_001163940	PYGL	sense						antisense					1	nonalu				1	1	genic		1	11		19	8	11	NM_001163940	PYGL
2	0	2	NM_003512	HIST1H2AC	sense						antisense						nonalu	1		1			genic					0	0	0	NM_003512	HIST1H2AC
3	2	1	NM_174928	N6AMT2	sense			1			antisense						nonalu		1				genic	1	6	10		33	16	17	NM_174928	N6AMT2
0	0	0	NM_000094	COL7A1	sense						antisense						nonalu						genic			9		1	1	0	NM_000094	COL7A1
12	3	9	NM_153200	EDF1	sense						antisense	1		1			nonalu					1	genic			3		3	1	2	NM_153200	EDF1
3	2	1	NM_014056	HIGD1A	sense						antisense			1			nonalu			1		1	genic		3	7		18	11	7	NM_014056	HIGD1A
12	3	9	NM_003792	EDF1	sense						antisense	1		1			nonalu					1	genic			5		3	1	2	NM_003792	EDF1
7	4	3	NM_000636	SOD2	sense						antisense						nonalu						genic		2	6		9	8	1	NM_000636	SOD2
6	1	5	NM_003096	SNRPG	sense						antisense						nonalu	1				1	genic	1	2	1		14	5	9	NM_003096	SNRPG
1	1	0	NM_005921	MAP3K1	sense						antisense						nonalu	1					genic	1	5	22		28	14	14	NM_005921	MAP3K1
4	0	4	NM_001135674	C8orf40	sense						antisense						nonalu						genic		1	2		10	1	9	NM_001135674	C8orf40
0	0	0	NM_017709	FAM46C	sense						antisense						nonalu	1		1		1	genic			9		2	1	1	NM_017709	FAM46C
11	8	3	NM_182641	BPTF	sense				1		antisense				1		nonalu						genic	3	15	28		192	85	107	NM_182641	BPTF
8	6	2	NM_001040034	CD63	sense						antisense						nonalu	1	2		2		genic			1		1	0	1	NM_001040034	CD63
4	3	2	NM_005765	ATP6AP2	sense						antisense				1		nonalu	1	1			1	genic	1	1	6		23	12	11	NM_005765	ATP6AP2
7	4	3	NM_003733	OASL	sense						antisense						nonalu					1	genic		1	5		22	12	11	NM_003733	OASL
8	2	6	NM_003000	SDHB	sense						antisense						nonalu		2				genic		4	6		43	13	30	NM_003000	SDHB
1	1	0	NM_016546	C1RL	sense						antisense						nonalu	2			1	2	genic	1	1	2		10	3	7	NM_016546	C1RL
6	3	3	NM_001386	DPYSL2	sense						antisense			1			nonalu		1		1		genic		5	32		37	22	15	NM_001386	DPYSL2
1	0	1	NM_001001788	RAET1G	sense	1					antisense						nonalu		1		2		genic					0	0	0	NM_001001788	RAET1G
4	2	2	NM_024622	FASTKD1	sense						antisense					2	nonalu	1		1	1		genic	3	10	3		56	33	23	NM_024622	FASTKD1
5	0	6	NM_014060	MCTS1	sense						antisense						nonalu			1			genic			4		11	5	6	NM_014060	MCTS1
4	3	1	NM_001029874	REP15	sense						antisense		1				nonalu					1	genic			1		0	0	0	NM_001029874	REP15
4	4	0	NM_001734	C1S	sense						antisense						nonalu	1					genic			5		4	1	3	NM_001734	C1S
4	2	3	NM_023001	ARID4A	sense						antisense						nonalu	3				1	genic	2	7	16		55	28	27	NM_023001	ARID4A
0	1	0	NM_032784	RSPO3	sense						antisense						nonalu		1				genic			16		9	5	4	NM_032784	RSPO3
0	0	0	NM_016456	TMEM9	sense						antisense						nonalu				1		genic			6		1	1	0	NM_016456	TMEM9
2	1	1	NM_016410	CHMP5	sense						antisense						nonalu		1				genic		4	5		13	5	8	NM_016410	CHMP5
1	0	1	NM_000599	IGFBP5	sense						antisense						nonalu		1			2	genic		1	11		6	3	3	NM_000599	IGFBP5
0	0	0	NM_001166699	FAM104B	sense						antisense						nonalu						genic	1		5		5	1	4	NM_001166699	FAM104B
4	3	1	NM_003310	TSSC1	sense						antisense		1				nonalu	1		1	1		genic	1	5	69		42	30	12	NM_003310	TSSC1
2	1	1	NM_001146	ANGPT1	sense						antisense						nonalu					1	genic	3	8	50		45	24	21	NM_001146	ANGPT1
0	0	0	NR_033344	SLC38A6	sense						antisense						nonalu	1	2			1	genic		4	26		29	17	12	NR_033344	SLC38A6
1	0	2	NM_014038	BZW2	sense			1			antisense						nonalu	1			1		genic		1	9		31	12	19	NM_014038	BZW2
11	5	6	NM_001003713	ATP5J2	sense						antisense		1				nonalu			1			genic	1	2	2		11	8	3	NM_001003713	ATP5J2
6	4	2	NM_001007073	RPL32	sense						antisense						nonalu				2		genic			2		3	3	0	NM_001007073	RPL32
0	1	0	NM_020424	LYRM1	sense						antisense						nonalu		2	2	1	1	genic		3	6		20	11	9	NM_020424	LYRM1
3	1	3	NM_001177519	MICA	sense						antisense						nonalu			1	1	1	genic			3		2	1	1	NM_001177519	MICA
2	2	0	NM_003545	HIST1H4E	sense						antisense				1		nonalu			1			genic					0	0	0	NM_003545	HIST1H4E
4	1	3	NM_005037	PPARG	sense				1		antisense						nonalu	1	1				genic	2	6	49		67	31	36	NM_005037	PPARG
4	2	2	NM_020039	ACCN2	sense						antisense			1			nonalu	2					genic		3	13		6	4	2	NM_020039	ACCN2
1	1	0	NM_080546	SLC44A1	sense						antisense						nonalu	1					genic	1	15	28		72	49	23	NM_080546	SLC44A1
0	0	0	NM_172359	CD46	sense						antisense						nonalu					1	genic		2	6		11	5	6	NM_172359	CD46
0	0	0	NM_006086	TUBB3	sense						antisense						nonalu	2		2		1	genic		3	5		15	13	2	NM_006086	TUBB3
13	9	4	NM_001105515	ABCC4	sense						antisense			1			nonalu	1			2		genic	3	13	51		168	116	52	NM_001105515	ABCC4
2	0	2	NM_014161	MRPL18	sense						antisense						nonalu		1				genic			3		7	3	4	NM_014161	MRPL18
1	1	0	NM_001127605	LIPA	sense						antisense						nonalu						genic		2	4		14	8	6	NM_001127605	LIPA
5	4	1	NR_027125	RBM18	sense						antisense			1		2	nonalu	1			1		genic	1		6		18	7	11	NR_027125	RBM18
6	3	3	NM_003620	PPM1D	sense						antisense						nonalu						genic	1	7	8		86	46	40	NM_003620	PPM1D
2	2	0	NM_001161531	CSF2RA	sense						antisense			1			nonalu			1		6	genic	1	12	9		63	39	24	NM_001161531	CSF2RA
4	4	0	NM_003675	PRPF18	sense						antisense		1				nonalu		1		1		genic		1	11		19	9	10	NM_003675	PRPF18
1	1	0	NM_032324	C1orf57	sense						antisense						nonalu			1			genic		1	6		6	5	1	NM_032324	C1orf57
0	0	0	NM_002581	PAPPA	sense						antisense						nonalu		2				genic	1	2	83		42	21	21	NM_002581	PAPPA
5	3	2	NM_001029869	PLAC8L1	sense						antisense						nonalu					1	genic	1		6		16	8	8	NM_001029869	PLAC8L1
3	2	1	NM_001146214	TBC1D15	sense						antisense						nonalu						genic	1	4	10		43	29	14	NM_001146214	TBC1D15
5	4	1	NR_027126	RBM18	sense						antisense			1		2	nonalu	1			1		genic	1		6		18	7	11	NR_027126	RBM18
3	2	1	NM_003142	SSB	sense						antisense			1			nonalu						genic		1	3		15	10	5	NM_003142	SSB
0	0	0	NM_001166550	IDS	sense						antisense						nonalu		1				genic			11		4	1	3	NM_001166550	IDS
3	1	2	NM_001171990	C5orf35	sense						antisense		1				nonalu	1				1	genic			7		6	3	3	NM_001171990	C5orf35
1	0	1	NM_018180	DHX32	sense						antisense						nonalu						genic	1	2	12		25	12	13	NM_018180	DHX32
2	1	1	NR_033436	PHF14	sense						antisense						nonalu						genic	4	3	30		75	42	33	NR_033436	PHF14
2	1	1	NM_016040	TMED5	sense						antisense						nonalu	1	1			1	genic		2	7		22	16	6	NM_016040	TMED5
1	1	0	NM_001844	COL2A1	sense						antisense						nonalu		2			2	genic			11		1	0	1	NM_001844	COL2A1
1	0	1	NR_026834	LOC152024	sense						antisense						nonalu			1	1		genic			2		1	0	1	NR_026834	LOC152024
3	2	1	NM_002966	S100A10	sense						antisense			1			nonalu						genic	1		6		2	0	2	NM_002966	S100A10
3	3	0	NM_013995	LAMP2	sense						antisense						nonalu					1	genic		4	7		20	11	9	NM_013995	LAMP2
4	2	2	NM_001095	ACCN2	sense						antisense			1			nonalu	2					genic		3	13		6	4	2	NM_001095	ACCN2
6	2	4	NM_172229	KREMEN2	sense						antisense						nonalu				1		genic			3		1	0	1	NM_172229	KREMEN2
3	2	1	NM_025103	IFT74	sense					1	antisense						nonalu	2	1				genic	1	13	15		75	48	27	NM_025103	IFT74
6	6	0	NM_176895	PPAP2A	sense						antisense			1	1	1	nonalu		1		1		genic	3	9	26		90	56	34	NM_176895	PPAP2A
5	2	3	NM_012168	FBXO2	sense						antisense					1	nonalu			1	1		genic			5		2	0	2	NM_012168	FBXO2
4	3	1	NM_003730	RNASET2	sense						antisense					1	nonalu						genic	1	2	6		13	8	5	NM_003730	RNASET2
2	0	2	NM_001128306	PLSCR4	sense						antisense						nonalu	1			1		genic		2	13		10	4	6	NM_001128306	PLSCR4
1	0	1	NR_033440	PAM	sense						antisense						nonalu				1		genic		2	34		23	10	13	NR_033440	PAM
1	1	0	NM_018318	CCDC91	sense						antisense						nonalu						genic		3	47		35	22	13	NM_018318	CCDC91
9	4	5	NM_201262	DNAJC12	sense						antisense		1				nonalu						genic	1	8	3		28	22	6	NM_201262	DNAJC12
8	2	6	NM_203298	CHCHD1	sense			1			antisense						nonalu			1		1	genic					0	0	0	NM_203298	CHCHD1
13	6	8	NM_016487	C6orf203	sense						antisense					1	nonalu						genic	1	5	4		37	20	17	NM_016487	C6orf203
1	0	1	NM_002155	HSPA6	sense						antisense						nonalu	1					genic			2		0	0	0	NM_002155	HSPA6
5	5	0	NM_006638	RPP40	sense						antisense						nonalu	1					genic		1	3		3	1	2	NM_006638	RPP40
13	6	8	NM_001142468	C6orf203	sense						antisense					1	nonalu						genic	1	5	4		37	20	17	NM_001142468	C6orf203
11	5	6	NM_013242	C16orf80	sense						antisense						nonalu	1					genic	1		3		8	6	2	NM_013242	C16orf80
3	2	1	NM_012329	MMD	sense						antisense						nonalu						genic		2	6		19	14	5	NM_012329	MMD
3	2	1	NM_006327	TIMM23	sense						antisense		1				nonalu	3					genic		1	9		31	18	13	NM_006327	TIMM23
5	1	4	NM_019026	TMCO1	sense					1	antisense			1			nonalu			1			genic		3	3		45	27	18	NM_019026	TMCO1
1	1	0	NM_022121	PERP	sense						antisense						nonalu	1					genic		1	7		4	2	2	NM_022121	PERP
11	3	8	NM_001137667	CASP8AP2	sense		1				antisense				1		nonalu			1			genic	1	9	6		74	48	26	NM_001137667	CASP8AP2
1	1	0	NM_080677	DYNLL2	sense						antisense						nonalu	1			1		genic					0	0	0	NM_080677	DYNLL2
2	0	2	NM_001142541	SLC35B3	sense						antisense						nonalu		2				genic			4		5	2	3	NM_001142541	SLC35B3
2	0	2	NM_016084	RASD1	sense						antisense						nonalu				1		genic					0	0	0	NM_016084	RASD1
11	6	5	NM_001030288	SPN	sense	1					antisense						nonalu				1		genic			2		10	4	6	NM_001030288	SPN
0	0	0	NM_001172702	SLC38A6	sense						antisense						nonalu		2			1	genic		4	27		29	17	12	NM_001172702	SLC38A6
1	0	1	NM_172232	ABCA5	sense						antisense						nonalu						genic		2	9		37	21	16	NM_172232	ABCA5
1	1	0	NM_001136178	EGR2	sense						antisense						nonalu	1		1		1	genic			5		0	0	0	NM_001136178	EGR2
2	0	2	NM_153362	PRSS35	sense						antisense						nonalu	1	1				genic			8		5	3	2	NM_153362	PRSS35
4	1	3	NM_001142634	SPDYA	sense						antisense						nonalu			1			genic		5	8		48	21	27	NM_001142634	SPDYA
4	5	0	NM_004428	EFNA1	sense						antisense						nonalu	3		1	1		genic			3		3	2	1	NM_004428	EFNA1
4	1	3	NM_024584	CCDC121	sense						antisense						nonalu						genic			5		0	0	0	NM_024584	CCDC121
1	1	0	NM_032148	SLC41A2	sense						antisense						nonalu				1	1	genic		7	25		41	25	16	NM_032148	SLC41A2
3	0	3	NM_001099223	IFT74	sense						antisense						nonalu		2			1	genic	2	13	19		80	51	29	NM_001099223	IFT74
2	1	1	NM_003517	HIST2H2AC	sense						antisense						nonalu	1	1			1	genic					0	0	0	NM_003517	HIST2H2AC
0	0	0	NM_001166695	SLC1A3	sense						antisense						nonalu		1			1	genic	2	3	16		19	7	12	NM_001166695	SLC1A3
2	2	0	NM_003885	CDK5R1	sense						antisense						nonalu	1	2	1		1	genic			3		0	0	0	NM_003885	CDK5R1
8	2	6	NM_001632	ALPP	sense						antisense						nonalu	2					genic			2		1	0	1	NM_001632	ALPP
1	1	0	NM_020808	SIPA1L2	sense						antisense						nonalu	1		2			genic		7	37		16	11	5	NM_020808	SIPA1L2
1	1	0	NM_001164345	ZBTB20	sense						antisense						nonalu					1	genic	1	11	123		63	26	37	NM_001164345	ZBTB20
3	1	2	NM_032750	ABHD14B	sense						antisense		1				nonalu			1	1		genic			3		6	2	4	NM_032750	ABHD14B
1	0	1	NR_027942	COX11	sense						antisense						nonalu	1		1			genic	1	1	3		11	7	4	NR_027942	COX11
5	4	1	NM_004509	SP110	sense						antisense			1			nonalu				1		genic			19		11	3	8	NM_004509	SP110
1	1	0	NM_152703	SAMD9L	sense						antisense						nonalu				1	1	genic			12		0	0	0	NM_152703	SAMD9L
6	5	2	NM_002004	FDPS	sense						antisense		1				nonalu			1	1		genic					15	4	11	NM_002004	FDPS
4	0	4	NM_001127401	YPEL5	sense						antisense						nonalu	1					genic		1	1		3	2	1	NM_001127401	YPEL5
1	0	1	NM_031298	TMEM93	sense						antisense						nonalu						genic			1		0	0	0	NM_031298	TMEM93
1	0	1	NM_144778	MBNL2	sense						antisense						nonalu	1		1			genic		8	63		39	22	17	NM_144778	MBNL2
3	3	0	NM_004849	ATG5	sense						antisense	1					nonalu			1			genic		6	23		52	27	25	NM_004849	ATG5
2	1	1	NM_014623	MEA1	sense						antisense						nonalu		1	3	1		genic			2		0	0	0	NM_014623	MEA1
3	0	3	NM_002712	PPP1R7	sense						antisense						nonalu	2		2	1	1	genic	1	7	9		26	14	12	NM_002712	PPP1R7
6	3	3	NM_006472	TXNIP	sense						antisense					2	nonalu	1					genic					0	0	0	NM_006472	TXNIP
2	2	0	NM_172245	CSF2RA	sense						antisense			1			nonalu			1		6	genic	1	12	9		68	39	29	NM_172245	CSF2RA
4	1	3	NM_003520	HIST1H2BN	sense						antisense						nonalu	1		2			genic					0	0	0	NM_003520	HIST1H2BN
3	3	0	NM_024700	SNIP1	sense						antisense		2				nonalu	1		1		1	genic		2	5		18	16	2	NM_024700	SNIP1
0	0	0	NM_020351	COL8A1	sense						antisense						nonalu	2					genic	2	4	49		23	12	11	NM_020351	COL8A1
1	0	1	NM_014288	ITGB3BP	sense						antisense						nonalu	1					genic		7	9		42	22	20	NM_014288	ITGB3BP
5	3	2	NM_031892	SH3KBP1	sense						antisense		1				nonalu		1				genic	2	23	80		174	99	75	NM_031892	SH3KBP1
4	2	2	NM_001122898	CD99	sense						antisense			1			nonalu				1		genic	1	2	12		52	33	19	NM_001122898	CD99
2	0	2	NM_003059	SLC22A4	sense						antisense						nonalu	2	1				genic	2	1	20		23	8	15	NM_003059	SLC22A4
4	3	1	NM_014763	MRPL19	sense						antisense						nonalu						genic			8		6	5	1	NM_014763	MRPL19
11	5	6	NM_017880	C2orf42	sense						antisense						nonalu	1					genic	3	12	7		92	52	40	NM_017880	C2orf42
2	2	0	NM_005575	LNPEP	sense						antisense						nonalu				1		genic		4	15		28	18	10	NM_005575	LNPEP
4	2	3	NM_003124	SPR	sense						antisense						nonalu	2			1		genic		1	3		2	2	0	NM_003124	SPR
5	3	2	NM_001035511	SDHC	sense						antisense						nonalu					1	genic	1	5	1		67	39	28	NM_001035511	SDHC
4	3	1	NM_001164675	SUMF1	sense						antisense	2					nonalu			1	1		genic	3	3	29		52	26	26	NM_001164675	SUMF1
1	0	1	NM_004375	COX11	sense						antisense						nonalu	1		1			genic		1	1		2	2	0	NM_004375	COX11
6	3	4	NM_005389	PCMT1	sense					1	antisense						nonalu				1		genic	2	13	5		79	44	35	NM_005389	PCMT1
3	3	0	NM_002317	LOX	sense						antisense					1	nonalu					1	genic			2		0	0	0	NM_002317	LOX
3	1	2	NM_001964	EGR1	sense			1			antisense				1		nonalu		1			1	genic					0	0	0	NM_001964	EGR1
1	0	1	NM_001384	DPH2	sense						antisense						nonalu	1	1	1			genic			1		0	0	0	NM_001384	DPH2
7	4	3	NM_001033031	FAIM	sense						antisense						nonalu						genic		2	3		23	12	11	NM_001033031	FAIM
2	0	2	NM_003530	HIST1H3D	sense						antisense						nonalu						genic			1		1	0	1	NM_003530	HIST1H3D
2	1	1	NM_005113	GOLGA5	sense						antisense						nonalu		2				genic		3	11		32	19	13	NM_005113	GOLGA5
7	4	3	NM_004548	NDUFB10	sense						antisense				1		nonalu	1	1				genic			1		1	1	0	NM_004548	NDUFB10
7	2	5	NM_001679	ATP1B3	sense						antisense		1				nonalu						genic	2	3	11		44	22	22	NM_001679	ATP1B3
10	2	8	NM_207344	SPRYD4	sense						antisense						nonalu						genic			1		1	1	0	NM_207344	SPRYD4
5	1	4	NM_001042368	RALGDS	sense						antisense						nonalu					1	genic			26		18	9	9	NM_001042368	RALGDS
0	0	0	NM_138362	FAM104B	sense						antisense						nonalu						genic	1		5		5	1	4	NM_138362	FAM104B
3	2	1	NM_020890	KIAA1524	sense						antisense						nonalu	1					genic	3	1	8		8	3	5	NM_020890	KIAA1524
3	1	2	NM_001166304	PIGX	sense						antisense	1					nonalu			1	2		genic	1	4	4		28	14	14	NM_001166304	PIGX
0	0	0	NM_000943	PPIC	sense						antisense						nonalu			1	1		genic			2		2	1	1	NM_000943	PPIC
1	1	1	NR_001568	BCYRN1	sense						antisense						nonalu				1		genic	1	11	80		102	49	53	NR_001568	BCYRN1
3	4	0	NM_003115	UAP1	sense						antisense			1			nonalu						genic	1	3	5		33	26	7	NM_003115	UAP1
0	0	0	NM_002904	RDBP	sense						antisense						nonalu	2					genic			1		4	0	4	NM_002904	RDBP
5	5	0	NM_001172	ARG2	sense						antisense			1			nonalu	1	1				genic		3	8		26	11	15	NM_001172	ARG2
5	3	2	NM_001093	ACACB	sense						antisense				1		nonalu					1	genic	4	9	29		128	79	49	NM_001093	ACACB
2	1	1	NM_206831	DPH3	sense						antisense						nonalu			1		1	genic	1				1	0	1	NM_206831	DPH3
3	2	2	NM_007115	TNFAIP6	sense						antisense						nonalu						genic	1	4	2		25	8	17	NM_007115	TNFAIP6
4	3	1	NM_001008211	OPTN	sense						antisense		1				nonalu	1					genic	1	8	7		35	22	13	NM_001008211	OPTN
4	2	2	NM_175040	ST6GALNAC4	sense						antisense						nonalu				1	1	genic		1	3		8	6	2	NM_175040	ST6GALNAC4
7	7	0	NM_001967	EIF4A2	sense						antisense				2		nonalu	1					genic			1		1	1	0	NM_001967	EIF4A2
4	3	1	NM_012381	ORC3L	sense						antisense						nonalu	2					genic	2	8	10		68	35	33	NM_012381	ORC3L
3	1	2	NM_014702	KIAA0408	sense						antisense						nonalu	1	1				genic			4		2	1	1	NM_014702	KIAA0408
8	7	1	NM_030938	TMEM49	sense						antisense	1					nonalu	1			2		genic	3	18	13		179	84	95	NM_030938	TMEM49
6	4	2	NM_152310	ELOVL3	sense						antisense		1				nonalu					1	genic			3		0	0	0	NM_152310	ELOVL3
0	0	0	NM_000186	CFH	sense						antisense						nonalu						genic		3	19		21	12	9	NM_000186	CFH
0	0	0	NM_177949	ARMCX2	sense						antisense						nonalu						genic			2		0	0	0	NM_177949	ARMCX2
4	2	2	NM_001145009	BTN3A1	sense						antisense						nonalu						genic			3		3	3	0	NM_001145009	BTN3A1
8	5	3	NM_152827	SNX3	sense						antisense						nonalu	1					genic	2	8	6		64	35	29	NM_152827	SNX3
2	1	1	NM_001127372	ZNF84	sense						antisense						nonalu						genic	2	1	6		20	11	9	NM_001127372	ZNF84
0	0	0	NM_153826	CD46	sense						antisense						nonalu					1	genic		2	6		11	5	6	NM_153826	CD46
2	1	1	NR_033441	HDAC2	sense						antisense						nonalu					1	genic		2	6		16	6	10	NR_033441	HDAC2
3	1	2	NR_026545	APOO	sense						antisense						nonalu	1				1	genic		10	10		97	55	42	NR_026545	APOO
0	0	0	NM_002389	CD46	sense						antisense						nonalu					1	genic		2	6		11	5	6	NM_002389	CD46
11	3	8	NM_001137668	CASP8AP2	sense		1				antisense				1		nonalu			1			genic	1	9	6		74	48	26	NM_001137668	CASP8AP2
3	2	1	NM_001735	C5	sense						antisense						nonalu			1	1		genic	3	6	19		53	29	24	NM_001735	C5
8	7	1	NM_013316	CNOT4	sense						antisense					1	nonalu						genic	1	8	32		96	67	29	NM_013316	CNOT4
5	3	2	NM_000602	SERPINE1	sense						antisense						nonalu	1					genic	1		6		16	0	16	NM_000602	SERPINE1
5	1	4	NM_020348	CNNM1	sense					1	antisense						nonalu				1		genic		1	21		30	11	19	NM_020348	CNNM1
6	1	5	NM_002087	GRN	sense						antisense						nonalu						genic	1		2		4	1	3	NM_002087	GRN
1	1	0	NR_024872	MCART1	sense						antisense						nonalu			3			genic		4	2		30	13	18	NR_024872	MCART1
3	3	1	NM_152391	PQLC3	sense						antisense		1				nonalu				1		genic		3	11		26	16	10	NM_152391	PQLC3
7	3	4	NM_032727	INA	sense						antisense						nonalu						genic		1	2		9	6	3	NM_032727	INA
0	0	0	NM_172353	CD46	sense						antisense						nonalu					1	genic		2	6		11	5	6	NM_172353	CD46
2	2	0	NM_014713	LAPTM4A	sense						antisense						nonalu	1					genic		2	1		17	7	10	NM_014713	LAPTM4A
2	0	2	NM_139266	STAT1	sense						antisense						nonalu	1				1	genic		2	25		8	4	4	NM_139266	STAT1
0	0	0	NM_002495	NDUFS4	sense						antisense						nonalu			1	1		genic	1	11	31		49	30	19	NM_002495	NDUFS4
4	1	3	NM_003196	TCEA3	sense						antisense						nonalu	1			1	1	genic	1	2	16		41	14	27	NM_003196	TCEA3
1	0	1	NM_005514	HLA-B	sense						antisense						nonalu	1					genic					0	0	0	NM_005514	HLA-B
3	1	2	NM_007034	DNAJB4	sense						antisense						nonalu						genic		1	2		9	6	3	NM_007034	DNAJB4
1	0	1	NR_024022	SETMAR	sense						antisense						nonalu	1	1			2	genic		1	5		5	2	3	NR_024022	SETMAR
0	0	0	NM_006123	IDS	sense						antisense						nonalu		1				genic			10		1	1	0	NM_006123	IDS
8	2	6	NM_018447	TMEM111	sense				1	1	antisense	2					nonalu	1			1		genic		1	6		33	10	23	NM_018447	TMEM111
1	1	0	NM_001015881	TSC22D3	sense						antisense					1	nonalu	1			1	1	genic			3		0	0	0	NM_001015881	TSC22D3
3	1	2	NM_182835	SCFD1	sense						antisense						nonalu	1					genic	1	1	24		40	17	23	NM_182835	SCFD1
2	1	1	NM_145753	PHLDB2	sense						antisense						nonalu			1	1	1	genic	2	6	19		41	25	16	NM_145753	PHLDB2
4	2	2	NM_175073	APTX	sense				1		antisense						nonalu	1					genic	1	4	8		19	9	10	NM_175073	APTX
1	1	0	NM_001164344	ZBTB20	sense						antisense						nonalu					1	genic	1	11	123		63	26	37	NM_001164344	ZBTB20
2	1	1	NM_004550	NDUFS2	sense						antisense						nonalu	1			1		genic	1	3	6		13	7	6	NM_004550	NDUFS2
6	5	1	NM_001042465	PSAP	sense						antisense		1				nonalu						genic		4	10		21	19	2	NM_001042465	PSAP
2	2	0	NM_172246	CSF2RA	sense						antisense			1			nonalu			1		6	genic	1	12	9		68	39	29	NM_172246	CSF2RA
6	4	2	NM_198088	ZNF200	sense						antisense						nonalu	1					genic			5		7	3	4	NM_198088	ZNF200
1	0	1	NM_000919	PAM	sense						antisense						nonalu				1		genic		2	34		23	10	13	NM_000919	PAM
2	1	1	NM_003666	BLZF1	sense						antisense						nonalu	1			1		genic			8		8	1	7	NM_003666	BLZF1
4	2	2	NM_001040443	PHF11	sense					1	antisense	1					nonalu			1			genic		3	11		22	18	5	NM_001040443	PHF11
1	1	0	NM_017892	PRPF40A	sense						antisense						nonalu	2	2				genic	3	1	10		23	11	12	NM_017892	PRPF40A
7	4	3	NM_153485	NUP155	sense						antisense				1		nonalu						genic	1	12	7		135	89	46	NM_153485	NUP155
3	3	0	NM_003256	TIMP4	sense						antisense						nonalu		2				genic			2		0	0	0	NM_003256	TIMP4
0	0	0	NM_017667	CCDC132	sense						antisense						nonalu			1			genic	1	2	22		17	10	7	NM_017667	CCDC132
4	0	4	NM_001127399	YPEL5	sense						antisense						nonalu	1					genic		1	1		3	2	1	NM_001127399	YPEL5
2	0	2	NM_020233	C17orf48	sense						antisense						nonalu						genic		2	4		9	3	6	NM_020233	C17orf48
0	0	0	NM_001128301	LYRM1	sense						antisense						nonalu			3	2	1	genic		3	6		20	11	9	NM_001128301	LYRM1
3	1	2	NM_080593	HIST1H2BK	sense						antisense				1		nonalu	1	1	1			genic		1	3		5	2	3	NM_080593	HIST1H2BK
11	2	9	NM_032314	COQ5	sense				1		antisense					1	nonalu		1				genic	2	10	3		53	27	26	NM_032314	COQ5
3	1	2	NM_015388	YIPF3	sense						antisense						nonalu	1		1		3	genic		1	3		2	1	1	NM_015388	YIPF3
10	3	7	NM_153741	DPM3	sense						antisense				1		nonalu	2	1		1		genic					0	0	0	NM_153741	DPM3
4	3	1	NM_001174068	SYTL4	sense						antisense			1			nonalu						genic	1	3	14		26	12	14	NM_001174068	SYTL4
4	0	4	NM_006090	CEPT1	sense						antisense						nonalu	2	1		1		genic		6	6		16	12	4	NM_006090	CEPT1
2	2	0	NM_022456	RAB3IP	sense						antisense						nonalu					1	genic		1	15		16	7	9	NM_022456	RAB3IP
2	2	0	NM_002056	GFPT1	sense						antisense						nonalu		1	2	2		genic	2	3	8		77	39	38	NM_002056	GFPT1
6	5	2	NM_001570	IRAK2	sense						antisense	1					nonalu						genic	2	13	16		121	70	51	NM_001570	IRAK2
2	0	2	NM_053035	MRPS33	sense						antisense						nonalu				1		genic			3		5	2	3	NM_053035	MRPS33
0	1	0	NR_002939	RUNDC2C	sense						antisense						nonalu		2				genic	2	6	36		59	35	24	NR_002939	RUNDC2C
5	4	1	NM_005115	MVP	sense						antisense			1			nonalu	1				2	genic	2	3	11		40	13	27	NM_005115	MVP
6	4	3	NM_138785	C6orf72	sense						antisense					1	nonalu						genic	2	3	8		29	15	14	NM_138785	C6orf72
5	3	2	NM_003001	SDHC	sense						antisense						nonalu					1	genic	1	5	1		67	39	28	NM_003001	SDHC
7	2	5	NM_001167947	TIMM17B	sense						antisense			1			nonalu					1	genic			2		2	2	0	NM_001167947	TIMM17B
3	1	2	NM_001085354	MORC4	sense			1			antisense						nonalu	1		1	2		genic		2	20		18	10	8	NM_001085354	MORC4
0	0	0	NM_001128302	LYRM1	sense						antisense						nonalu			3	2	1	genic		3	6		20	11	9	NM_001128302	LYRM1
2	0	2	NM_001135998	NDUFB11	sense						antisense						nonalu				1		genic			2		1	1	0	NM_001135998	NDUFB11
10	2	9	NM_002970	SAT1	sense				1		antisense			1			nonalu						genic			1		0	0	0	NM_002970	SAT1
4	3	1	NM_001010986	ATP11C	sense						antisense		1		1	1	nonalu						genic		3	19		29	17	12	NM_001010986	ATP11C
0	0	0	NM_145859	PDCD10	sense						antisense						nonalu						genic		1	9		8	6	2	NM_145859	PDCD10
5	4	1	NM_004510	SP110	sense						antisense			1			nonalu				1		genic			17		7	3	4	NM_004510	SP110
4	2	2	NM_182597	C7orf53	sense						antisense						nonalu						genic			3		2	1	1	NM_182597	C7orf53
3	2	1	NM_006851	GLIPR1	sense						antisense						nonalu	1					genic		1	4		5	3	2	NM_006851	GLIPR1
3	3	0	NM_018269	ADI1	sense						antisense						nonalu	1			1		genic		2	3		12	8	4	NM_018269	ADI1
12	7	5	NR_024520	LMAN2L	sense						antisense			1		1	nonalu	1					genic	1	5	2		41	21	20	NR_024520	LMAN2L
1	1	0	NM_017794	KIAA1797	sense						antisense					1	nonalu		1			1	genic		10	53		101	53	48	NM_017794	KIAA1797
4	1	3	NM_198057	TSC22D3	sense						antisense						nonalu			1			genic		2	26		14	10	4	NM_198057	TSC22D3
2	1	1	NR_030761	TMED5	sense						antisense						nonalu	1	1			1	genic		2	7		22	16	6	NR_030761	TMED5
0	0	0	NM_024553	CCDC132	sense						antisense						nonalu			1			genic		1	9		5	4	1	NM_024553	CCDC132
5	1	4	NM_014142	NUDT5	sense		1				antisense						nonalu	1					genic		7	4		31	16	15	NM_014142	NUDT5
4	3	1	NM_021980	OPTN	sense						antisense		1				nonalu	1					genic	1	8	7		35	22	13	NM_021980	OPTN
2	1	1	NM_052957	ACRC	sense						antisense	1					nonalu	1				1	genic		2	9		30	20	10	NM_052957	ACRC
4	0	4	NM_016618	KRCC1	sense				1		antisense						nonalu		1	1			genic	1		3		23	10	13	NM_016618	KRCC1
5	4	1	NM_207311	CCDC64	sense						antisense						nonalu	1					genic	2	16	13		90	57	33	NM_207311	CCDC64
2	1	1	NM_001167830	TMED5	sense						antisense						nonalu	1	1			1	genic		2	7		22	16	6	NM_001167830	TMED5
6	4	2	NM_001145448	ZNF200	sense						antisense						nonalu	1					genic			5		7	3	4	NM_001145448	ZNF200
3	0	3	NM_002437	MPV17	sense						antisense						nonalu						genic		2	2		13	4	9	NM_002437	MPV17
2	0	2	NM_020189	ENY2	sense						antisense						nonalu	2					genic			1		3	2	1	NM_020189	ENY2
2	0	2	NM_012071	COMMD3	sense						antisense						nonalu	1		1			genic			2		0	0	0	NM_012071	COMMD3
2	0	2	NM_014222	NDUFA8	sense						antisense						nonalu		1			3	genic		2	5		11	7	4	NM_014222	NDUFA8
1	1	0	NM_001023571	IQCB1	sense						antisense						nonalu						genic	1	2	23		27	11	16	NM_001023571	IQCB1
0	1	0	NM_133371	MYOZ3	sense						antisense						nonalu		1				genic			4		12	5	7	NM_133371	MYOZ3
5	4	1	NM_005642	TAF7	sense						antisense						nonalu						genic			1		0	0	0	NM_005642	TAF7
9	2	7	NM_003136	SRP54	sense						antisense						nonalu						genic	2	6	5		55	28	27	NM_003136	SRP54
3	2	1	NM_014905	GLS	sense						antisense						nonalu	1					genic		4	12		27	20	7	NM_014905	GLS
4	4	0	NM_001548	IFIT1	sense						antisense					1	nonalu						genic			2		3	2	1	NM_001548	IFIT1
1	1	0	NM_024640	YRDC	sense						antisense						nonalu	1	1			1	genic	1				3	1	2	NM_024640	YRDC
7	4	3	NM_001033030	FAIM	sense						antisense						nonalu						genic		2	3		23	12	11	NM_001033030	FAIM
3	1	2	NM_001099652	GPR137C	sense						antisense						nonalu	2	1				genic		1	11		39	14	25	NM_001099652	GPR137C
4	4	0	NM_020119	ZC3HAV1	sense						antisense						nonalu	1	1	1			genic	1	8	18		57	33	24	NM_020119	ZC3HAV1
7	4	3	NM_018063	HELLS	sense						antisense			1			nonalu	2					genic	3	8	8		68	49	19	NM_018063	HELLS
14	8	6	NM_005009	NME4	sense				1		antisense				1		nonalu		1			1	genic			1		0	0	0	NM_005009	NME4
3	2	1	NM_001127257	SLC39A10	sense						antisense						nonalu						genic		6	11		40	28	12	NM_001127257	SLC39A10
3	3	0	NM_001017973	P4HA2	sense						antisense				1		nonalu	1	1	1			genic		1	7		10	7	3	NM_001017973	P4HA2
4	0	4	NM_147173	NUDT2	sense					1	antisense						nonalu			1			genic		3	10		15	6	9	NM_147173	NUDT2
3	1	2	NM_001032731	OAS2	sense		1	1			antisense						nonalu				1	1	genic			6		2	1	1	NM_001032731	OAS2
3	1	2	NM_012383	OSTF1	sense						antisense		1				nonalu	1	1				genic	1	5	14		36	21	15	NM_012383	OSTF1
6	6	0	NM_021052	HIST1H2AE	sense						antisense		1	1		1	nonalu			1			genic					0	0	0	NM_021052	HIST1H2AE
1	0	1	NM_004836	EIF2AK3	sense						antisense						nonalu						genic	1	4	15		39	16	23	NM_004836	EIF2AK3
1	0	1	NM_003878	GGH	sense				1		antisense						nonalu		2				genic			6		6	2	4	NM_003878	GGH
2	2	0	NM_000593	TAP1	sense						antisense						nonalu	1	1		1		genic			7		3	3	0	NM_000593	TAP1
5	3	2	NM_001035512	SDHC	sense						antisense						nonalu					1	genic	1	5	1		67	39	28	NM_001035512	SDHC
2	2	0	NR_024400	ANAPC13	sense						antisense			1			nonalu		2		1		genic		1	2		2	1	1	NR_024400	ANAPC13
6	0	6	NM_016497	MRPL51	sense					1	antisense						nonalu						genic			1		0	0	0	NM_016497	MRPL51
10	5	5	NM_012433	SF3B1	sense						antisense		1			1	nonalu						genic		7	5		52	39	13	NM_012433	SF3B1
1	1	0	NM_001044390	MUC1	sense						antisense		1				nonalu	1	1		1		genic			1		0	0	0	NM_001044390	MUC1
1	1	0	NM_015922	NSDHL	sense						antisense						nonalu		1				genic	1	1	12		12	6	6	NM_015922	NSDHL
5	3	2	NM_004726	REPS2	sense						antisense						nonalu	1				1	genic	1	16	45		86	52	34	NM_004726	REPS2
3	2	1	NM_001118890	GLRX	sense						antisense						nonalu						genic		1	4		5	5	0	NM_001118890	GLRX
3	3	1	NM_018672	ABCA5	sense						antisense	1					nonalu			1		1	genic		1	4		31	16	15	NM_018672	ABCA5
5	1	4	NM_001164473	FNBP1L	sense						antisense						nonalu					1	genic		6	37		56	29	27	NM_001164473	FNBP1L
10	2	9	NR_027783	SAT1	sense				1		antisense			1			nonalu						genic			1		0	0	0	NR_027783	SAT1
6	1	5	NM_018477	ACTR10	sense						antisense						nonalu	1			2		genic		4	8		45	20	25	NM_018477	ACTR10
0	0	0	NM_181501	ITGA1	sense						antisense						nonalu	1					genic		7	35		34	19	15	NM_181501	ITGA1
4	3	1	NM_178155	FUT8	sense						antisense						nonalu	1	1	1			genic	1	15	69		150	96	54	NM_178155	FUT8
2	1	1	NM_152371	C1orf93	sense						antisense						nonalu		1	1			genic			2		0	0	0	NM_152371	C1orf93
4	0	4	NM_001135676	C8orf40	sense						antisense						nonalu						genic		1	2		10	1	9	NM_001135676	C8orf40
0	0	0	NM_145000	RANBP3L	sense						antisense						nonalu						genic	1	1	13		14	5	9	NM_145000	RANBP3L
9	7	2	NM_001037537	PHYH	sense						antisense		1		1		nonalu		1	1			genic	1	5	2		39	23	16	NM_001037537	PHYH
6	6	0	NM_003711	PPAP2A	sense						antisense			1	1	1	nonalu		1		1		genic	3	9	26		90	56	34	NM_003711	PPAP2A
2	0	2	NM_020353	PLSCR4	sense						antisense						nonalu	1			1		genic		2	13		10	4	6	NM_020353	PLSCR4
0	0	0	NM_014171	CRIPT	sense						antisense						nonalu				1		genic					4	1	3	NM_014171	CRIPT
0	0	0	NM_005452	WDR46	sense						antisense						nonalu			2			genic			3		9	6	3	NM_005452	WDR46
1	0	1	NM_003270	TSPAN6	sense						antisense						nonalu	2					genic		1	3		4	3	1	NM_003270	TSPAN6
6	4	2	NM_005665	EVI5	sense					1	antisense			1	1	1	nonalu	1					genic	5	24	51		191	119	72	NM_005665	EVI5
4	2	2	NM_020345	NKIRAS1	sense						antisense						nonalu	1	2				genic		3	8		24	14	10	NM_020345	NKIRAS1
3	2	1	NM_001144766	DNAJC7	sense						antisense						nonalu		1		5		genic	2	10	12		58	26	32	NM_001144766	DNAJC7
0	0	0	NM_014245	RNF7	sense						antisense						nonalu					1	genic		2	2		3	2	1	NM_014245	RNF7
7	5	2	NM_004153	ORC1L	sense						antisense				1		nonalu				1	1	genic	1	4	6		33	19	14	NM_004153	ORC1L
0	0	0	NM_006425	SLU7	sense						antisense						nonalu	1	2		1		genic		2	1		8	5	3	NM_006425	SLU7
4	2	2	NM_182608	ANKRD33	sense		1				antisense						nonalu		1				genic			1		0	0	0	NM_182608	ANKRD33
7	4	3	NM_198213	OASL	sense						antisense						nonalu					1	genic		1	5		22	12	11	NM_198213	OASL
0	0	0	NM_001164664	MAST4	sense						antisense						nonalu	1			1		genic	1	12	146		116	63	53	NM_001164664	MAST4
0	0	0	NM_172351	CD46	sense						antisense						nonalu					1	genic		2	6		11	5	6	NM_172351	CD46
5	1	4	NM_016243	CYB5R1	sense						antisense						nonalu	2					genic			5		1	0	1	NM_016243	CYB5R1
3	2	1	NM_002690	POLB	sense						antisense						nonalu	2					genic		4	6		33	16	17	NM_002690	POLB
8	4	4	NM_020365	EIF2B3	sense						antisense					2	nonalu						genic	3	15	24		175	83	92	NM_020365	EIF2B3
3	1	2	NM_175920	LNPEP	sense						antisense				1		nonalu	1					genic		1	10		18	12	6	NM_175920	LNPEP
4	1	3	NM_001142683	CCDC121	sense						antisense						nonalu	2					genic			3		0	0	0	NM_001142683	CCDC121
8	3	6	NM_000179	MSH6	sense			1			antisense		1				nonalu		1		1		genic		3	1		34	28	6	NM_000179	MSH6
4	2	2	NM_020235	BBX	sense						antisense						nonalu	1					genic		11	67		70	43	27	NM_020235	BBX
0	0	0	NM_003848	SUCLG2	sense						antisense						nonalu				1	1	genic	4	8	77		76	41	35	NM_003848	SUCLG2
7	3	4	NM_022486	SUSD1	sense						antisense						nonalu	1		1	1		genic		7	37		122	72	50	NM_022486	SUSD1
5	1	4	NM_004182	UXT	sense						antisense						nonalu					1	genic			2		3	2	1	NM_004182	UXT
7	5	2	NM_005345	HSPA1A	sense						antisense						nonalu	2					genic			1		0	0	0	NM_005345	HSPA1A
0	0	0	NM_001032281	TFPI	sense						antisense						nonalu	1			1		genic		2	18		8	5	3	NM_001032281	TFPI
8	5	3	NM_001190384	GNE	sense						antisense			1	1		nonalu						genic		9	10		53	28	25	NM_001190384	GNE
0	0	0	NM_001136179	EGR2	sense						antisense						nonalu				1		genic			5		0	0	0	NM_001136179	EGR2
1	1	0	NM_000235	LIPA	sense						antisense						nonalu						genic		2	4		14	8	6	NM_000235	LIPA
1	1	0	NM_001044391	MUC1	sense						antisense		1				nonalu	1	1		1		genic			1		0	0	0	NM_001044391	MUC1
7	4	3	NM_001024465	SOD2	sense						antisense						nonalu						genic		2	7		11	9	2	NM_001024465	SOD2
3	2	1	NM_001012993	C9orf152	sense						antisense						nonalu	2		1			genic		1	5		3	1	2	NM_001012993	C9orf152
1	1	0	NM_003805	CRADD	sense						antisense						nonalu	1		1			genic	1	5	32		57	34	23	NM_003805	CRADD
7	5	2	NM_000147	FUCA1	sense						antisense						nonalu	1					genic		3	4		28	11	17	NM_000147	FUCA1
3	1	2	NM_016589	C3orf1	sense						antisense	1					nonalu				1		genic			6		18	9	9	NM_016589	C3orf1
3	0	3	NM_012241	SIRT5	sense						antisense						nonalu	2	1	1		1	genic		3	12		20	12	8	NM_012241	SIRT5
6	6	1	NM_181868	APAF1	sense						antisense		1	1			nonalu	2	1				genic	1	7	15		72	57	15	NM_181868	APAF1
1	0	1	NM_002197	ACO1	sense						antisense						nonalu	2					genic			20		18	7	11	NM_002197	ACO1
3	1	2	NM_001166262	MTIF3	sense						antisense					1	nonalu		1		1		genic		1	2		8	5	3	NM_001166262	MTIF3
3	2	1	NM_031458	PARP9	sense						antisense				1		nonalu		1		2		genic		3	6		29	10	19	NM_031458	PARP9
2	1	1	NR_033435	PHF14	sense						antisense						nonalu						genic	4	3	19		61	35	26	NR_033435	PHF14
11	5	6	NM_001003714	ATP5J2	sense						antisense		1				nonalu			1			genic	1	2	2		11	8	3	NM_001003714	ATP5J2
3	2	1	NM_030934	C1orf25	sense						antisense						nonalu		1				genic		1	7		24	11	13	NM_030934	C1orf25
1	1	0	NM_001098615	PUS7L	sense						antisense						nonalu	2	1				genic		1	7		10	5	5	NM_001098615	PUS7L
5	4	1	NM_080424	SP110	sense						antisense			1			nonalu				1		genic			19		11	3	8	NM_080424	SP110
2	2	0	NM_080881	DBN1	sense						antisense					1	nonalu				1	1	genic		2	3		9	6	3	NM_080881	DBN1
5	3	2	NM_001165413	SERPINE1	sense						antisense						nonalu	1					genic	1		6		16	0	16	NM_001165413	SERPINE1
5	3	2	NM_004281	BAG3	sense						antisense			1	1		nonalu						genic		3	10		17	10	7	NM_004281	BAG3
7	1	6	NM_032336	GINS4	sense				1		antisense		1				nonalu			1		1	genic			2		15	6	9	NM_032336	GINS4
2	2	0	NM_004547	NDUFB4	sense						antisense						nonalu			1			genic			1		1	1	0	NM_004547	NDUFB4
6	4	2	NM_001135821	FDPS	sense						antisense		1				nonalu			1	1		genic					15	4	11	NM_001135821	FDPS
6	2	4	NM_022167	XYLT2	sense						antisense						nonalu						genic			9		5	1	4	NM_022167	XYLT2
0	0	0	NM_012141	INTS6	sense						antisense						nonalu	1	1		1		genic	1	3	8		29	18	11	NM_012141	INTS6
0	0	0	NM_003849	SUCLG1	sense						antisense						nonalu		1			1	genic		2	11		7	4	3	NM_003849	SUCLG1
6	2	5	NM_025134	CHD9	sense						antisense					1	nonalu	1					genic	6	30	55		231	123	108	NM_025134	CHD9
4	3	1	NM_005110	GFPT2	sense						antisense						nonalu	1					genic	1	7	18		34	16	18	NM_005110	GFPT2
3	2	1	NM_178270	ATG4A	sense						antisense						nonalu	2					genic		3	18		16	13	3	NM_178270	ATG4A
3	1	2	NM_006406	PRDX4	sense				1		antisense				1		nonalu		1	1	1	1	genic	1	2	4		18	3	15	NM_006406	PRDX4
4	1	3	NM_133367	PAQR8	sense						antisense						nonalu			1			genic		2	12		24	12	12	NM_133367	PAQR8
2	1	1	NM_001185015	SP110	sense						antisense						nonalu	1		1			genic		1	18		12	7	5	NM_001185015	SP110
3	2	1	NM_001146213	TBC1D15	sense						antisense						nonalu						genic	1	4	10		43	29	14	NM_001146213	TBC1D15
2	2	0	NM_004892	SEC22B	sense						antisense	1				1	nonalu	1					genic		1	9		6	4	2	NM_004892	SEC22B
4	1	3	NM_001040217	FAM63A	sense						antisense						nonalu			2			genic			2		7	2	6	NM_001040217	FAM63A
0	0	0	NM_016570	ERGIC2	sense						antisense						nonalu			1			genic			8		12	6	6	NM_016570	ERGIC2
1	0	1	NM_000962	PTGS1	sense				1		antisense						nonalu	1	1				genic	1		10		7	3	4	NM_000962	PTGS1
12	8	4	NM_001098507	ZNF207	sense					1	antisense						nonalu	1	1				genic			1		25	17	8	NM_001098507	ZNF207
1	0	1	NM_002198	IRF1	sense						antisense						nonalu			1	1		genic			5		5	0	5	NM_002198	IRF1
2	1	1	NM_001018025	MTCP1	sense						antisense						nonalu				1		genic			2		0	0	0	NM_001018025	MTCP1
4	1	3	NM_002863	PYGL	sense						antisense					1	nonalu				1	1	genic		1	11		19	8	11	NM_002863	PYGL
5	3	2	NM_013262	MYLIP	sense						antisense	1					nonalu			1			genic			7		1	0	1	NM_013262	MYLIP
7	2	5	NM_003810	TNFSF10	sense						antisense			1			nonalu						genic		3	7		7	5	2	NM_003810	TNFSF10
4	1	3	NM_138712	PPARG	sense				1		antisense						nonalu	1	1				genic	2	6	49		67	31	36	NM_138712	PPARG
12	7	5	NM_001142292	LMAN2L	sense						antisense			1		1	nonalu	1					genic	1	5	2		41	21	20	NM_001142292	LMAN2L
4	1	3	NR_002190	SUMO1P3	sense						antisense				1		nonalu						genic					0	0	0	NR_002190	SUMO1P3
2	0	2	NM_019056	NDUFB11	sense						antisense						nonalu				1		genic			2		1	1	0	NM_019056	NDUFB11
8	5	3	NM_003795	SNX3	sense						antisense						nonalu	1					genic	2	8	6		64	35	29	NM_003795	SNX3
3	2	1	NR_027449	TBC1D15	sense						antisense						nonalu						genic	1	4	10		43	29	14	NR_027449	TBC1D15
1	0	1	NM_015933	CCDC72	sense						antisense						nonalu					2	genic		1	1		6	3	3	NM_015933	CCDC72
6	4	2	NM_001145447	ZNF200	sense						antisense						nonalu	1	1				genic			4		7	3	4	NM_001145447	ZNF200
4	3	1	NM_001008213	OPTN	sense						antisense		1				nonalu	1					genic	1	8	7		35	22	13	NM_001008213	OPTN
4	1	4	NM_001143681	GSTK1	sense						antisense						nonalu						genic			5		4	2	2	NM_001143681	GSTK1
1	1	0	NM_032448	FAM120B	sense						antisense						nonalu			1			genic	1	3	39		21	10	11	NM_032448	FAM120B
2	1	2	NM_001001551	C9orf103	sense						antisense						nonalu						genic			7		6	2	4	NM_001001551	C9orf103
2	2	1	NM_001127711	TMEM14B	sense						antisense						nonalu	1					genic	1	1			5	2	3	NM_001127711	TMEM14B
3	2	1	NM_004092	ECHS1	sense						antisense	1					nonalu					1	genic		1	4		5	2	3	NM_004092	ECHS1
4	3	1	NM_001135651	EIF2AK2	sense						antisense						nonalu	1			1		genic	1	6	9		48	22	26	NM_001135651	EIF2AK2
0	0	0	NM_002546	TNFRSF11B	sense						antisense						nonalu	1		1			genic			9		4	1	3	NM_002546	TNFRSF11B
3	2	1	NM_004395	DBN1	sense						antisense				1		nonalu				2		genic		2	3		9	6	3	NM_004395	DBN1
5	4	1	NM_020299	AKR1B10	sense						antisense					1	nonalu		1			1	genic			2		6	3	4	NM_020299	AKR1B10
0	0	0	NM_006287	TFPI	sense						antisense						nonalu	1			1		genic		4	21		12	8	4	NM_006287	TFPI
3	2	1	NM_183400	RNF14	sense						antisense						nonalu	1					genic	1	1	4		13	9	4	NM_183400	RNF14
8	2	6	NM_147184	TP53I3	sense						antisense		1				nonalu				2	1	genic	1	1	4		5	2	3	NM_147184	TP53I3
1	0	1	NM_002514	NOV	sense						antisense						nonalu				1		genic		1	4		1	1	0	NM_002514	NOV
3	1	2	NM_002489	NDUFA4	sense						antisense				1		nonalu		1			1	genic					2	1	1	NM_002489	NDUFA4
8	5	3	NM_001190383	GNE	sense						antisense			1	1		nonalu						genic		9	10		53	28	25	NM_001190383	GNE
8	6	2	NM_001780	CD63	sense						antisense						nonalu	1	2		2		genic			1		1	0	1	NM_001780	CD63
7	6	2	NR_000024	SNORD46	sense						antisense					2	nonalu	1					genic					0	0	0	NR_000024	SNORD46
0	0	0	NM_133503	DCN	sense						antisense						nonalu						genic		2	10		9	4	5	NM_133503	DCN
4	1	3	NM_002455	MTX1	sense						antisense						nonalu				1		genic			2		0	0	0	NM_002455	MTX1
1	0	1	NM_015599	PGM3	sense						antisense						nonalu		2			1	genic			3		11	8	3	NM_015599	PGM3
0	0	0	NM_004344	CETN2	sense						antisense						nonalu	1					genic					1	0	1	NM_004344	CETN2
2	1	1	NM_031419	NFKBIZ	sense						antisense						nonalu				3		genic		1	3		2	2	0	NM_031419	NFKBIZ
3	1	2	NM_004036	ADCY3	sense						antisense						nonalu		2	1			genic	3	10	39		67	34	33	NM_004036	ADCY3
1	1	0	NM_207006	FAM83A	sense						antisense						nonalu				1	3	genic			7		23	9	14	NM_207006	FAM83A
0	0	0	NM_001014975	CFH	sense						antisense						nonalu						genic		2	9		14	10	4	NM_001014975	CFH
1	1	0	NM_016039	C14orf166	sense						antisense						nonalu					1	genic			3		2	0	2	NM_016039	C14orf166
13	8	5	NM_138441	C6orf150	sense						antisense	1					nonalu						genic	3	8	7		52	27	26	NM_138441	C6orf150
4	2	2	NM_017523	XAF1	sense						antisense						nonalu			1			genic			7		8	4	4	NM_017523	XAF1
3	1	2	NM_001166263	MTIF3	sense						antisense					1	nonalu		1		1		genic		1	2		8	5	3	NM_001166263	MTIF3
3	2	1	NM_001002258	ATP5G3	sense				1		antisense						nonalu					1	genic			1		1	0	1	NM_001002258	ATP5G3
2	1	1	NM_001047434	DPH3	sense						antisense						nonalu			1		1	genic	1				1	0	1	NM_001047434	DPH3
4	3	1	NM_004052	BNIP3	sense						antisense						nonalu			1		1	genic			8		6	5	1	NM_004052	BNIP3
2	2	0	NM_002923	RGS2	sense						antisense						nonalu	1					genic			3		0	0	0	NM_002923	RGS2
7	2	5	NM_017585	SLC2A6	sense		1	1			antisense						nonalu				1	1	genic			9		2	0	2	NM_017585	SLC2A6
1	1	0	NM_001141945	ACTA2	sense						antisense						nonalu	2					genic			20		6	0	6	NM_001141945	ACTA2
0	0	0	NR_026665	CD58	sense						antisense						nonalu						genic	1	1	19		23	9	14	NR_026665	CD58
4	3	1	NM_024843	CYBRD1	sense						antisense					1	nonalu						genic	2	3	7		29	16	13	NM_024843	CYBRD1
2	0	2	NM_145265	CCDC127	sense						antisense						nonalu						genic			3		3	2	1	NM_145265	CCDC127
2	1	1	NM_006493	CLN5	sense						antisense						nonalu		1	1			genic			1		2	1	1	NM_006493	CLN5
4	1	3	NM_138820	HIGD2A	sense						antisense						nonalu			1			genic			1		0	0	0	NM_138820	HIGD2A
0	0	0	NM_212543	B4GALT4	sense						antisense						nonalu					1	genic			8		8	5	3	NM_212543	B4GALT4
2	2	1	NM_030969	TMEM14B	sense						antisense						nonalu	1					genic	1	1			5	2	3	NM_030969	TMEM14B
6	3	3	NM_030579	CYB5B	sense						antisense						nonalu						genic		5	8		41	19	22	NM_030579	CYB5B
2	1	1	NM_001170750	SRPX	sense			1			antisense						nonalu	1	2				genic		3	20		20	11	9	NM_001170750	SRPX
3	2	1	NM_017544	NKRF	sense						antisense						nonalu				1		genic		2	2		18	14	4	NM_017544	NKRF
2	0	2	NM_001099672	C8orf59	sense						antisense						nonalu		1			2	genic		1	1		2	2	0	NM_001099672	C8orf59
8	4	4	NM_001166588	EIF2B3	sense						antisense					2	nonalu						genic	2	11	20		139	69	70	NM_001166588	EIF2B3
1	1	0	NM_033412	MCART1	sense						antisense						nonalu			3			genic		2	1		21	7	14	NM_033412	MCART1
0	0	0	NM_172350	CD46	sense						antisense						nonalu					1	genic		2	6		11	5	6	NM_172350	CD46
4	0	4	NM_001161	NUDT2	sense					1	antisense						nonalu			1			genic		3	10		15	6	9	NM_001161	NUDT2
12	8	4	NM_003457	ZNF207	sense					1	antisense						nonalu	1	1				genic			1		25	17	8	NM_003457	ZNF207
1	1	0	NM_001018017	MUC1	sense						antisense		1				nonalu	1	1		1		genic			1		0	0	0	NM_001018017	MUC1
8	3	5	NM_001113547	LIMA1	sense						antisense		1			1	nonalu				1		genic	1	3	6		63	34	29	NM_001113547	LIMA1
12	7	5	NR_024521	LMAN2L	sense						antisense			1		1	nonalu	1					genic	1	5	2		41	21	20	NR_024521	LMAN2L
0	0	0	NM_001039457	ATP6V0B	sense						antisense						nonalu	2	1				genic					0	0	0	NM_001039457	ATP6V0B
2	0	2	NM_001008273	TAGLN3	sense						antisense						nonalu	1			1	2	genic		1	9		3	3	0	NM_001008273	TAGLN3
7	5	2	NM_005063	SCD	sense						antisense						nonalu	2				2	genic			16		11	4	7	NM_005063	SCD
5	3	2	NM_001785	CDA	sense						antisense						nonalu		1				genic		4	12		29	11	18	NM_001785	CDA
6	6	0	NM_006713	SUB1	sense						antisense					1	nonalu				1		genic		1	3		10	9	1	NM_006713	SUB1
1	1	0	NM_001003397	TPD52L1	sense						antisense						nonalu						genic	1	2	28		27	9	18	NM_001003397	TPD52L1
2	1	1	NM_006432	NPC2	sense						antisense						nonalu	1		1			genic		1	2		5	2	3	NM_006432	NPC2
1	0	1	NM_006515	SETMAR	sense						antisense						nonalu	1	1			2	genic		1	5		5	2	3	NM_006515	SETMAR
5	5	0	NM_000786	CYP51A1	sense						antisense						nonalu	1					genic		2	5		10	6	4	NM_000786	CYP51A1
5	1	4	NM_207013	TCEB2	sense					1	antisense						nonalu			1	2		genic		1	2		3	2	1	NM_207013	TCEB2
12	7	5	NR_024518	LMAN2L	sense						antisense			1		1	nonalu	1					genic	1	5	2		41	21	20	NR_024518	LMAN2L
1	0	1	NM_001079669	TMTC4	sense						antisense						nonalu		1				genic		3	18		32	14	18	NM_001079669	TMTC4
3	1	2	NM_006187	OAS3	sense						antisense						nonalu	1	1	1			genic	1	3	14		17	9	8	NM_006187	OAS3
1	0	1	NR_027941	COX11	sense						antisense						nonalu	1		1			genic	1	1	3		11	7	4	NR_027941	COX11
12	8	4	NM_032351	MRPL45	sense						antisense			1		1	nonalu	1			1		genic		6	4		53	38	15	NM_032351	MRPL45
2	1	1	NM_012328	DNAJB9	sense						antisense						nonalu					1	genic			1		0	0	0	NM_012328	DNAJB9
2	2	0	NM_002887	RARS	sense						antisense						nonalu	1			1		genic	1	3	6		35	14	21	NM_002887	RARS
4	4	1	NM_015510	DHRS7B	sense						antisense						nonalu				1		genic	4	8	23		64	28	36	NM_015510	DHRS7B
8	5	3	NM_005347	HSPA5	sense						antisense					1	nonalu	2					genic		1	1		5	4	1	NM_005347	HSPA5
5	4	1	NM_017458	MVP	sense						antisense			1			nonalu	1				2	genic	2	3	11		40	13	27	NM_017458	MVP
4	0	4	NM_153477	UXT	sense						antisense						nonalu					1	genic			2		3	2	1	NM_153477	UXT
3	0	3	NM_144589	COMTD1	sense						antisense						nonalu			1			genic			3		0	0	0	NM_144589	COMTD1
0	0	0	NM_001257	CDH13	sense						antisense						nonalu	1	1	1			genic	9	24	380		317	139	178	NM_001257	CDH13
2	2	0	NM_033091	TRIM4	sense						antisense				1		nonalu						genic			8		16	9	7	NM_033091	TRIM4
3	0	3	NM_007198	PROSC	sense						antisense						nonalu	1	1	1			genic		3	3		20	12	8	NM_007198	PROSC
11	8	3	NM_004459	BPTF	sense				1		antisense				1		nonalu						genic	3	15	28		192	85	107	NM_004459	BPTF
4	2	3	NM_002892	ARID4A	sense						antisense						nonalu	3				1	genic	2	7	16		55	28	27	NM_002892	ARID4A
0	0	0	NM_004616	TSPAN8	sense						antisense						nonalu						genic			5		8	4	4	NM_004616	TSPAN8
4	3	2	NM_007282	RNF13	sense						antisense					1	nonalu		1				genic		8	32		55	42	13	NM_007282	RNF13
2	2	1	NM_021243	C6orf115	sense						antisense						nonalu	1					genic		2	3		11	7	4	NM_021243	C6orf115
4	4	0	NM_024625	ZC3HAV1	sense						antisense						nonalu	1	1	1			genic	1	8	11		42	26	16	NM_024625	ZC3HAV1
0	0	0	NM_133505	DCN	sense						antisense						nonalu						genic		2	10		9	4	5	NM_133505	DCN
3	1	2	NM_001146314	ABHD14B	sense						antisense		1				nonalu			1	1		genic			3		6	2	4	NM_001146314	ABHD14B
3	3	0	NM_001035505	BOLA3	sense						antisense					1	nonalu			1			genic	1		7		7	2	5	NM_001035505	BOLA3
1	0	1	NM_001177306	PAM	sense						antisense						nonalu				1		genic		2	34		23	10	13	NM_001177306	PAM
9	3	7	NM_004096	EIF4EBP2	sense						antisense						nonalu						genic		4	8		14	10	4	NM_004096	EIF4EBP2
4	4	0	NM_003143	SSBP1	sense						antisense			1			nonalu		1			1	genic	1		2		6	4	2	NM_003143	SSBP1
6	2	4	NM_001146227	RPS20	sense						antisense						nonalu	1				1	genic			2		7	4	3	NM_001146227	RPS20
4	2	3	NM_206808	CLYBL	sense						antisense						nonalu					1	genic	5	31	78		209	122	87	NM_206808	CLYBL
7	6	1	NM_006349	ZNHIT1	sense						antisense				1		nonalu	3	1	2		1	genic		1	3		7	6	1	NM_006349	ZNHIT1
5	3	2	NM_003541	HIST1H4K	sense						antisense			1			nonalu	1			1		genic					0	0	0	NM_003541	HIST1H4K
4	1	3	NM_001163260	FAM63A	sense						antisense						nonalu	1		2			genic			1		7	2	6	NM_001163260	FAM63A
2	1	1	NM_016207	CPSF3	sense						antisense						nonalu	1			1	1	genic	1	5	7		59	24	35	NM_016207	CPSF3
4	3	1	NM_003069	SMARCA1	sense						antisense						nonalu						genic	2	2	16		31	19	12	NM_003069	SMARCA1
0	0	0	NM_004460	FAP	sense						antisense						nonalu	1					genic	2	2	19		9	4	5	NM_004460	FAP
3	2	1	NM_001146106	PARP9	sense						antisense				1		nonalu		1		1	1	genic		2	5		24	5	19	NM_001146106	PARP9
3	1	2	NM_001098478	HLA-F	sense						antisense						nonalu	2					genic					0	0	0	NM_001098478	HLA-F
0	0	0	NM_001144822	CD58	sense						antisense						nonalu						genic	1	1	17		21	9	12	NM_001144822	CD58
1	1	0	NM_006834	RAB32	sense						antisense						nonalu	1					genic					4	1	3	NM_006834	RAB32
7	5	2	NR_027862	HAT1	sense						antisense		1	1	1	1	nonalu						genic	3	8	11		87	48	39	NR_027862	HAT1
2	2	1	NM_016448	DTL	sense						antisense				1		nonalu	2	1		1		genic		4	23		29	16	13	NM_016448	DTL
2	1	1	NM_001018113	FANCB	sense						antisense					1	nonalu						genic		1	6		7	3	4	NM_001018113	FANCB
4	0	4	NR_024235	NDUFB11	sense						antisense						nonalu				1		genic			2		1	1	0	NR_024235	NDUFB11
7	5	2	NM_001113546	LIMA1	sense						antisense						nonalu		1				genic	2	12	19		143	72	71	NM_001113546	LIMA1
2	1	1	NM_001170795	C2orf28	sense						antisense						nonalu	1					genic			1		3	2	1	NM_001170795	C2orf28
2	1	1	NM_006207	PDGFRL	sense						antisense						nonalu	2	1	1			genic	2	8	12		45	21	24	NM_006207	PDGFRL
6	1	6	NM_018129	PNPO	sense						antisense				1		nonalu	1	3	1	1	1	genic			5		4	3	1	NM_018129	PNPO
2	1	1	NM_001143674	BRP44	sense						antisense						nonalu		1				genic	1	1	4		9	4	5	NM_001143674	BRP44
8	5	3	NM_015634	KIAA1279	sense						antisense						nonalu						genic	1		6		35	13	22	NM_015634	KIAA1279
3	1	2	NM_024657	MORC4	sense			1			antisense						nonalu	1		1	2		genic		2	20		18	10	8	NM_024657	MORC4
2	0	2	NM_001166116	TMOD1	sense						antisense						nonalu						genic	1	5	34		40	19	21	NM_001166116	TMOD1
7	3	4	NM_018838	NDUFA12	sense						antisense						nonalu	1					genic	1	2	8		37	30	7	NM_018838	NDUFA12
4	3	1	NM_021018	HIST1H3F	sense						antisense				1		nonalu						genic					0	0	0	NM_021018	HIST1H3F
0	0	0	NM_001160301	DPYD	sense						antisense						nonalu	1					genic	1	5	39		28	16	12	NM_001160301	DPYD
4	0	4	NM_001163258	FAM63A	sense						antisense						nonalu		2				genic			2		8	3	6	NM_001163258	FAM63A
1	1	0	NM_004280	EEF1E1	sense						antisense						nonalu		1		1	1	genic		1	5		11	4	7	NM_004280	EEF1E1
1	1	0	NM_031286	SH3BGRL3	sense						antisense					1	nonalu	1	1				genic			1		0	0	0	NM_031286	SH3BGRL3
2	2	0	NM_032601	MCEE	sense						antisense						nonalu	2					genic			6		17	4	13	NM_032601	MCEE
10	8	2	NM_006214	PHYH	sense						antisense		1	1			nonalu		1	1			genic	1	5	2		39	23	16	NM_006214	PHYH
3	3	0	NM_002294	LAMP2	sense						antisense						nonalu					1	genic		5	9		22	13	9	NM_002294	LAMP2
2	0	2	NM_018295	TMEM140	sense						antisense						nonalu	2			1		genic			6		4	0	4	NM_018295	TMEM140
0	0	0	NM_153747	PIGC	sense						antisense						nonalu			1			genic					0	0	0	NM_153747	PIGC
0	0	0	NM_005672	PSCA	sense						antisense						nonalu	1		2			genic					0	0	0	NM_005672	PSCA
6	1	5	NM_005719	ARPC3	sense						antisense						nonalu	2		1			genic	1		3		29	9	20	NM_005719	ARPC3
3	2	2	NM_001634	AMD1	sense						antisense						nonalu				1		genic		4	3		23	18	5	NM_001634	AMD1
4	0	4	NM_138436	C8orf40	sense						antisense						nonalu						genic		1	2		10	1	9	NM_138436	C8orf40
8	8	0	NM_015983	UBE2D4	sense						antisense						nonalu	1					genic		2	13		23	13	10	NM_015983	UBE2D4
2	2	0	NM_004972	JAK2	sense						antisense						nonalu	1	1			1	genic		5	27		32	23	9	NM_004972	JAK2
3	2	1	NM_001135652	EIF2AK2	sense						antisense					1	nonalu			1			genic		5	8		41	18	23	NM_001135652	EIF2AK2
3	3	0	NM_001031711	ERGIC1	sense						antisense					1	nonalu					1	genic		4	43		65	31	34	NM_001031711	ERGIC1
1	1	0	NR_024873	MCART1	sense						antisense						nonalu			3			genic		4	2		30	13	18	NR_024873	MCART1
2	2	1	NM_002154	HSPA4	sense						antisense						nonalu	1			1		genic	1	7	5		67	39	28	NM_002154	HSPA4
9	2	7	NM_018462	C3orf10	sense						antisense						nonalu				1		genic	1	4	2		18	11	7	NM_018462	C3orf10
5	3	2	NM_020422	TMEM159	sense					1	antisense						nonalu						genic	2	1	3		24	14	10	NM_020422	TMEM159
2	1	1	NM_001069	TUBB2A	sense						antisense		1				nonalu			1			genic			3		0	0	0	NM_001069	TUBB2A
0	0	0	NM_005868	BET1	sense						antisense						nonalu	1				1	genic		2	1		4	2	2	NM_005868	BET1
2	0	2	NM_013259	TAGLN3	sense						antisense						nonalu				1	2	genic		1	10		3	3	0	NM_013259	TAGLN3
1	1	0	NM_003044	SLC6A12	sense						antisense					1	nonalu	1					genic			7		3	1	2	NM_003044	SLC6A12
6	3	3	NM_005516	HLA-E	sense						antisense						nonalu	1					genic			1		2	1	1	NM_005516	HLA-E
1	1	0	NM_002960	S100A3	sense						antisense						nonalu		1		1	1	genic			1		0	0	0	NM_002960	S100A3
7	4	3	NM_004298	NUP155	sense						antisense				1		nonalu	1					genic	1	12	6		135	89	46	NM_004298	NUP155
1	0	1	NM_002612	PDK4	sense						antisense						nonalu	1					genic			1		3	0	3	NM_002612	PDK4
0	0	0	NM_004394	DAP	sense						antisense						nonalu	1		1		1	genic		2	37		11	6	5	NM_004394	DAP
7	5	2	NM_016357	LIMA1	sense						antisense						nonalu		1				genic	2	12	19		143	72	71	NM_016357	LIMA1
4	3	1	NM_016494	RNF181	sense						antisense						nonalu	2					genic			3		0	0	0	NM_016494	RNF181
5	0	5	NM_032312	YIPF4	sense						antisense						nonalu		1				genic	1	3	6		34	17	17	NM_032312	YIPF4
3	1	2	NM_001135095	FNDC3B	sense			1			antisense						nonalu	3	2				genic	5	23	83		141	88	53	NM_001135095	FNDC3B
2	1	1	NM_005252	FOS	sense						antisense			1			nonalu	1	1				genic			2		0	0	0	NM_005252	FOS
2	0	2	NM_031280	MRPS15	sense						antisense						nonalu		1				genic		1	3		6	2	4	NM_031280	MRPS15
2	2	0	NM_001378	DYNC1I2	sense						antisense						nonalu	1		1	2		genic		2	9		36	23	13	NM_001378	DYNC1I2
6	4	2	NM_014188	SSU72	sense						antisense		2				nonalu				1	1	genic	2	13	11		49	40	9	NM_014188	SSU72
1	0	1	NM_138766	PAM	sense						antisense						nonalu				1		genic		2	34		23	10	13	NM_138766	PAM
6	4	2	NM_138720	HIST1H2BD	sense						antisense				1	1	nonalu		2	2			genic		2	4		10	4	6	NM_138720	HIST1H2BD
9	5	4	NM_003705	SLC25A12	sense						antisense						nonalu						genic	2	12	14		90	45	45	NM_003705	SLC25A12
0	0	0	NM_006820	IFI44L	sense						antisense						nonalu					1	genic			5		3	2	1	NM_006820	IFI44L
4	2	2	NM_001142568	BBX	sense						antisense						nonalu	1					genic		11	67		70	43	27	NM_001142568	BBX
1	1	0	NM_005810	KLRG1	sense						antisense	1					nonalu		1		1		genic			4		13	9	4	NM_005810	KLRG1
13	7	6	NM_012461	TINF2	sense						antisense						nonalu	1		2		1	genic			6		1	1	0	NM_012461	TINF2
3	2	1	NM_001146105	PARP9	sense						antisense				1		nonalu		1		1	1	genic		3	6		29	10	19	NM_001146105	PARP9
1	0	1	NM_003516	HIST2H2AA3	sense						antisense						nonalu	2	2				genic					0	0	0	NM_003516	HIST2H2AA3
0	0	0	NM_005025	SERPINI1	sense						antisense						nonalu			1	1	1	genic	1	2	18		24	11	13	NM_005025	SERPINI1
6	2	4	NM_023012	RSRC2	sense						antisense						nonalu						genic		1	1		26	16	10	NM_023012	RSRC2
2	0	2	NM_003275	TMOD1	sense						antisense						nonalu						genic	1	5	34		40	19	21	NM_003275	TMOD1
6	4	2	NM_018453	EAPP	sense	1					antisense			1		1	nonalu						genic	1	5	2		50	24	26	NM_018453	EAPP
1	0	2	NM_177925	H2AFJ	sense						antisense						nonalu	1					genic			1		0	0	0	NM_177925	H2AFJ
2	0	2	NM_002912	REV3L	sense						antisense						nonalu	1			2		genic	2	8	38		102	33	69	NM_002912	REV3L
3	3	0	NM_001142599	P4HA2	sense						antisense			1			nonalu	2	1				genic		1	7		10	7	3	NM_001142599	P4HA2
2	0	2	NM_005981	TSPAN31	sense						antisense						nonalu	1	1	2		1	genic			2		1	1	0	NM_005981	TSPAN31
5	3	2	NM_001011	RPS7	sense						antisense		1				nonalu	2			1	1	genic					2	0	2	NM_001011	RPS7
1	1	0	NM_001134470	C3orf58	sense						antisense						nonalu			1			genic			2		3	2	1	NM_001134470	C3orf58
3	0	3	NM_004148	NINJ1	sense						antisense						nonalu						genic			2		4	2	2	NM_004148	NINJ1
10	6	4	NM_018641	CHST12	sense						antisense						nonalu	1					genic	1	5	7		43	24	19	NM_018641	CHST12
1	0	1	NM_015149	RGL1	sense						antisense						nonalu	2	1				genic	3	9	72		88	48	40	NM_015149	RGL1
2	2	0	NM_019896	POLE4	sense						antisense						nonalu			2			genic			1		3	3	0	NM_019896	POLE4
8	5	3	NM_013404	MSLN	sense						antisense			1			nonalu	2					genic			10		0	0	0	NM_013404	MSLN
2	2	0	NM_001862	COX5B	sense						antisense						nonalu						genic	1				1	0	1	NM_001862	COX5B
1	1	0	NM_001321	CSRP2	sense						antisense						nonalu	1	1		1		genic		2	3		6	6	0	NM_001321	CSRP2
8	7	1	NM_207170	SYF2	sense						antisense			1	1	1	nonalu	1					genic		2	3		12	8	4	NM_207170	SYF2
4	3	1	NM_178140	PDZD2	sense						antisense		1			1	nonalu						genic	8	32	100		311	167	144	NM_178140	PDZD2
2	0	2	NM_016071	MRPS33	sense						antisense						nonalu				1		genic			3		5	2	3	NM_016071	MRPS33
8	7	1	NM_007075	WDR45	sense						antisense						nonalu	1	1				genic	1	5	2		56	26	30	NM_007075	WDR45
10	3	7	NM_001178137	CPEB3	sense						antisense			1			nonalu					1	genic	5	17	20		178	96	82	NM_001178137	CPEB3
4	3	1	NM_003526	HIST1H2BC	sense						antisense		1				nonalu						genic					0	0	0	NM_003526	HIST1H2BC
5	2	3	NM_019555	ARHGEF3	sense						antisense						nonalu	1			1		genic		5	24		53	24	29	NM_019555	ARHGEF3
5	1	4	NM_001001660	LYRM5	sense						antisense		1				nonalu					1	genic			3		4	1	3	NM_001001660	LYRM5
2	1	1	NM_145918	CTSL1	sense		1				antisense						nonalu					1	genic			2		2	0	2	NM_145918	CTSL1
3	1	2	NM_016106	SCFD1	sense						antisense						nonalu	1					genic	1	1	24		40	17	23	NM_016106	SCFD1
5	1	4	NM_018469	TEX2	sense						antisense						nonalu	1	1				genic	3	8	36		62	29	33	NM_018469	TEX2
8	4	4	NM_015471	NSL1	sense						antisense			1			nonalu						genic		5	15		40	30	10	NM_015471	NSL1
3	1	2	NM_001127603	C9orf95	sense					1	antisense						nonalu	1	2		1		genic		1	5		15	7	8	NM_001127603	C9orf95
3	2	1	NM_001184960	SH3KBP1	sense						antisense			1			nonalu	2				1	genic		9	31		66	29	37	NM_001184960	SH3KBP1
5	5	0	NM_014573	TMEM97	sense						antisense						nonalu						genic		1	2		5	4	1	NM_014573	TMEM97
7	2	5	NM_003289	TPM2	sense		1				antisense						nonalu	1					genic		1	3		2	2	0	NM_003289	TPM2
2	1	1	NM_000984	RPL23A	sense						antisense						nonalu	2		1	1		genic					4	1	3	NM_000984	RPL23A
1	1	0	NM_001163724	LOC388588	sense						antisense						nonalu	2			1		genic			3		0	0	0	NM_001163724	LOC388588
1	1	0	NM_004093	EFNB2	sense						antisense				1		nonalu	2	1				genic		1	8		4	3	1	NM_004093	EFNB2
8	5	4	NM_001177355	MSLN	sense						antisense			1			nonalu	2					genic			10		0	0	0	NM_001177355	MSLN
5	5	0	NM_001146152	CYP51A1	sense						antisense						nonalu	1					genic		2	5		10	6	4	NM_001146152	CYP51A1
6	1	5	NM_001008779	SPDYA	sense						antisense			1			nonalu						genic		4	6		30	15	15	NM_001008779	SPDYA
0	0	0	NM_012098	ANGPTL2	sense						antisense						nonalu	1			1	2	genic		1	18		4	2	2	NM_012098	ANGPTL2
4	4	0	NM_021626	SCPEP1	sense						antisense						nonalu	1		1			genic	1	3	7		27	11	16	NM_021626	SCPEP1
2	1	2	NM_006002	UCHL3	sense						antisense					1	nonalu	1					genic		3	12		26	15	11	NM_006002	UCHL3
2	2	0	NM_016029	DHRS7	sense						antisense						nonalu						genic		2	9		11	8	3	NM_016029	DHRS7
5	1	4	NM_001024948	FNBP1L	sense						antisense						nonalu					1	genic		6	37		56	29	27	NM_001024948	FNBP1L
1	0	1	NM_000935	PLOD2	sense						antisense						nonalu					1	genic		3	19		17	8	9	NM_000935	PLOD2
0	1	0	NM_003022	SH3BGRL	sense						antisense						nonalu					1	genic	1	2	17		17	7	10	NM_003022	SH3BGRL
2	0	2	NM_014251	SLC25A13	sense						antisense						nonalu						genic		9	47		71	38	33	NM_014251	SLC25A13
8	8	1	NM_017864	INTS8	sense						antisense	1					nonalu						genic	1	10	9		53	37	16	NM_017864	INTS8
0	0	0	NM_001164343	ZBTB20	sense						antisense						nonalu		1		1		genic	2	17	180		115	58	57	NM_001164343	ZBTB20
0	0	0	NM_001164347	ZBTB20	sense						antisense						nonalu			1			genic		7	95		44	17	27	NM_001164347	ZBTB20
4	3	1	NM_002759	EIF2AK2	sense						antisense						nonalu	1			1		genic	1	6	9		48	22	26	NM_002759	EIF2AK2
11	4	7	NM_016103	SAR1B	sense						antisense				1		nonalu						genic		8			55	45	10	NM_016103	SAR1B
0	0	0	NM_016072	GOLT1B	sense						antisense						nonalu	1		1	1		genic			6		4	1	3	NM_016072	GOLT1B
9	2	7	NM_001146282	SRP54	sense						antisense						nonalu						genic	2	6	5		55	28	27	NM_001146282	SRP54
2	2	0	NM_153208	IQCK	sense						antisense	1					nonalu			3			genic	12	16	34		141	61	80	NM_153208	IQCK
8	7	1	NM_001145000	ITGAV	sense						antisense			1			nonalu				1	2	genic		7	12		39	23	16	NM_001145000	ITGAV
1	1	0	NM_022059	CXCL16	sense						antisense						nonalu		1			4	genic			1		6	5	1	NM_022059	CXCL16
2	0	2	NM_003514	HIST1H2AM	sense						antisense						nonalu	1		1	1		genic			2		0	0	0	NM_003514	HIST1H2AM
4	2	2	NM_199139	XAF1	sense						antisense						nonalu			1			genic			7		8	4	4	NM_199139	XAF1
0	0	0	NM_001024647	RAB3IP	sense						antisense						nonalu		1				genic			9		8	2	6	NM_001024647	RAB3IP
7	3	4	NM_177424	STX12	sense						antisense						nonalu					1	genic	1	2	8		62	27	35	NM_177424	STX12
6	5	1	NM_001042466	PSAP	sense						antisense		1				nonalu						genic		4	10		21	19	2	NM_001042466	PSAP
4	4	0	NM_201442	C1S	sense						antisense						nonalu	1					genic			5		4	1	3	NM_201442	C1S
1	0	1	NM_001549	IFIT3	sense						antisense						nonalu	1			1	1	genic	1	1	6		8	3	5	NM_001549	IFIT3
0	0	0	NM_007257	PNMA2	sense						antisense						nonalu		1		1		genic		2	6		5	4	1	NM_007257	PNMA2
2	2	0	NM_001178102	LOX	sense						antisense						nonalu	2					genic					0	0	0	NM_001178102	LOX
5	4	1	NM_005536	IMPA1	sense						antisense		1				nonalu						genic		3	3		13	11	2	NM_005536	IMPA1
6	0	6	NM_025115	C8orf41	sense						antisense						nonalu	1	1		1		genic		2			19	10	9	NM_025115	C8orf41
2	2	0	NM_002643	PIGF	sense						antisense						nonalu	1		1			genic			9		10	3	7	NM_002643	PIGF
6	1	5	NM_005348	HSP90AA1	sense						antisense						nonalu	1		1			genic			2		2	0	2	NM_005348	HSP90AA1
7	6	2	NM_001168320	TSPAN9	sense						antisense			1		1	nonalu						genic	2	9	63		74	46	28	NM_001168320	TSPAN9
11	5	6	NM_001190354	ATP5J2	sense						antisense		1				nonalu			1			genic	1	2	2		10	8	3	NM_001190354	ATP5J2
0	0	0	NM_000143	FH	sense						antisense						nonalu			1		1	genic			4		4	1	3	NM_000143	FH
4	2	2	NM_001134468	C7orf53	sense						antisense						nonalu						genic			3		2	1	1	NM_001134468	C7orf53
3	2	2	NM_001033059	AMD1	sense						antisense						nonalu				1		genic		4	3		23	18	5	NM_001033059	AMD1
7	3	4	NM_001035267	RPL41	sense						antisense						nonalu				1		genic			1		0	0	0	NM_001035267	RPL41
4	2	2	NM_001185181	PFDN6	sense						antisense						nonalu	1					genic					0	0	0	NM_001185181	PFDN6
4	1	3	NM_023942	LRRC61	sense						antisense				1		nonalu	1		1	1		genic			11		4	1	3	NM_023942	LRRC61
8	7	1	NM_015484	SYF2	sense						antisense			1	1	1	nonalu	1					genic		2	3		12	8	4	NM_015484	SYF2
1	1	0	NM_016334	GPR89B	sense						antisense						nonalu					1	genic	1	1	12		34	11	23	NM_016334	GPR89B
1	0	2	NR_027716	H2AFJ	sense						antisense						nonalu	1					genic			1		0	0	0	NR_027716	H2AFJ
1	1	0	NM_173552	C3orf58	sense						antisense						nonalu		1				genic			2		3	2	1	NM_173552	C3orf58
8	5	3	NM_005476	GNE	sense						antisense			1	1		nonalu						genic		9	10		53	28	25	NM_005476	GNE
4	3	1	NM_022750	PARP12	sense						antisense		1				nonalu						genic	1	4	13		15	7	8	NM_022750	PARP12
0	0	0	NM_014290	TDRD7	sense						antisense						nonalu			1			genic		1	19		22	10	12	NM_014290	TDRD7
9	5	4	NM_000476	AK1	sense						antisense						nonalu	1					genic			4		2	0	2	NM_000476	AK1
1	0	1	NM_006979	SLC39A7	sense						antisense						nonalu		1			1	genic					0	0	0	NM_006979	SLC39A7
7	4	3	NM_000858	GUK1	sense						antisense		1				nonalu						genic			4		0	0	0	NM_000858	GUK1
1	0	1	NM_001014764	TMEM93	sense						antisense						nonalu						genic			1		0	0	0	NM_001014764	TMEM93
0	0	0	NM_000202	IDS	sense						antisense						nonalu		1				genic			11		4	1	3	NM_000202	IDS
9	5	4	NM_006931	SLC2A3	sense						antisense		1		1	1	nonalu				1		genic	1		4		22	6	16	NM_006931	SLC2A3
3	2	1	NM_001173487	NKRF	sense						antisense						nonalu				1		genic		2	2		18	14	4	NM_001173487	NKRF
1	1	0	NM_002456	MUC1	sense						antisense		1				nonalu	1	1		1		genic			1		0	0	0	NM_002456	MUC1
1	1	0	NM_000715	C4BPA	sense						antisense						nonalu		1			1	genic		1	4		15	7	8	NM_000715	C4BPA
7	3	4	NM_005004	NDUFB8	sense						antisense						nonalu						genic	1		1		3	1	2	NM_005004	NDUFB8
3	2	1	NM_004290	RNF14	sense						antisense						nonalu	1					genic	1	1	4		13	9	4	NM_004290	RNF14
0	0	0	NM_001166701	FAM104B	sense						antisense						nonalu						genic	1		4		5	1	4	NM_001166701	FAM104B
1	0	1	NM_001162862	COX11	sense						antisense						nonalu	1		1			genic		1	1		2	2	0	NM_001162862	COX11
0	0	0	NM_145860	PDCD10	sense						antisense						nonalu						genic		1	9		8	6	2	NM_145860	PDCD10
12	7	5	NR_024519	LMAN2L	sense						antisense			1		1	nonalu	1					genic	1	5	2		41	21	20	NR_024519	LMAN2L
3	0	4	NM_001135675	C8orf40	sense						antisense						nonalu						genic		1	2		10	1	9	NM_001135675	C8orf40
4	2	2	NM_015239	AGTPBP1	sense						antisense						nonalu				1		genic	1	10	41		83	47	36	NM_015239	AGTPBP1
6	3	3	NM_006634	VAMP5	sense						antisense				1		nonalu					1	genic		1	3		8	4	4	NM_006634	VAMP5
0	0	0	NM_001166159	NDUFS2	sense						antisense						nonalu	1			1		genic	1	3	5		13	7	6	NM_001166159	NDUFS2
7	5	2	NM_013411	AK2	sense						antisense	1					nonalu						genic		1	8		26	17	9	NM_013411	AK2
6	3	3	NM_016533	NINJ2	sense						antisense						nonalu	2		1		1	genic	1	14	36		87	55	32	NM_016533	NINJ2
2	1	1	NM_213589	RAPH1	sense						antisense			1			nonalu				1	1	genic		13	18		81	52	29	NM_213589	RAPH1
6	3	3	NM_005346	HSPA1B	sense						antisense						nonalu	1		2			genic			1		0	0	0	NM_005346	HSPA1B
9	4	5	NM_024959	SLC24A6	sense						antisense						nonalu		1				genic	3	3	3		42	23	19	NM_024959	SLC24A6
6	4	2	NM_182648	BAZ1A	sense						antisense				1		nonalu						genic	3	16	19		141	81	60	NM_182648	BAZ1A
10	2	8	NM_016399	TRIAP1	sense						antisense					1	nonalu					1	genic		2	2		1	1	0	NM_016399	TRIAP1
0	0	0	NM_133507	DCN	sense						antisense						nonalu						genic		2	10		9	4	5	NM_133507	DCN
2	0	2	NM_006574	CSPG5	sense						antisense						nonalu		1				genic		2	8		12	6	6	NM_006574	CSPG5
2	2	0	NM_175623	RAB3IP	sense						antisense						nonalu						genic		1	15		16	7	9	NM_175623	RAB3IP
4	4	0	NM_005527	HSPA1L	sense						antisense						nonalu	1			1	1	genic			1		7	2	5	NM_005527	HSPA1L
7	1	6	NM_022873	IFI6	sense						antisense						nonalu	1	2				genic			3		5	3	2	NM_022873	IFI6
0	0	0	NM_016607	ARMCX3	sense						antisense						nonalu				1		genic			3		0	0	0	NM_016607	ARMCX3
4	2	2	NM_175069	APTX	sense				1		antisense						nonalu	1					genic	1	4	8		19	9	10	NM_175069	APTX
6	3	3	NM_007348	ATF6	sense						antisense						nonalu	2		1		1	genic	1	12	39		59	45	14	NM_007348	ATF6
3	2	1	NM_020342	SLC39A10	sense						antisense						nonalu						genic		6	11		40	28	12	NM_020342	SLC39A10
0	0	0	NM_133504	DCN	sense						antisense						nonalu						genic		2	10		9	4	5	NM_133504	DCN
2	2	0	NM_024928	OBFC1	sense						antisense						nonalu		1		1		genic	1		18		15	7	8	NM_024928	OBFC1
6	1	5	NM_002492	NDUFB5	sense						antisense						nonalu						genic		2	6		21	17	4	NM_002492	NDUFB5
3	2	1	NM_183398	RNF14	sense						antisense						nonalu	1					genic	1	1	4		13	9	4	NM_183398	RNF14
4	1	4	NM_015917	GSTK1	sense						antisense						nonalu						genic			5		4	2	2	NM_015917	GSTK1
6	4	2	NM_001136023	NFE2	sense						antisense						nonalu		1		2		genic		1	6		7	7	0	NM_001136023	NFE2
7	3	4	NM_021104	RPL41	sense						antisense						nonalu				1		genic			1		0	0	0	NM_021104	RPL41
8	3	6	NM_025125	C10orf57	sense						antisense		1				nonalu						genic			1		17	6	11	NM_025125	C10orf57
2	1	1	NM_203365	RAPH1	sense						antisense			1			nonalu				1	1	genic		13	16		80	51	29	NM_203365	RAPH1
7	1	6	NM_015394	ZNF10	sense						antisense				1		nonalu				1		genic		1	3		19	8	11	NM_015394	ZNF10
4	4	1	NM_004773	ZNHIT3	sense						antisense			1			nonalu						genic		1	1		8	5	3	NM_004773	ZNHIT3
5	3	2	NM_002208	ITGAE	sense				1		antisense			1			nonalu						genic	2	13	30		113	37	76	NM_002208	ITGAE
1	0	1	NM_138821	PAM	sense						antisense						nonalu				1		genic		2	34		23	10	13	NM_138821	PAM
0	0	0	NM_001136177	EGR2	sense						antisense						nonalu				1		genic			5		0	0	0	NM_001136177	EGR2
0	0	0	NM_022168	IFIH1	sense						antisense						nonalu	2			1		genic	1		12		7	3	4	NM_022168	IFIH1
2	0	2	NM_001042678	RHOC	sense						antisense						nonalu	1		1		1	genic			2		0	0	0	NM_001042678	RHOC
2	1	1	NM_152633	FANCB	sense						antisense					1	nonalu						genic		1	6		7	3	4	NM_152633	FANCB
2	2	0	NM_175624	RAB3IP	sense						antisense						nonalu					1	genic		1	15		16	7	9	NM_175624	RAB3IP
4	3	1	NM_181837	ORC3L	sense						antisense						nonalu	2					genic	2	8	10		68	35	33	NM_181837	ORC3L
2	0	2	NM_003538	HIST1H4A	sense	1					antisense						nonalu		2		1		genic					0	0	0	NM_003538	HIST1H4A
2	0	2	NM_003851	CREG1	sense						antisense						nonalu						genic		2	5		8	5	3	NM_003851	CREG1
5	1	4	NM_014314	DDX58	sense						antisense						nonalu	1					genic	1	3	18		40	21	19	NM_014314	DDX58
2	0	2	NM_004299	ABCB7	sense					1	antisense						nonalu					1	genic		1	26		20	11	9	NM_004299	ABCB7
4	3	1	NM_152740	HIBADH	sense						antisense				2		nonalu			1		1	genic	1	7	14		57	27	30	NM_152740	HIBADH
2	2	0	NM_016077	PTRH2	sense						antisense			1	1		nonalu	1	1			2	genic			1		9	1	8	NM_016077	PTRH2
3	1	2	NR_023352	C9orf95	sense					1	antisense						nonalu	1	2		1		genic		1	5		15	7	8	NR_023352	C9orf95
13	9	4	NM_005845	ABCC4	sense						antisense			1			nonalu	1			2		genic	3	15	63		208	138	70	NM_005845	ABCC4
2	2	0	NM_001161529	CSF2RA	sense						antisense			1			nonalu			1		6	genic	1	12	9		68	39	29	NM_001161529	CSF2RA
6	2	4	NM_001185012	NDUFA2	sense						antisense						nonalu						genic			2		1	0	1	NM_001185012	NDUFA2
4	0	4	NM_147172	NUDT2	sense					1	antisense						nonalu			1			genic		3	10		15	6	9	NM_147172	NUDT2
6	5	1	NM_018438	FBXO6	sense						antisense		1				nonalu						genic		3	5		16	11	5	NM_018438	FBXO6
7	4	3	NM_152559	WBSCR27	sense	1					antisense			1			nonalu				1		genic			6		5	1	4	NM_152559	WBSCR27
2	0	2	NM_016371	HSD17B7	sense						antisense						nonalu	2					genic			3		6	4	2	NM_016371	HSD17B7
1	1	1	NM_205841	SPINK6	sense	1					antisense						nonalu		1			1	genic		1	1		3	1	2	NM_205841	SPINK6
4	2	3	NM_000532	PCCB	sense						antisense						nonalu		1				genic	1	7	15		79	53	26	NM_000532	PCCB
0	0	0	NM_001039937	INTS6	sense						antisense						nonalu	1	1		1		genic	1	3	8		29	18	11	NM_001039937	INTS6
1	0	1	NM_174938	FRMD3	sense						antisense						nonalu				1		genic	1	13	94		77	40	37	NM_174938	FRMD3
5	4	1	NM_005319	HIST1H1C	sense						antisense						nonalu						genic			2		0	0	0	NM_005319	HIST1H1C
5	1	4	NM_006594	AP4B1	sense						antisense						nonalu				1		genic		2	2		5	3	2	NM_006594	AP4B1
1	0	1	NM_205847	GMPPA	sense						antisense						nonalu						genic			3		3	2	1	NM_205847	GMPPA
0	0	0	NM_001177599	SUCLG2	sense						antisense						nonalu				1	1	genic	4	8	79		79	43	36	NM_001177599	SUCLG2
0	1	0	NM_015183	MAST4	sense						antisense						nonalu						genic	1	6	89		74	32	42	NM_015183	MAST4
1	0	1	NM_182943	PLOD2	sense						antisense						nonalu					1	genic		3	19		17	8	9	NM_182943	PLOD2
1	1	0	NM_017415	KLHL3	sense						antisense						nonalu				1		genic	1	6	26		32	22	10	NM_017415	KLHL3
1	1	0	NM_002787	PSMA2	sense						antisense			1			nonalu		2				genic			4		8	4	4	NM_002787	PSMA2
5	2	3	NM_001017963	HSP90AA1	sense						antisense					1	nonalu	1					genic	3	3	17		87	35	52	NM_001017963	HSP90AA1
5	4	1	NM_033117	RBM18	sense						antisense			1		2	nonalu	1			1		genic	1		6		18	7	11	NM_033117	RBM18
0	0	0	NM_032941	RECQL	sense						antisense						nonalu	1				1	genic		1	4		5	2	3	NM_032941	RECQL
5	2	3	NM_021197	WFDC1	sense						antisense					1	nonalu			1			genic	1	1	16		19	6	13	NM_021197	WFDC1
2	1	1	NM_178154	FUT8	sense						antisense						nonalu		1	1	1	1	genic	1	15	68		150	96	54	NM_178154	FUT8
3	1	2	NM_005216	DDOST	sense						antisense						nonalu	1		1			genic			5		5	1	4	NM_005216	DDOST
3	1	2	NM_138434	C7orf29	sense						antisense						nonalu			2			genic			3		0	0	0	NM_138434	C7orf29
4	3	1	NM_001127383	CYBRD1	sense						antisense					1	nonalu						genic	2	3	7		29	16	13	NM_001127383	CYBRD1
3	1	2	NM_003713	PPAP2B	sense						antisense			1			nonalu		1	1		1	genic		5	27		28	14	14	NM_003713	PPAP2B
1	1	0	NM_024420	PLA2G4A	sense						antisense		1				nonalu						genic		7	23		37	18	19	NM_024420	PLA2G4A
3	3	0	NM_018982	YIPF1	sense						antisense			1			nonalu	1			1	3	genic			10		25	15	10	NM_018982	YIPF1
8	5	3	NM_002266	KPNA2	sense						antisense						nonalu	1				3	genic			4		15	6	9	NM_002266	KPNA2
1	1	0	NR_023390	C9orf130	sense						antisense						nonalu						genic		6	20		28	14	14	NR_023390	C9orf130
3	2	1	NM_006519	DYNLT1	sense						antisense				1		nonalu			1		1	genic			3		4	0	4	NM_006519	DYNLT1
3	2	1	NM_002486	NCBP1	sense						antisense			1			nonalu	1					genic		2	10		13	8	5	NM_002486	NCBP1
8	4	4	NM_014462	LSM1	sense						antisense				1		nonalu	1					genic	1	2	7		16	8	8	NM_014462	LSM1
3	3	0	NM_003862	FGF18	sense						antisense					1	nonalu	1				1	genic	1	1	14		12	8	4	NM_003862	FGF18
1	1	0	NM_017549	EPDR1	sense						antisense						nonalu		2	1	2		genic		1	6		9	7	2	NM_017549	EPDR1
6	2	4	NM_006431	CCT2	sense						antisense		1			1	nonalu						genic			4		11	4	7	NM_006431	CCT2
1	0	1	NM_005493	RANBP9	sense						antisense						nonalu	1			1		genic	1	5	16		49	32	17	NM_005493	RANBP9
0	0	0	NM_003786	ABCC3	sense						antisense						nonalu				1		genic	2	5	26		46	15	31	NM_003786	ABCC3
2	0	2	NM_022140	EPB41L4A	sense						antisense						nonalu		1				genic	1	10	65		78	48	30	NM_022140	EPB41L4A
6	5	1	NM_014471	SPINK4	sense						antisense						nonalu	1					genic			4		5	5	0	NM_014471	SPINK4
0	0	0	NM_006417	IFI44	sense						antisense						nonalu		1	1			genic		1	1		2	2	0	NM_006417	IFI44
0	0	0	NM_001024629	NRP1	sense						antisense						nonalu		1				genic	1	3	58		58	24	34	NM_001024629	NRP1
1	0	1	NM_080591	PTGS1	sense				1		antisense						nonalu	1	1				genic	1		10		7	3	4	NM_080591	PTGS1
6	4	2	NM_198087	ZNF200	sense						antisense						nonalu	1					genic			5		7	3	4	NM_198087	ZNF200
4	1	3	NM_002889	RARRES2	sense					1	antisense						nonalu	2	1			1	genic			2		0	0	0	NM_002889	RARRES2
11	6	5	NM_001540	HSPB1	sense					1	antisense						nonalu					1	genic					1	0	1	NM_001540	HSPB1
3	1	2	NM_153706	C5orf35	sense						antisense		1				nonalu	1				1	genic			1		5	2	3	NM_153706	C5orf35
7	5	2	NM_001625	AK2	sense						antisense	1					nonalu						genic		1	7		25	16	9	NM_001625	AK2
2	2	0	NR_027760	CSF2RA	sense						antisense			1			nonalu			1		6	genic	1	12	9		68	39	29	NR_027760	CSF2RA
0	0	0	NM_000358	TGFBI	sense						antisense						nonalu				1		genic			18		7	0	7	NM_000358	TGFBI
2	2	0	NM_005800	USPL1	sense						antisense						nonalu	1					genic	3	2	12		24	12	12	NM_005800	USPL1
2	2	0	NM_198450	APOOL	sense						antisense	1					nonalu	1					genic		2	24		15	8	7	NM_198450	APOOL
0	0	0	NR_030722	FAM104B	sense						antisense						nonalu						genic	1		5		5	1	4	NR_030722	FAM104B
3	1	2	NM_017567	NAGK	sense						antisense						nonalu						genic			3		3	1	2	NM_017567	NAGK
1	0	1	NM_145274	TMEM99	sense						antisense						nonalu		1	1			genic		1	4		5	2	3	NM_145274	TMEM99
2	0	2	NM_002053	GBP1	sense						antisense						nonalu			3			genic	1		5		1	0	1	NM_002053	GBP1
9	1	8	NM_001190388	GNE	sense						antisense						nonalu					1	genic	1	14	17		83	45	38	NM_001190388	GNE
2	1	2	NM_004837	GGPS1	sense						antisense					1	nonalu	1	1				genic	1		9		20	2	18	NM_004837	GGPS1
2	1	1	NM_001130080	IFI27	sense						antisense						nonalu		1			1	genic					1	0	1	NM_001130080	IFI27
4	1	3	NM_022073	EGLN3	sense						antisense						nonalu						genic			11		8	4	4	NM_022073	EGLN3
11	2	9	NM_002816	PSMD12	sense						antisense	1					nonalu						genic	1	6	4		28	21	7	NM_002816	PSMD12
0	0	0	NM_030799	YIPF5	sense						antisense						nonalu		1				genic			2		3	0	3	NM_030799	YIPF5
11	8	3	NM_005533	IFI35	sense						antisense	1	1	1			nonalu	1					genic		1	2		15	5	10	NM_005533	IFI35
0	0	0	NM_001122752	SERPINI1	sense						antisense						nonalu			1	1	1	genic	1	2	18		24	11	13	NM_001122752	SERPINI1
4	1	3	NM_000313	PROS1	sense						antisense					1	nonalu	1					genic		2	20		54	39	15	NM_000313	PROS1
0	0	0	NM_003937	KYNU	sense						antisense						nonalu			1	1	1	genic	2	2	43		62	33	29	NM_003937	KYNU
0	0	0	NM_001012961	C1orf84	sense						antisense						nonalu	1		1			genic		4	1		18	11	7	NM_001012961	C1orf84
1	1	0	NM_001135650	EEF1E1	sense						antisense						nonalu		1		1	1	genic	1	1	8		14	4	10	NM_001135650	EEF1E1
3	2	1	NM_001190329	ATP5G3	sense				1		antisense						nonalu					1	genic			1		1	0	1	NM_001190329	ATP5G3
0	0	0	NM_017554	PARP14	sense						antisense						nonalu		1		1		genic		4	15		20	13	7	NM_017554	PARP14
0	0	0	NM_001166704	FAM104B	sense						antisense						nonalu						genic	1		4		5	1	4	NM_001166704	FAM104B
6	6	1	NM_181869	APAF1	sense						antisense		1	1			nonalu	2	1				genic	1	7	15		72	57	15	NM_181869	APAF1
4	1	3	NM_016332	SEPX1	sense						antisense						nonalu	1			1		genic					4	4	0	NM_016332	SEPX1
11	5	7	NM_032172	USP42	sense		1				antisense	2					nonalu			1			genic		7	19		70	45	25	NM_032172	USP42
8	5	4	NM_019116	UBFD1	sense						antisense						nonalu	1	2				genic			5		7	5	2	NM_019116	UBFD1
4	1	3	NM_001142928	LRRC61	sense						antisense				1		nonalu	1		1	1		genic			11		4	1	3	NM_001142928	LRRC61
12	7	5	NM_030805	LMAN2L	sense						antisense			1		1	nonalu	1					genic	1	5	2		41	21	20	NM_030805	LMAN2L
0	0	0	NM_000374	UROD	sense						antisense						nonalu		1	2	1		genic			4		0	0	0	NM_000374	UROD
0	0	0	NM_002286	LAG3	sense						antisense						nonalu		1			1	genic			4		1	0	1	NM_002286	LAG3
1	0	1	NM_001024594	C1orf53	sense						antisense						nonalu	3	1				genic			3		0	0	0	NM_001024594	C1orf53
6	4	3	NM_019886	CHST7	sense						antisense						nonalu					1	genic		1	7		18	9	9	NM_019886	CHST7
4	2	2	NM_022353	OSGEPL1	sense						antisense						nonalu						genic	1	2	3		11	7	4	NM_022353	OSGEPL1
0	0	0	NM_001161429	RANBP3L	sense						antisense						nonalu						genic	1	1	13		14	5	9	NM_001161429	RANBP3L
0	0	1	NM_022045	MTBP	sense						antisense						nonalu	1	1	1			genic		3	15		23	10	13	NM_022045	MTBP
3	0	3	NM_000416	IFNGR1	sense			1			antisense						nonalu		2				genic			11		4	2	2	NM_000416	IFNGR1
1	0	1	NM_013335	GMPPA	sense						antisense						nonalu						genic			3		3	2	1	NM_013335	GMPPA
2	1	1	NM_001912	CTSL1	sense		1				antisense						nonalu					1	genic			2		2	0	2	NM_001912	CTSL1
4	3	1	NM_053274	GLMN	sense						antisense						nonalu						genic	1	2	8		25	13	12	NM_053274	GLMN
4	2	2	NM_175039	ST6GALNAC4	sense						antisense						nonalu				1	1	genic		1	3		8	6	2	NM_175039	ST6GALNAC4
1	1	0	NM_031292	PUS7L	sense						antisense						nonalu	2	1				genic		1	7		10	5	5	NM_031292	PUS7L
0	0	0	NM_022129	PBLD	sense						antisense						nonalu	1					genic	1	5	13		67	36	31	NM_022129	PBLD
2	0	2	NM_001099671	C8orf59	sense						antisense						nonalu		1			2	genic		1	1		2	2	0	NM_001099671	C8orf59
4	0	4	NM_016061	YPEL5	sense						antisense						nonalu	1					genic		1	1		3	2	1	NM_016061	YPEL5
0	0	0	NM_001175	ARHGDIB	sense						antisense						nonalu	1					genic	1		4		5	2	3	NM_001175	ARHGDIB
3	3	0	NM_212552	BOLA3	sense						antisense					1	nonalu			1			genic	1		7		7	2	5	NM_212552	BOLA3
0	0	0	NM_032014	MRPS24	sense						antisense						nonalu		2		1		genic			1		1	0	1	NM_032014	MRPS24
7	2	5	NM_020317	C1orf63	sense						antisense		1		1		nonalu			1			genic			1		4	1	3	NM_020317	C1orf63
3	1	2	NM_001018161	PON2	sense						antisense						nonalu		2				genic		1	6		11	8	3	NM_001018161	PON2
1	1	0	NM_021649	TICAM2	sense						antisense		1				nonalu			2			genic		2	12		5	4	1	NM_021649	TICAM2
4	0	4	NM_001085411	C5orf33	sense						antisense						nonalu		1	1			genic	1	1	11		11	6	5	NM_001085411	C5orf33
5	1	4	NM_017737	FNBP1L	sense						antisense						nonalu					1	genic		6	37		56	29	27	NM_017737	FNBP1L
0	0	0	NM_002642	PIGC	sense						antisense						nonalu			1			genic					0	0	0	NM_002642	PIGC
1	1	0	NM_032899	FAM83A	sense						antisense						nonalu				1	3	genic			7		23	9	14	NM_032899	FAM83A
4	3	1	NM_139035	SMARCA1	sense						antisense						nonalu						genic	2	2	16		31	19	12	NM_139035	SMARCA1
3	1	2	NM_016817	OAS2	sense		1	1			antisense						nonalu				1	1	genic	1	1	12		15	5	10	NM_016817	OAS2
6	6	1	NM_013229	APAF1	sense						antisense		1	1			nonalu	2	1				genic	1	7	15		72	57	15	NM_013229	APAF1
5	2	3	NM_017681	NUP62CL	sense						antisense						nonalu						genic		2	18		35	22	13	NM_017681	NUP62CL
2	1	1	NM_183399	RNF14	sense						antisense						nonalu						genic	1	1	5		14	10	4	NM_183399	RNF14
4	0	4	NM_001127400	YPEL5	sense						antisense						nonalu	1					genic		1	1		3	2	1	NM_001127400	YPEL5
6	3	3	NM_005204	MAP3K8	sense		1				antisense						nonalu	1	1				genic		2	9		25	12	13	NM_005204	MAP3K8
2	1	1	NM_030926	ITM2C	sense						antisense						nonalu			1	1	1	genic		1	10		2	2	0	NM_030926	ITM2C
5	2	3	NR_033676	NUP62CL	sense						antisense						nonalu						genic		2	18		35	22	13	NR_033676	NUP62CL
3	2	2	NM_016545	IER5	sense						antisense						nonalu	1				3	genic			2		0	0	0	NM_016545	IER5
0	1	0	NM_001159391	GUK1	sense						antisense						nonalu	1					genic			3		0	0	0	NM_001159391	GUK1
3	1	2	NM_015475	FAM98A	sense						antisense						nonalu			1			genic	1	1	4		6	3	3	NM_015475	FAM98A
2	1	1	NM_001688	ATP5F1	sense						antisense				1		nonalu	1	1				genic			2		8	2	6	NM_001688	ATP5F1
1	1	0	NM_020127	TUFT1	sense						antisense						nonalu				1	1	genic		3	6		37	25	12	NM_020127	TUFT1
3	1	3	NM_001031683	IFIT3	sense	1					antisense						nonalu		1				genic		1	5		5	2	3	NM_001031683	IFIT3
1	0	1	NM_001613	ACTA2	sense						antisense						nonalu				1		genic			9		2	0	2	NM_001613	ACTA2
0	0	0	NR_028032	HCG9	sense						antisense						nonalu	1		1			genic			1		2	1	1	NR_028032	HCG9
0	0	0	NM_172361	CD46	sense						antisense						nonalu					1	genic		2	6		11	5	6	NM_172361	CD46
10	5	5	NM_001005526	SF3B1	sense						antisense		1			1	nonalu						genic		6			22	18	4	NM_001005526	SF3B1
4	2	3	NM_001178014	PCCB	sense						antisense						nonalu		1				genic	1	7	15		79	53	26	NM_001178014	PCCB
7	3	4	NM_014175	MRPL15	sense						antisense						nonalu						genic	1	1	2		16	13	3	NM_014175	MRPL15
2	1	1	NM_004766	COPB2	sense						antisense						nonalu						genic		1	6		11	4	7	NM_004766	COPB2
17	13	4	NM_015698	GPKOW	sense						antisense		1	1			nonalu	1				1	genic		1			12	6	6	NM_015698	GPKOW
5	3	2	NM_006923	SDF2	sense						antisense				1		nonalu	2	1	1			genic		6	1		22	15	7	NM_006923	SDF2
5	2	3	NM_004913	C16orf7	sense						antisense				1	1	nonalu		1		1		genic			6		13	5	8	NM_004913	C16orf7
6	4	2	NM_001007074	RPL32	sense						antisense						nonalu					2	genic			2		3	3	0	NM_001007074	RPL32
11	3	8	NM_012115	CASP8AP2	sense		1				antisense				1		nonalu			1			genic	1	9	6		74	48	26	NM_012115	CASP8AP2
5	5	0	NM_012430	SEC22A	sense						antisense					1	nonalu	1					genic		6	16		40	16	24	NM_012430	SEC22A
3	3	0	NM_001142598	P4HA2	sense						antisense			1			nonalu	2	1				genic		1	7		10	7	3	NM_001142598	P4HA2
1	0	2	NR_027624	BZW2	sense			1			antisense						nonalu	1			1		genic		1	9		31	12	19	NR_027624	BZW2
1	1	0	NM_001018016	MUC1	sense						antisense		1				nonalu	1	1		1		genic			1		0	0	0	NM_001018016	MUC1
1	1	0	NM_032928	TMEM141	sense						antisense						nonalu	1				1	genic					0	0	0	NM_032928	TMEM141
11	8	3	NM_004373	COX6A1	sense						antisense				1		nonalu						genic			1		2	0	2	NM_004373	COX6A1
3	2	1	NM_007167	ZMYM6	sense						antisense						nonalu			1			genic	1	2	3		45	24	21	NM_007167	ZMYM6
5	4	1	NM_001144878	IMPA1	sense						antisense		1				nonalu						genic		3	3		13	11	2	NM_001144878	IMPA1
11	5	6	NM_001190353	ATP5J2	sense						antisense		1				nonalu			1			genic	1	2	2		10	8	3	NM_001190353	ATP5J2
2	2	0	NM_015642	ZBTB20	sense						antisense			1			nonalu			1			genic	2	20	190		134	70	64	NM_015642	ZBTB20
2	1	1	NM_001134438	PHLDB2	sense						antisense						nonalu			1	1	1	genic	2	6	19		41	25	16	NM_001134438	PHLDB2
5	2	3	NM_007283	MGLL	sense						antisense						nonalu						genic		3	58		41	22	19	NM_007283	MGLL
1	1	0	NM_130897	DYNLRB2	sense						antisense						nonalu						genic		1	3		2	1	1	NM_130897	DYNLRB2
12	6	6	NM_152411	ZNF786	sense						antisense			1			nonalu	2					genic	2	2	2		29	12	18	NM_152411	ZNF786
11	5	6	NM_004889	ATP5J2	sense						antisense		1				nonalu			1			genic	1	2	2		11	8	3	NM_004889	ATP5J2
2	2	0	NM_017898	MOSC2	sense						antisense			1			nonalu	1	1	1	1		genic			8		16	8	8	NM_017898	MOSC2
0	0	0	NM_004047	ATP6V0B	sense						antisense						nonalu	2	1				genic					0	0	0	NM_004047	ATP6V0B
0	0	0	NM_002166	ID2	sense						antisense						nonalu	1	1	1		1	genic			3		0	0	0	NM_002166	ID2
4	4	0	NM_173217	ST6GAL1	sense						antisense			1			nonalu		1		2		genic	2	15	47		76	44	32	NM_173217	ST6GAL1
2	0	2	NM_015948	SLC35B3	sense						antisense						nonalu		2				genic			4		5	2	3	NM_015948	SLC35B3
0	0	0	NM_172352	CD46	sense						antisense						nonalu					1	genic		2	6		11	5	6	NM_172352	CD46
0	0	0	NM_178157	FUT8	sense						antisense						nonalu	1	1	2			genic		1	19		20	13	7	NM_178157	FUT8
0	0	0	NM_005531	IFI16	sense						antisense						nonalu						genic		2	12		9	8	1	NM_005531	IFI16
9	7	2	NM_001142434	MGEA5	sense						antisense						nonalu	1					genic		5	3		41	22	19	NM_001142434	MGEA5
9	5	4	NM_001011551	C1GALT1C1	sense					1	antisense		1				nonalu		1	1			genic		1	3		2	2	0	NM_001011551	C1GALT1C1
2	1	1	NM_002355	M6PR	sense						antisense						nonalu			1	1		genic			2		2	1	1	NM_002355	M6PR
2	0	2	NM_001160210	SLC25A13	sense						antisense						nonalu						genic		9	47		71	38	33	NM_001160210	SLC25A13
6	2	4	NM_005419	STAT2	sense						antisense						nonalu				1		genic		2	6		24	12	12	NM_005419	STAT2
4	3	1	NM_173474	NTAN1	sense						antisense			1			nonalu		1				genic		1	4		22	10	12	NM_173474	NTAN1
7	2	5	NM_213674	TPM2	sense		1				antisense						nonalu	1					genic		1	4		2	2	0	NM_213674	TPM2
13	7	6	NM_001029896	WDR45	sense						antisense		1				nonalu						genic			2		1	1	0	NM_001029896	WDR45
4	1	3	NM_001733	C1R	sense						antisense						nonalu				1		genic			2		1	0	1	NM_001733	C1R
8	4	4	NM_001042549	NSL1	sense						antisense			1			nonalu						genic		5	15		40	30	10	NM_001042549	NSL1
8	3	5	NM_004669	CLIC3	sense			1			antisense						nonalu	3	1		1		genic					0	0	0	NM_004669	CLIC3
1	0	1	NM_012228	MSRB2	sense						antisense						nonalu						genic			6		8	5	3	NM_012228	MSRB2
4	3	1	NM_173694	ATP11C	sense						antisense		1		1	1	nonalu						genic		3	19		29	17	12	NM_173694	ATP11C
4	2	3	NM_023000	ARID4A	sense						antisense						nonalu	3				1	genic	2	7	16		55	28	27	NM_023000	ARID4A
6	4	2	NM_000994	RPL32	sense						antisense						nonalu				2		genic			2		3	3	0	NM_000994	RPL32
1	1	0	NM_015926	TEX264	sense						antisense						nonalu			1	1		genic			16		7	4	3	NM_015926	TEX264
2	0	2	NM_003304	TRPC1	sense						antisense						nonalu				1		genic	1	4	11		31	15	16	NM_003304	TRPC1
1	0	1	NM_001007527	LMBRD2	sense						antisense						nonalu				1		genic	1		6		14	5	9	NM_001007527	LMBRD2
3	1	2	NM_001166261	MTIF3	sense						antisense					1	nonalu		1		1		genic		1	2		8	5	3	NM_001166261	MTIF3
8	0	8	NM_005836	HRSP12	sense						antisense						nonalu	1					genic	1		4		15	5	10	NM_005836	HRSP12
1	1	0	NM_003287	TPD52L1	sense						antisense						nonalu						genic	1	2	28		27	9	18	NM_003287	TPD52L1
1	1	0	NM_005415	SLC20A1	sense						antisense				1		nonalu					1	genic		2	9		11	9	2	NM_005415	SLC20A1
0	0	0	NM_001166700	FAM104B	sense						antisense						nonalu						genic	1		4		5	1	4	NM_001166700	FAM104B
0	0	0	NM_019102	HOXA5	sense						antisense						nonalu	1	1			1	genic					0	0	0	NM_019102	HOXA5
1	1	0	NM_001164342	ZBTB20	sense						antisense						nonalu		2				genic		1	18		10	4	6	NM_001164342	ZBTB20
9	4	5	NM_000946	PRIM1	sense						antisense						nonalu		1	1			genic		2	1		32	13	19	NM_000946	PRIM1
2	2	0	NM_172249	CSF2RA	sense						antisense			1			nonalu			1		6	genic	1	12	9		68	39	29	NM_172249	CSF2RA
0	0	0	NM_177947	ARMCX3	sense						antisense						nonalu				1		genic			3		0	0	0	NM_177947	ARMCX3
3	1	2	NM_022763	FNDC3B	sense		1				antisense						nonalu	1	1			1	genic	5	23	86		141	88	53	NM_022763	FNDC3B
1	0	1	NM_001174097	LDHB	sense						antisense						nonalu			1			genic			4		4	3	1	NM_001174097	LDHB
3	2	1	NM_001146102	PARP9	sense						antisense				1		nonalu		1		1	1	genic		3	6		29	10	19	NM_001146102	PARP9
1	0	1	NM_001077516	SLC39A7	sense						antisense						nonalu		1			1	genic					0	0	0	NM_001077516	SLC39A7
3	3	0	NM_014320	HEBP2	sense						antisense						nonalu						genic			2		5	3	2	NM_014320	HEBP2
2	1	1	NM_019048	ASNSD1	sense						antisense						nonalu	1					genic			1		5	1	4	NM_019048	ASNSD1
4	1	3	NM_138711	PPARG	sense					1	antisense						nonalu	2	1	1			genic	2	6	47		67	31	36	NM_138711	PPARG
3	1	2	NM_001037277	GGPS1	sense						antisense					1	nonalu	1	1				genic	1		9		20	2	18	NM_001037277	GGPS1
0	0	0	NM_001999	FBN2	sense						antisense						nonalu	1					genic		3	65		53	28	25	NM_001999	FBN2
4	4	0	NM_001107	ACYP1	sense						antisense						nonalu					1	genic		1			10	8	2	NM_001107	ACYP1
2	2	0	NM_018004	TMEM45A	sense						antisense						nonalu		2		1		genic		3	22		22	15	7	NM_018004	TMEM45A
0	0	0	NM_000110	DPYD	sense						antisense						nonalu	1					genic	4	17	193		140	72	68	NM_000110	DPYD
1	1	0	NM_001945	HBEGF	sense						antisense					1	nonalu		1				genic	1	1	6		7	4	3	NM_001945	HBEGF
6	4	3	NM_152331	ACOT4	sense						antisense						nonalu	2		1			genic		1			3	2	1	NM_152331	ACOT4
7	2	5	NM_003243	TGFBR3	sense						antisense						nonalu						genic		22	54		101	68	33	NM_003243	TGFBR3
1	0	2	NM_014254	TMEM5	sense						antisense						nonalu				1		genic			2		15	7	8	NM_014254	TMEM5
8	7	1	NM_001008225	CNOT4	sense						antisense					1	nonalu						genic	1	8	25		90	64	26	NM_001008225	CNOT4
1	1	0	NR_024012	TEX264	sense						antisense						nonalu			1	1		genic			16		7	4	3	NR_024012	TEX264
1	1	0	NM_000700	ANXA1	sense						antisense						nonalu					1	genic			4		2	1	1	NM_000700	ANXA1
4	3	1	NM_003850	SUCLA2	sense						antisense						nonalu						genic		11	11		38	29	9	NM_003850	SUCLA2
1	0	1	NM_018698	NXT2	sense						antisense						nonalu						genic			1		2	1	1	NM_018698	NXT2
3	1	2	NM_152912	MTIF3	sense						antisense					1	nonalu		1		1		genic		1	2		8	5	3	NM_152912	MTIF3
6	5	2	NM_145330	MRPL33	sense						antisense	1					nonalu				1	1	genic			1		3	3	0	NM_145330	MRPL33
4	3	1	NM_001129896	SYTL4	sense						antisense			1			nonalu					1	genic	1	3	14		26	12	14	NM_001129896	SYTL4
2	2	0	NM_006140	CSF2RA	sense						antisense			1			nonalu			1		6	genic	1	12	9		68	39	29	NM_006140	CSF2RA
5	3	2	NM_004462	FDFT1	sense						antisense	1					nonalu	1					genic	2	2	9		24	11	13	NM_004462	FDFT1
0	0	0	NM_021105	PLSCR1	sense						antisense						nonalu	1		1			genic		2	3		6	5	1	NM_021105	PLSCR1
4	1	3	NM_015314	KIAA0895	sense						antisense						nonalu	2		1	1		genic		3	12		30	17	13	NM_015314	KIAA0895
2	1	1	NR_026550	BRP44	sense						antisense						nonalu			1			genic	1	1	4		9	4	5	NR_026550	BRP44
7	1	6	NM_002038	IFI6	sense						antisense						nonalu	1	2				genic			3		5	3	2	NM_002038	IFI6
4	2	2	NM_014260	PFDN6	sense						antisense						nonalu	1					genic					0	0	0	NM_014260	PFDN6
	2393	2301																						632	3629	15172			17507	14580
	# of Sense & Antisense Alu with HSF site (8.7 cutoff)					112	# of HSF-sites in Sense Alu					481	# of HSF-sites in Anti-sense Alu					2112	# of HSF-sites in non-Alu										# of Sense & Antisense Alu with HSF site (8.7 cutoff)

## Sheet: DNreg_gene
UPSTREAM REGION Alu Count						HSF-site Count: In sense Alu UPSTREAM REGION						HSF-site Count: In Anti-sense Alu UPSTREAM REGION						HSF-site Count: In non-Alu UPSTREAM REGION						HSF-site count: GENIC REGION				GENIC REGION Alu Count
total_alu_upstream	antisense_alu_count	sense_alu_count	NM_ID	GENE_NAME		0-1000	1000-2000	2000-3000	3000-4000	4000-5000		0-1000	1000-2000	2000-3000	3000-4000	4000-5000		0-1000	1000-2000	2000-3000	3000-4000	4000-5000		In sense Alu	In antisense-Alu	In non-Alu		total_alu_genic	antisense_alu_count	sense_alu_count	NM_ID	GENE_NAME
8	7	1	NM_001174129	SLC11A2	sense						antisense						nonalu		1	1			genic		4	12		56	42	14	NM_001174129	SLC11A2
5	3	3	NM_213611	SLC25A3	sense						antisense		1				nonalu					1	genic		2	3		7	6	1	NM_213611	SLC25A3
8	5	4	NR_027776	PMS2L5	sense						antisense	1					nonalu						genic	1	3	4		23	9	14	NR_027776	PMS2L5
4	2	2	NM_052820	CORO2A	sense		1				antisense						nonalu			1	1		genic	2	7	29		57	23	34	NM_052820	CORO2A
2	2	0	NM_194278	C14orf43	sense						antisense						nonalu			1		1	genic	2	4	12		23	14	9	NM_194278	C14orf43
3	3	0	NM_001020821	MYADM	sense						antisense						nonalu	1					genic			2		7	4	3	NM_001020821	MYADM
5	4	1	NM_001127889	SPG21	sense						antisense					1	nonalu	2					genic	1	8	4		40	19	21	NM_001127889	SPG21
4	2	2	NM_003330	TXNRD1	sense						antisense						nonalu					1	genic		10	14		46	29	17	NM_003330	TXNRD1
11	4	7	NM_201277	CNN2	sense						antisense					1	nonalu				1		genic					14	8	6	NM_201277	CNN2
5	2	3	NM_004862	LITAF	sense						antisense						nonalu	1					genic	1	4	5		51	29	22	NM_004862	LITAF
5	3	2	NM_004463	FGD1	sense						antisense			1		1	nonalu						genic	3	6	18		42	21	21	NM_004463	FGD1
11	6	5	NM_138346	KIAA2013	sense						antisense	1	1				nonalu					2	genic			5		6	1	5	NM_138346	KIAA2013
1	1	0	NM_020338	ZMIZ1	sense						antisense						nonalu				1		genic	2	4	145		39	20	19	NM_020338	ZMIZ1
3	0	3	NM_005030	PLK1	sense						antisense						nonalu	1		1			genic		2	7		11	10	1	NM_005030	PLK1
2	2	0	NM_032290	ANKRD32	sense						antisense						nonalu	1	1				genic	1	7	10		40	23	17	NM_032290	ANKRD32
5	1	4	NM_181291	WDR20	sense						antisense						nonalu	1					genic	1	7	19		70	41	29	NM_181291	WDR20
3	1	2	NM_014797	ZBTB24	sense			1			antisense				1		nonalu	1					genic		1	5		11	8	3	NM_014797	ZBTB24
0	0	0	NM_173576	MKX	sense						antisense						nonalu	1					genic	1	4	24		24	14	10	NM_173576	MKX
8	7	2	NM_152523	CCNYL1	sense						antisense						nonalu	1			1	2	genic		5	4		45	24	21	NM_152523	CCNYL1
2	1	2	NM_005444	RQCD1	sense						antisense						nonalu	2	1		1		genic	2	3	6		26	17	9	NM_005444	RQCD1
6	3	3	NM_025238	BTBD1	sense						antisense						nonalu		1				genic		6	10		48	27	21	NM_025238	BTBD1
1	1	1	NM_183050	BCKDHB	sense						antisense						nonalu			1			genic		8	41		56	36	20	NM_183050	BCKDHB
9	5	4	NM_017921	NPLOC4	sense		1				antisense			1			nonalu						genic	2	18	20		119	82	37	NM_017921	NPLOC4
1	0	1	NM_001025081	MBP	sense						antisense						nonalu	2		1	1		genic		2	27		4	2	2	NM_001025081	MBP
11	4	7	NM_006494	ERF	sense						antisense					1	nonalu						genic			3		0	0	0	NM_006494	ERF
2	1	1	NM_018555	ZNF331	sense						antisense						nonalu	1	1		2		genic	3	6	11		63	37	26	NM_018555	ZNF331
2	1	1	NM_000339	SLC12A3	sense		1				antisense						nonalu	1				1	genic	2	11	24		43	25	18	NM_000339	SLC12A3
6	1	5	NM_080627	C20orf117	sense						antisense	1					nonalu	1					genic	1	12	19		92	51	41	NM_080627	C20orf117
6	4	2	NM_018416	FOXJ2	sense						antisense		1			1	nonalu	1	1	1			genic		3	5		16	12	4	NM_018416	FOXJ2
0	0	0	NM_004759	MAPKAPK2	sense						antisense						nonalu					1	genic		2	13		15	6	9	NM_004759	MAPKAPK2
12	5	8	NM_020382	SETD8	sense			1			antisense		1	1			nonalu						genic		3	11		27	21	6	NM_020382	SETD8
0	0	0	NM_006051	APBB3	sense						antisense						nonalu		1			1	genic		1			1	1	0	NM_006051	APBB3
6	4	2	NM_080686	BAT2	sense	1					antisense						nonalu	1	2				genic	2	2	14		9	2	7	NM_080686	BAT2
1	1	0	NM_001172681	ZNF641	sense						antisense						nonalu	1					genic			9		2	1	1	NM_001172681	ZNF641
2	1	1	NM_138769	RHOT2	sense						antisense				1		nonalu		2			1	genic			4		0	0	0	NM_138769	RHOT2
13	7	6	NM_001024662	RPL6	sense						antisense						nonalu		1				genic			2		1	0	1	NM_001024662	RPL6
2	1	1	NM_206855	QKI	sense			1			antisense						nonalu	1	1				genic	1	6	27		52	28	24	NM_206855	QKI
2	0	2	NM_001083614	EARS2	sense		1				antisense						nonalu					1	genic		3	7		62	29	33	NM_001083614	EARS2
4	0	4	NM_016030	TTC15	sense						antisense						nonalu						genic	1	4	47		32	17	15	NM_016030	TTC15
3	1	2	NR_003094	E2F6	sense						antisense						nonalu				1		genic		1	4		9	6	3	NR_003094	E2F6
11	11	1	NM_004996	ABCC1	sense						antisense			1			nonalu						genic	7	21	37		251	156	95	NM_004996	ABCC1
0	0	0	NM_002451	MTAP	sense						antisense						nonalu	1	3	1			genic		1	24		14	5	9	NM_002451	MTAP
8	5	3	NM_152931	CPNE1	sense						antisense	1					nonalu	1					genic		4	2		21	14	7	NM_152931	CPNE1
3	1	2	NM_004871	GOSR1	sense						antisense						nonalu		1				genic	1	2	6		42	24	18	NM_004871	GOSR1
0	0	0	NM_006963	ZNF22	sense						antisense						nonalu		2	1	1	3	genic			2		0	0	0	NM_006963	ZNF22
3	2	1	NM_020445	ACTR3B	sense						antisense	1				1	nonalu		1		1		genic		6	23		59	38	21	NM_020445	ACTR3B
3	1	2	NM_017941	C17orf80	sense						antisense			2			nonalu	1					genic		1	2		12	5	7	NM_017941	C17orf80
5	2	3	NM_194457	UBE2J2	sense						antisense				1		nonalu	1					genic		4	8		16	9	7	NM_194457	UBE2J2
0	0	0	NM_001113511	ARHGEF7	sense						antisense						nonalu		1		1	1	genic	1	2	53		27	14	13	NM_001113511	ARHGEF7
11	9	2	NM_014226	RAGE	sense						antisense		3			1	nonalu				1	1	genic	2	15	21		87	60	27	NM_014226	RAGE
11	9	3	NM_004393	DAG1	sense						antisense			1			nonalu	2			1		genic		23	9		112	82	30	NM_004393	DAG1
2	0	2	NM_005192	CDKN3	sense						antisense						nonalu			1	1		genic	1	1	3		12	4	8	NM_005192	CDKN3
5	3	3	NM_005888	SLC25A3	sense						antisense		1				nonalu					1	genic		2	3		7	6	1	NM_005888	SLC25A3
4	3	1	NM_001918	DBT	sense						antisense						nonalu	1			1		genic	2	4	13		54	29	25	NM_001918	DBT
1	2	0	NM_001034024	DMAP1	sense						antisense						nonalu	4			1		genic			3		1	1	0	NM_001034024	DMAP1
1	1	0	NM_201559	FOXO3	sense						antisense						nonalu		1	1		1	genic	1	7	39		48	26	22	NM_201559	FOXO3
4	3	1	NM_003913	PRPF4B	sense						antisense						nonalu	1					genic		4	5		35	30	5	NM_003913	PRPF4B
3	2	1	NM_001127190	CSK	sense						antisense			1			nonalu	3	1				genic			13		7	3	4	NM_001127190	CSK
2	2	1	NM_004415	DSP	sense						antisense						nonalu		1				genic			22		17	9	8	NM_004415	DSP
1	1	0	NM_020442	VARS2	sense						antisense					2	nonalu	2		4		2	genic	1		5		2	2	0	NM_020442	VARS2
5	3	2	NM_001170536	ATAD3A	sense						antisense						nonalu					1	genic		2	4		21	13	8	NM_001170536	ATAD3A
3	1	2	NM_001007553	CSDE1	sense						antisense						nonalu	1					genic	1	2	11		19	7	12	NM_001007553	CSDE1
3	1	2	NM_139349	BIN1	sense						antisense						nonalu					1	genic			29		8	3	5	NM_139349	BIN1
4	0	4	NM_000234	LIG1	sense						antisense						nonalu	1		1			genic		6	15		51	22	29	NM_000234	LIG1
1	0	1	NM_198951	TGM2	sense						antisense						nonalu		1		1		genic	1		10		11	5	6	NM_198951	TGM2
0	0	0	NM_001159773	CANT1	sense						antisense						nonalu			2		1	genic			9		5	1	4	NM_001159773	CANT1
1	0	1	NM_006696	BRD8	sense						antisense						nonalu	3					genic		2	6		23	16	7	NM_006696	BRD8
7	4	3	NM_030808	NDEL1	sense						antisense		1		1		nonalu	1		1		1	genic		2	6		16	13	3	NM_030808	NDEL1
6	5	1	NM_194356	STX2	sense						antisense		1				nonalu						genic	2	2	12		42	24	18	NM_194356	STX2
4	2	2	NM_020320	RARS2	sense						antisense						nonalu					1	genic	2	7	8		63	36	27	NM_020320	RARS2
12	9	4	NM_002911	UPF1	sense						antisense	1					nonalu						genic		1	18		18	10	8	NM_002911	UPF1
4	4	0	NM_006309	LRRFIP2	sense						antisense						nonalu	1	1				genic		7	19		91	60	31	NM_006309	LRRFIP2
0	0	0	NM_013263	BRD7	sense						antisense						nonalu			1			genic		1	11		13	7	6	NM_013263	BRD7
9	6	3	NM_017452	STAU1	sense						antisense	1	1		2		nonalu					1	genic	2	15	12		102	65	37	NM_017452	STAU1
9	8	2	NM_017620	ILF3	sense					1	antisense		2				nonalu					1	genic		10	16		44	36	8	NM_017620	ILF3
5	2	3	NM_018660	ZNF395	sense						antisense						nonalu						genic			9		25	11	14	NM_018660	ZNF395
11	3	8	NM_006461	SPAG5	sense						antisense		1				nonalu	1					genic		3	7		22	15	7	NM_006461	SPAG5
6	3	3	NM_003486	SLC7A5	sense						antisense					1	nonalu	1					genic		1	17		16	7	9	NM_003486	SLC7A5
7	2	5	NM_198837	ACACA	sense						antisense					1	nonalu		1				genic		12	54		126	71	55	NM_198837	ACACA
3	4	0	NM_001135048	JDP2	sense						antisense						nonalu			1			genic			17		7	4	3	NM_001135048	JDP2
4	1	3	NM_003110	SP2	sense						antisense						nonalu		1			1	genic	1	2	12		35	23	12	NM_003110	SP2
1	0	1	NM_001498	GCLC	sense						antisense						nonalu				2	1	genic		3	11		20	9	11	NM_001498	GCLC
2	1	1	NM_001032292	ZNF174	sense						antisense						nonalu			1		2	genic		1	1		3	3	0	NM_001032292	ZNF174
8	0	8	NM_022101	CXorf56	sense						antisense						nonalu						genic		8	6		37	27	10	NM_022101	CXorf56
6	1	5	NM_007359	CASC3	sense						antisense		1				nonalu						genic	1	7	7		57	34	23	NM_007359	CASC3
10	5	5	NM_001171163	ZMYM3	sense						antisense						nonalu	1		1			genic			2		0	0	0	NM_001171163	ZMYM3
3	3	0	NM_004599	SREBF2	sense						antisense						nonalu					1	genic	1	6	16		71	31	40	NM_004599	SREBF2
5	2	4	NM_020823	TMEM181	sense						antisense		1				nonalu		1				genic		7	32		67	38	29	NM_020823	TMEM181
2	0	2	NM_002967	SAFB	sense						antisense						nonalu						genic	1	5	14		51	27	24	NM_002967	SAFB
11	8	3	NM_003938	AP3D1	sense			1			antisense			1		1	nonalu						genic		7	18		49	32	17	NM_003938	AP3D1
7	1	6	NM_004728	DDX21	sense						antisense				1		nonalu	1					genic		4	9		37	23	14	NM_004728	DDX21
1	0	1	NM_001001550	GRB10	sense						antisense						nonalu						genic	1	2	35		13	9	4	NM_001001550	GRB10
0	0	0	NM_032205	PHF20L1	sense						antisense						nonalu	1				1	genic		2	17		7	7	0	NM_032205	PHF20L1
10	7	3	NM_005080	XBP1	sense						antisense	1				1	nonalu		1		1		genic			2		3	1	2	NM_005080	XBP1
5	4	1	NM_198129	LAMA3	sense						antisense		1			1	nonalu						genic	4	11	77		113	54	59	NM_198129	LAMA3
1	1	0	NM_198435	AURKA	sense						antisense			1			nonalu						genic	1	1	3		18	13	5	NM_198435	AURKA
3	1	2	NM_022080	NAPB	sense						antisense						nonalu	1	1		1	1	genic		4	6		27	20	7	NM_022080	NAPB
5	4	1	NM_001099857	IKBKG	sense						antisense				1		nonalu	1	1		1		genic			4		12	9	3	NM_001099857	IKBKG
3	1	2	NM_015099	CAMTA2	sense						antisense						nonalu	1			1		genic		2	4		11	4	7	NM_015099	CAMTA2
11	4	7	NM_004368	CNN2	sense						antisense					1	nonalu				1		genic					14	8	6	NM_004368	CNN2
6	5	1	NM_001030006	AP2B1	sense						antisense			1			nonalu						genic	2	13	25		114	73	41	NM_001030006	AP2B1
4	2	2	NM_033081	DIDO1	sense						antisense					1	nonalu						genic		5	23		29	15	14	NM_033081	DIDO1
2	1	1	NM_033502	TRERF1	sense						antisense						nonalu	1	1	1			genic	2	6	73		111	58	53	NM_033502	TRERF1
1	1	0	NM_152557	ZNF746	sense						antisense						nonalu				1		genic		2	8		7	5	2	NM_152557	ZNF746
2	2	1	NM_032857	LACTB	sense						antisense				1		nonalu						genic			3		21	6	15	NM_032857	LACTB
1	1	0	NM_021935	PROK2	sense						antisense						nonalu	1					genic		1	5		4	1	3	NM_021935	PROK2
4	2	2	NM_001009936	PHF19	sense						antisense						nonalu						genic		1	5		3	1	2	NM_001009936	PHF19
0	0	0	NM_001163280	HTATSF1	sense						antisense						nonalu						genic			6		3	1	2	NM_001163280	HTATSF1
4	3	1	NM_133372	FNIP1	sense						antisense						nonalu	1					genic		11	29		97	56	41	NM_133372	FNIP1
2	1	1	NM_005819	STX6	sense						antisense						nonalu	1			1		genic	2	3	14		24	12	12	NM_005819	STX6
1	0	1	NM_004219	PTTG1	sense						antisense						nonalu		1				genic			3		1	0	1	NM_004219	PTTG1
0	0	0	NM_033302	ADRA1A	sense						antisense						nonalu	1	1		1		genic	1		36		20	7	13	NM_033302	ADRA1A
1	1	0	NM_015035	ZHX3	sense						antisense		1				nonalu			1			genic	1	6	42		60	27	33	NM_015035	ZHX3
5	5	0	NM_012140	SLC25A10	sense						antisense						nonalu					1	genic			5		6	2	4	NM_012140	SLC25A10
0	0	0	NM_003409	ZFP161	sense						antisense						nonalu	2			2		genic			6		0	0	0	NM_003409	ZFP161
4	4	1	NM_002027	FNTA	sense						antisense						nonalu			1		1	genic		2	5		30	19	11	NM_002027	FNTA
3	3	0	NR_026591	RAD1	sense						antisense						nonalu	1					genic		1	2		6	2	4	NR_026591	RAD1
8	5	4	NM_001020820	MYADM	sense						antisense					1	nonalu				1		genic			3		8	5	3	NM_001020820	MYADM
14	10	5	NM_001128844	SMARCA4	sense						antisense			1			nonalu						genic	4	18	35		128	73	55	NM_001128844	SMARCA4
1	1	0	NM_022120	OXCT2	sense						antisense						nonalu				1		genic			2		0	0	0	NM_022120	OXCT2
1	1	0	NM_024852	EIF2C3	sense						antisense						nonalu			1	2		genic	3	14	20		146	77	69	NM_024852	EIF2C3
3	3	1	NM_014976	PDCD11	sense						antisense		1				nonalu						genic		6	11		49	38	11	NM_014976	PDCD11
4	1	3	NM_003983	SLC7A6	sense						antisense						nonalu	2					genic	1	4	8		33	21	12	NM_003983	SLC7A6
0	0	0	NM_015477	SIN3A	sense						antisense						nonalu					1	genic	2	14	17		111	76	35	NM_015477	SIN3A
5	3	2	NM_003668	MAPKAPK5	sense						antisense						nonalu		1				genic	1	10	14		57	40	17	NM_003668	MAPKAPK5
1	1	0	NM_033318	C22orf32	sense						antisense						nonalu	2					genic			2		3	3	0	NM_033318	C22orf32
9	7	2	NM_015409	EP400	sense						antisense						nonalu					1	genic	2	10	43		87	56	31	NM_015409	EP400
2	2	0	NM_183001	SHC1	sense						antisense		1	1			nonalu				1	1	genic			2		4	2	2	NM_183001	SHC1
6	3	3	NM_015545	PTCD1	sense						antisense						nonalu					1	genic		6	6		25	17	8	NM_015545	PTCD1
8	4	4	NM_001113491	SEPT9	sense						antisense						nonalu						genic	5	16	82		126	73	53	NM_001113491	SEPT9
10	10	1	NM_015711	GLTSCR1	sense						antisense		1		2	1	nonalu						genic	1	23	27		115	83	32	NM_015711	GLTSCR1
4	2	3	NM_213655	WNK1	sense						antisense						nonalu	1					genic	1	14	31		114	72	42	NM_213655	WNK1
0	0	1	NM_003376	VEGFA	sense						antisense						nonalu			1		1	genic			4		0	0	0	NM_003376	VEGFA
3	3	0	NM_004064	CDKN1B	sense						antisense				1		nonalu	1		1		1	genic					0	0	0	NM_004064	CDKN1B
1	0	1	NM_004613	TGM2	sense						antisense						nonalu		1		1		genic	1		12		13	7	6	NM_004613	TGM2
1	0	1	NM_057161	KLHDC3	sense						antisense						nonalu			1			genic			2		3	1	2	NM_057161	KLHDC3
3	2	1	NM_001357	DHX9	sense						antisense	1					nonalu	1		1	1		genic		3	9		27	18	9	NM_001357	DHX9
1	1	0	NM_020126	SPHK2	sense						antisense						nonalu			3	1		genic		2			10	5	5	NM_020126	SPHK2
0	0	0	NM_031424	FAM110A	sense						antisense						nonalu					1	genic					0	0	0	NM_031424	FAM110A
8	1	7	NM_172247	CSF2RA	sense						antisense						nonalu			1			genic		7	5		40	24	16	NM_172247	CSF2RA
4	2	2	NM_005766	FARP1	sense						antisense						nonalu				1		genic	2	28	103		172	97	75	NM_005766	FARP1
4	1	3	NM_001262	CDKN2C	sense						antisense						nonalu					1	genic			1		0	0	0	NM_001262	CDKN2C
3	2	1	NM_001025780	FAM108B1	sense						antisense						nonalu						genic		3	5		35	25	10	NM_001025780	FAM108B1
9	5	4	NM_006761	YWHAE	sense						antisense	1					nonalu			1		1	genic	2	17	14		108	70	38	NM_006761	YWHAE
4	3	1	NM_001159575	SCNN1A	sense						antisense				1		nonalu					1	genic		5	10		24	15	9	NM_001159575	SCNN1A
2	2	0	NM_014322	OPN3	sense						antisense						nonalu						genic		1	15		6	5	1	NM_014322	OPN3
8	1	7	NM_018198	DNAJC11	sense						antisense						nonalu	1					genic	1	5	20		70	30	40	NM_018198	DNAJC11
4	0	4	NM_170740	ALDH5A1	sense						antisense						nonalu				1		genic		3	11		34	16	18	NM_170740	ALDH5A1
0	0	0	NM_001005476	PKP4	sense						antisense						nonalu						genic	2	5	76		53	25	28	NM_001005476	PKP4
5	2	3	NM_133373	PLCD3	sense						antisense			1			nonalu	1					genic		1	6		13	7	6	NM_133373	PLCD3
1	2	0	NM_013993	DDR1	sense						antisense						nonalu						genic	2		6		3	2	1	NM_013993	DDR1
9	5	4	NM_181521	CMTM4	sense						antisense						nonalu				1		genic	3	13	15		87	59	28	NM_181521	CMTM4
3	3	0	NM_006166	NFYB	sense						antisense		1				nonalu				2		genic		3			11	7	4	NM_006166	NFYB
3	1	3	NM_015571	SENP6	sense						antisense						nonalu	2					genic	1	6	21		97	49	48	NM_015571	SENP6
2	1	1	NR_033191	PPP2R2D	sense						antisense						nonalu						genic	1	1	25		6	2	4	NR_033191	PPP2R2D
4	2	2	NM_003481	USP5	sense						antisense						nonalu	1			2		genic			4		7	3	4	NM_003481	USP5
1	1	0	NM_001112706	SCIN	sense						antisense				1		nonalu	1	1				genic	1	2	19		18	7	11	NM_001112706	SCIN
4	4	0	NM_153207	AEBP2	sense						antisense						nonalu	1	1	1			genic		7	7		95	67	28	NM_153207	AEBP2
1	0	1	NM_001145774	GPR56	sense						antisense						nonalu				1		genic		1	7		9	8	1	NM_001145774	GPR56
7	6	1	NM_005354	JUND	sense						antisense			1			nonalu		1				genic					0	0	0	NM_005354	JUND
4	0	4	NM_032836	FIZ1	sense						antisense						nonalu						genic		1	1		4	3	1	NM_032836	FIZ1
0	0	0	NM_001001420	SMAD5	sense						antisense						nonalu				1	1	genic		1	5		13	7	6	NM_001001420	SMAD5
9	6	3	NM_003216	TEF	sense						antisense		1		2	1	nonalu	1					genic		3	2		23	12	11	NM_003216	TEF
1	1	0	NM_002359	MAFG	sense						antisense						nonalu		1		1	1	genic		1	4		1	1	0	NM_002359	MAFG
7	5	3	NM_006565	CTCF	sense						antisense					1	nonalu	1		1			genic	3	16	12		145	75	70	NM_006565	CTCF
3	0	3	NM_017948	NOL8	sense						antisense						nonalu	1	1				genic		2	8		13	9	4	NM_017948	NOL8
9	8	2	NM_012218	ILF3	sense					1	antisense		2				nonalu					1	genic		10	16		44	36	8	NM_012218	ILF3
2	1	1	NM_001177428	TRPV4	sense						antisense						nonalu	1					genic		3	10		31	14	17	NM_001177428	TRPV4
0	0	0	NM_001145156	NR2F2	sense						antisense						nonalu	1	1	1			genic			4		0	0	0	NM_001145156	NR2F2
2	1	1	NM_002204	ITGA3	sense						antisense						nonalu		1			2	genic	1	2	10		21	8	13	NM_002204	ITGA3
0	0	0	NM_001901	CTGF	sense						antisense						nonalu				2		genic			2		0	0	0	NM_001901	CTGF
5	4	1	NM_003639	IKBKG	sense						antisense				1		nonalu		1	1		1	genic			4		12	9	3	NM_003639	IKBKG
3	2	1	NM_000884	IMPDH2	sense						antisense					1	nonalu			3	1		genic			1		1	0	1	NM_000884	IMPDH2
2	1	1	NM_001077484	SLC38A1	sense				1		antisense						nonalu			2		1	genic		3	26		16	7	9	NM_001077484	SLC38A1
1	1	0	NM_052851	STARD13	sense						antisense						nonalu		1	1		1	genic	1	5	39		29	17	12	NM_052851	STARD13
0	0	0	NM_198337	INSIG1	sense						antisense						nonalu						genic			4		3	2	1	NM_198337	INSIG1
3	3	0	NM_012310	KIF4A	sense						antisense						nonalu				1		genic	3	6	25		83	31	52	NM_012310	KIF4A
6	0	7	NM_001005731	ITGB4	sense				1		antisense						nonalu	1					genic	3		9		32	11	21	NM_001005731	ITGB4
1	1	0	NM_020731	AHRR	sense						antisense					1	nonalu						genic		3	53		39	27	12	NM_020731	AHRR
1	1	0	NM_001101672	ZNF219	sense						antisense						nonalu	1				2	genic			9		0	0	0	NM_001101672	ZNF219
6	3	3	NM_030941	LOC81691	sense		1			2	antisense						nonalu		1				genic	1	1	9		29	18	11	NM_030941	LOC81691
2	2	0	NM_024940	DOCK5	sense						antisense						nonalu	1					genic	3	21	60		165	88	77	NM_024940	DOCK5
9	6	4	NM_001762	CCT6A	sense					1	antisense			2			nonalu	2					genic		1	4		10	6	4	NM_001762	CCT6A
8	3	5	NM_001142762	C15orf23	sense						antisense						nonalu						genic		2	5		9	4	5	NM_001142762	C15orf23
8	3	5	NM_001080469	FBXO46	sense	1					antisense		1				nonalu		1		1		genic	1	4	8		34	22	12	NM_001080469	FBXO46
9	7	2	NM_001185077	ARHGDIA	sense		1				antisense			1			nonalu	1	1	3			genic			1		0	0	0	NM_001185077	ARHGDIA
5	1	5	NM_014160	MKRN2	sense						antisense						nonalu			1			genic		3	7		22	16	6	NM_014160	MKRN2
1	0	1	NM_052848	CCDC97	sense						antisense						nonalu		2				genic	1		4		18	5	13	NM_052848	CCDC97
1	0	1	NM_020130	C8orf4	sense						antisense						nonalu		1			1	genic					0	0	0	NM_020130	C8orf4
3	1	2	NM_001130523	CSDE1	sense						antisense						nonalu	1					genic	1	2	11		19	7	12	NM_001130523	CSDE1
5	0	5	NM_004157	PRKAR2A	sense						antisense						nonalu						genic	1	16	13		175	92	83	NM_004157	PRKAR2A
2	1	1	NM_001135215	ZNF323	sense		1				antisense						nonalu		1	1		1	genic			2		9	3	6	NM_001135215	ZNF323
1	0	1	NM_030810	TXNDC5	sense						antisense						nonalu		2		1		genic		1	11		8	6	2	NM_030810	TXNDC5
5	2	3	NM_001169107	FAM21C	sense						antisense					1	nonalu	1					genic	1	6	19		44	25	19	NM_001169107	FAM21C
1	1	0	NM_145109	MAP2K3	sense						antisense						nonalu		1		1		genic		3	10		15	9	6	NM_145109	MAP2K3
0	0	0	NR_027812	PTGES2	sense						antisense						nonalu		1		1		genic		2	9		6	3	3	NR_027812	PTGES2
0	0	0	NM_006037	HDAC4	sense						antisense						nonalu			3			genic	3	9	124		56	33	23	NM_006037	HDAC4
1	0	1	NM_001142480	C5orf13	sense						antisense						nonalu		1		1		genic			12		0	0	0	NM_001142480	C5orf13
3	0	3	NM_018948	ERRFI1	sense						antisense						nonalu	1	1				genic			2		2	0	2	NM_018948	ERRFI1
1	1	0	NM_001042762	FIGNL1	sense						antisense						nonalu						genic			1		1	0	1	NM_001042762	FIGNL1
10	4	7	NM_002856	PVRL2	sense						antisense						nonalu	2					genic	2	5	13		45	17	28	NM_002856	PVRL2
6	5	1	NM_181746	LASS2	sense						antisense						nonalu	1	1				genic			7		3	2	1	NM_181746	LASS2
3	2	1	NM_001040135	ACTR3B	sense						antisense	1				1	nonalu		1		1		genic		6	23		59	38	21	NM_001040135	ACTR3B
9	6	4	NM_001190326	DGCR8	sense						antisense						nonalu	1		1		1	genic		3	15		12	8	4	NM_001190326	DGCR8
3	0	3	NM_001040662	C14orf138	sense						antisense						nonalu				1		genic					7	5	2	NM_001040662	C14orf138
5	3	3	NM_173636	WDR62	sense						antisense						nonalu						genic		6	16		53	26	27	NM_173636	WDR62
3	1	3	NM_014285	EXOSC2	sense						antisense			1			nonalu	1		1	1		genic	1	1	4		10	7	3	NM_014285	EXOSC2
0	0	1	NM_001171624	VEGFA	sense						antisense						nonalu			1		1	genic			4		0	0	0	NM_001171624	VEGFA
4	2	2	NM_033212	CCDC102A	sense						antisense						nonalu	1					genic			12		12	4	8	NM_033212	CCDC102A
1	1	0	NM_006022	TSC22D1	sense						antisense						nonalu	2		1			genic					0	0	0	NM_006022	TSC22D1
2	0	2	NM_024085	ATG9A	sense						antisense						nonalu				1		genic			5		4	2	2	NM_024085	ATG9A
0	0	0	NM_001569	IRAK1	sense						antisense						nonalu			1		2	genic			4		5	1	4	NM_001569	IRAK1
5	5	1	NR_000011	SNORA70	sense						antisense				1		nonalu			2		1	genic					0	0	0	NR_000011	SNORA70
1	0	1	NM_001033056	GLUL	sense						antisense						nonalu				1		genic			9		1	1	0	NM_001033056	GLUL
1	1	0	NM_033300	LRP8	sense						antisense			1			nonalu						genic	1	1	41		12	5	7	NM_033300	LRP8
3	0	3	NM_001136204	RCC2	sense				1		antisense						nonalu			1	1		genic		6	7		24	20	4	NM_001136204	RCC2
6	5	1	NM_001980	STX2	sense						antisense		1				nonalu						genic	2	2	12		42	24	18	NM_001980	STX2
4	3	1	NM_001145770	GPR56	sense						antisense			1			nonalu	1		1			genic	1	1	14		12	8	4	NM_001145770	GPR56
0	0	0	NM_016617	UFM1	sense						antisense						nonalu	1					genic			2		2	2	0	NM_016617	UFM1
7	4	3	NM_012388	PLDN	sense						antisense						nonalu						genic			4		16	9	7	NM_012388	PLDN
3	1	2	NM_153005	RIOK1	sense						antisense						nonalu					1	genic		1	5		14	8	6	NM_153005	RIOK1
4	2	2	NM_030899	ZNF323	sense						antisense						nonalu						genic			1		0	0	0	NM_030899	ZNF323
5	3	2	NM_005341	ZBTB48	sense						antisense					1	nonalu		1				genic		1	2		7	6	1	NM_005341	ZBTB48
0	0	0	NM_025072	PTGES2	sense						antisense						nonalu		1		1		genic		2	9		6	3	3	NM_025072	PTGES2
10	8	2	NM_002745	MAPK1	sense						antisense			1			nonalu						genic	2	16	14		128	82	46	NM_002745	MAPK1
8	2	6	NM_033452	TRIM47	sense						antisense						nonalu		1		1		genic			1		0	0	0	NM_033452	TRIM47
4	1	3	NM_002657	PLAGL2	sense						antisense	1					nonalu	1			1		genic			4		6	4	2	NM_002657	PLAGL2
3	1	2	NM_181801	UBE2C	sense						antisense						nonalu	1					genic		1			5	1	4	NM_181801	UBE2C
1	0	1	NM_198488	FAM83H	sense						antisense						nonalu						genic			7		2	2	0	NM_198488	FAM83H
3	2	1	NM_001171135	ZBED1	sense						antisense					1	nonalu					1	genic	1		2		9	5	4	NM_001171135	ZBED1
3	1	2	NM_001134423	CDV3	sense						antisense			1			nonalu					2	genic		2	4		13	11	2	NM_001134423	CDV3
2	1	1	NM_001007559	SS18	sense						antisense						nonalu	1					genic		5	10		30	21	9	NM_001007559	SS18
9	6	3	NM_001037328	STAU1	sense						antisense	1	1		2		nonalu					1	genic	2	15	12		102	65	37	NM_001037328	STAU1
0	0	0	NM_015184	PLCL2	sense						antisense						nonalu						genic	1		32		25	15	10	NM_015184	PLCL2
12	12	1	NM_001111020	SUPT5H	sense						antisense		3				nonalu						genic			7		32	19	13	NM_001111020	SUPT5H
6	3	3	NM_001144824	ZNF234	sense						antisense						nonalu		1		1		genic	1	1	4		15	8	7	NM_001144824	ZNF234
4	3	1	NM_183422	TSC22D1	sense						antisense				1	2	nonalu		1				genic		10	25		80	59	21	NM_183422	TSC22D1
8	5	3	NM_001043352	TPM3	sense						antisense						nonalu	1			1	2	genic	3	3	4		23	11	12	NM_001043352	TPM3
4	2	2	NM_016255	FAM8A1	sense						antisense		1				nonalu		1			1	genic		1	2		7	6	1	NM_016255	FAM8A1
11	5	6	NM_007243	NRM	sense						antisense		1	1			nonalu	3	2	2			genic			3		0	0	0	NM_007243	NRM
2	0	2	NM_002868	RAB5B	sense						antisense						nonalu						genic		3	4		24	16	8	NM_002868	RAB5B
4	1	3	NM_138477	CDAN1	sense						antisense		1				nonalu	1				1	genic			4		4	1	3	NM_138477	CDAN1
9	8	2	NM_004516	ILF3	sense					1	antisense		2				nonalu					1	genic		10	13		44	36	8	NM_004516	ILF3
6	2	4	NM_198679	RAPGEF1	sense						antisense						nonalu		1			1	genic	2	9	52		56	26	30	NM_198679	RAPGEF1
1	0	1	NM_001136157	OTUD5	sense						antisense						nonalu			1			genic	1	4	8		29	22	7	NM_001136157	OTUD5
4	2	2	NM_001080955	PLAGL1	sense						antisense						nonalu				1		genic		2	34		34	17	17	NM_001080955	PLAGL1
3	3	0	NM_133374	ZNF618	sense						antisense		2			2	nonalu	1		1		1	genic		3	56		29	18	11	NM_133374	ZNF618
6	2	4	NM_001010990	HERPUD1	sense						antisense						nonalu			1	1		genic		1	5		6	3	3	NM_001010990	HERPUD1
4	2	2	NR_026862	PPP1R3E	sense						antisense						nonalu						genic	1		2		2	0	2	NR_026862	PPP1R3E
2	1	1	NM_014003	DHX38	sense						antisense						nonalu	1			2	1	genic			8		4	1	3	NM_014003	DHX38
0	0	0	NM_016836	RBMS1	sense						antisense						nonalu	2				2	genic		11	57		63	41	22	NM_016836	RBMS1
2	2	0	NM_004104	FASN	sense						antisense						nonalu	1		2	1		genic		1	9		2	1	1	NM_004104	FASN
1	0	1	NM_006773	DDX18	sense						antisense						nonalu			2			genic			4		1	1	0	NM_006773	DDX18
2	2	0	NM_001135701	YWHAZ	sense						antisense						nonalu					2	genic		5	5		25	19	6	NM_001135701	YWHAZ
4	3	1	NM_001007099	SCP2	sense						antisense	1					nonalu	1		2			genic	3	2	8		27	15	12	NM_001007099	SCP2
4	3	2	NM_005993	TBCD	sense						antisense						nonalu		1				genic	2	13	53		104	68	36	NM_005993	TBCD
5	1	4	NM_018375	SLC39A9	sense						antisense						nonalu		1	1			genic	1	3	12		54	25	29	NM_018375	SLC39A9
6	4	3	NM_001037334	USP14	sense						antisense						nonalu						genic	1	6	7		45	26	19	NM_001037334	USP14
6	2	5	NM_024653	PRKRIP1	sense						antisense		1				nonalu	1			1		genic	2	6	9		46	23	23	NM_024653	PRKRIP1
2	2	0	NM_001001549	GRB10	sense						antisense						nonalu						genic	2	3	40		17	11	6	NM_001001549	GRB10
6	2	4	NM_198055	MZF1	sense						antisense		1				nonalu			2		1	genic		1	6		10	4	6	NM_198055	MZF1
4	3	2	NM_080603	ZSWIM1	sense						antisense						nonalu	1			1		genic		1	3		3	2	1	NM_080603	ZSWIM1
1	1	0	NM_004586	RPS6KA3	sense						antisense			1			nonalu	1	2				genic	1	2	17		69	23	46	NM_004586	RPS6KA3
4	3	1	NM_001951	E2F5	sense						antisense						nonalu						genic	1	4	9		22	12	10	NM_001951	E2F5
3	2	1	NM_203305	FAM102A	sense						antisense		1				nonalu		2				genic		1	10		2	2	0	NM_203305	FAM102A
3	3	0	NM_003447	ZNF165	sense						antisense	1					nonalu			1			genic			4		3	1	2	NM_003447	ZNF165
1	1	0	NM_006526	ZNF217	sense						antisense						nonalu		1		1		genic		2	3		11	7	4	NM_006526	ZNF217
0	0	1	NM_001025366	VEGFA	sense						antisense						nonalu			1		1	genic			4		0	0	0	NM_001025366	VEGFA
2	2	1	NM_177401	MIDN	sense						antisense						nonalu		1	1	1	1	genic			6		2	1	1	NM_177401	MIDN
5	4	1	NM_006099	PIAS3	sense						antisense			1			nonalu		1	1			genic			2		6	5	1	NM_006099	PIAS3
2	2	0	NM_199072	MDFIC	sense						antisense		1	1			nonalu		1		1		genic		1	19		17	10	7	NM_199072	MDFIC
0	0	0	NM_207112	HAGHL	sense						antisense						nonalu			1	1	1	genic					0	0	0	NM_207112	HAGHL
1	1	0	NM_001135168	ALDH3A1	sense						antisense						nonalu		1		1	1	genic	1	1	4		2	1	1	NM_001135168	ALDH3A1
3	0	3	NM_002539	ODC1	sense						antisense						nonalu	1			1	1	genic			2		4	0	4	NM_002539	ODC1
5	4	1	NM_005559	LAMA1	sense						antisense		1		1		nonalu					1	genic	3	20	38		107	54	53	NM_005559	LAMA1
11	9	3	NM_006852	TLK2	sense			1			antisense			1	1	2	nonalu						genic	2	21	26		160	101	59	NM_006852	TLK2
0	0	0	NM_000474	TWIST1	sense						antisense						nonalu	1	1			1	genic			1		0	0	0	NM_000474	TWIST1
7	1	6	NM_003869	CES2	sense				1		antisense						nonalu						genic			4		6	2	4	NM_003869	CES2
2	2	0	NM_001010891	MTX3	sense						antisense						nonalu						genic			3		5	3	2	NM_001010891	MTX3
4	3	1	NM_001167672	LPP	sense						antisense						nonalu						genic	3	25	198		210	116	94	NM_001167672	LPP
7	5	2	NM_003825	SNAP23	sense						antisense		1				nonalu						genic	1	6	6		54	44	10	NM_003825	SNAP23
4	4	0	NM_014023	WDR37	sense						antisense	1			1		nonalu			1			genic		6	26		33	19	14	NM_014023	WDR37
1	0	1	NM_014840	NUAK1	sense						antisense						nonalu			1			genic		1	35		18	9	9	NM_014840	NUAK1
3	2	1	NM_001004125	TUSC1	sense						antisense						nonalu					1	genic			2		0	0	0	NM_001004125	TUSC1
3	0	3	NR_033712	KIAA0495	sense				1		antisense						nonalu						genic		1	6		4	3	1	NR_033712	KIAA0495
0	0	0	NM_001173984	BRD7	sense						antisense						nonalu			1			genic		1	11		13	7	6	NM_001173984	BRD7
8	6	2	NM_015556	SIPA1L1	sense						antisense		1				nonalu						genic	2	11	60		98	56	42	NM_015556	SIPA1L1
6	5	1	NM_052963	TOP1MT	sense						antisense			1			nonalu						genic		2	9		14	10	4	NM_052963	TOP1MT
4	1	3	NM_002658	PLAU	sense						antisense						nonalu		1	1		1	genic	1		2		2	0	2	NM_002658	PLAU
5	3	3	NM_001083961	WDR62	sense						antisense						nonalu						genic		6	16		53	26	27	NM_001083961	WDR62
0	0	0	NM_001040445	ASB1	sense						antisense						nonalu	1	1	1			genic		3	4		10	9	1	NM_001040445	ASB1
4	2	2	NM_003685	KHSRP	sense						antisense						nonalu	1	1	1			genic			6		1	1	0	NM_003685	KHSRP
3	1	3	NM_006191	PA2G4	sense						antisense					1	nonalu	1				1	genic			4		9	2	7	NM_006191	PA2G4
7	4	3	NM_001025579	NDEL1	sense						antisense		1		1		nonalu	1		1		1	genic		2	6		16	13	3	NM_001025579	NDEL1
2	1	1	NM_001166356	SHMT2	sense						antisense						nonalu						genic			1		0	0	0	NM_001166356	SHMT2
5	4	2	NM_014671	UBE3C	sense						antisense		1				nonalu	1					genic	2	11	34		113	64	49	NM_014671	UBE3C
5	4	1	NM_032051	PATZ1	sense						antisense			1			nonalu	1	2	1			genic			1		0	0	0	NM_032051	PATZ1
1	1	0	NM_003128	SPTBN1	sense						antisense			1			nonalu				2		genic	1	10	65		70	36	34	NM_003128	SPTBN1
0	0	0	NM_006868	RAB31	sense						antisense						nonalu		1	1		1	genic		5	37		80	49	31	NM_006868	RAB31
8	6	2	NM_014680	KIAA0100	sense						antisense			1		1	nonalu		1				genic		1	11		24	8	16	NM_014680	KIAA0100
4	1	3	NM_001076785	SLC7A6	sense						antisense						nonalu	2					genic	1	4	8		33	21	12	NM_001076785	SLC7A6
9	5	5	NM_023015	INTS3	sense						antisense	1					nonalu						genic	2	8	9		46	31	15	NM_023015	INTS3
3	0	3	NM_021737	CLCN6	sense						antisense						nonalu	4					genic	1	1	15		22	11	11	NM_021737	CLCN6
4	3	1	NM_001135765	ATP2A2	sense						antisense						nonalu		1				genic	2	11	13		81	53	28	NM_001135765	ATP2A2
6	4	2	NM_018044	NSUN5	sense						antisense			1			nonalu	1		1			genic			1		4	2	2	NM_018044	NSUN5
2	0	2	NM_019013	FAM64A	sense						antisense						nonalu			1		1	genic		1	4		3	2	1	NM_019013	FAM64A
2	0	2	NM_001077198	ATG9A	sense						antisense						nonalu				1		genic			5		4	2	2	NM_001077198	ATG9A
4	3	1	NM_015832	MBD2	sense						antisense		2		1		nonalu						genic		3	4		17	9	8	NM_015832	MBD2
3	1	2	NM_139348	BIN1	sense						antisense						nonalu					1	genic			29		8	3	5	NM_139348	BIN1
3	1	2	NR_023348	GAS8	sense						antisense						nonalu			2		2	genic		2	11		23	13	10	NR_023348	GAS8
2	0	2	NM_020825	CRAMP1L	sense						antisense						nonalu		1		1		genic		4	29		37	20	17	NM_020825	CRAMP1L
3	2	1	NM_007109	TCF19	sense						antisense						nonalu		2				genic			6		3	0	3	NM_007109	TCF19
0	0	0	NM_000680	ADRA1A	sense						antisense						nonalu	1	1		1		genic	1		29		20	7	13	NM_000680	ADRA1A
0	0	0	NM_001168272	ITPR1	sense						antisense						nonalu	1				1	genic	1	12	104		119	67	52	NM_001168272	ITPR1
3	3	0	NM_001380	DOCK1	sense						antisense					1	nonalu	1	2				genic	3	16	178		167	89	78	NM_001380	DOCK1
0	0	0	NM_153339	PUSL1	sense						antisense						nonalu				1		genic			2		0	0	0	NM_153339	PUSL1
3	0	3	NM_001100625	CENPN	sense						antisense						nonalu	1	1				genic	1		7		33	12	21	NM_001100625	CENPN
1	0	1	NM_032637	SKP2	sense						antisense						nonalu			1	1		genic		1	10		4	3	1	NM_032637	SKP2
1	0	1	NM_001007245	IFRD1	sense				1		antisense						nonalu	1					genic		2	12		26	15	11	NM_001007245	IFRD1
3	0	3	NM_001286	CLCN6	sense						antisense						nonalu	4					genic	1	1	21		27	16	11	NM_001286	CLCN6
4	1	3	NM_152352	C18orf19	sense						antisense					1	nonalu	1					genic		1	20		25	14	11	NM_152352	C18orf19
4	0	5	NM_002757	MAP2K5	sense						antisense						nonalu						genic	1	11	64		116	56	60	NM_002757	MAP2K5
0	0	0	NM_001134773	STX16	sense						antisense						nonalu	2	1		1		genic			11		5	3	2	NM_001134773	STX16
6	3	3	NM_006374	STK25	sense						antisense		1				nonalu	1			2		genic		2	8		8	5	3	NM_006374	STK25
1	1	0	NM_001145338	ZBTB22	sense						antisense						nonalu	2	2	2		2	genic					0	0	0	NM_001145338	ZBTB22
7	5	2	NM_199245	VAMP1	sense						antisense						nonalu	2				1	genic			2		1	1	0	NM_199245	VAMP1
1	1	0	NM_138610	H2AFY	sense						antisense						nonalu		1				genic	1		29		3	2	1	NM_138610	H2AFY
4	4	0	NM_000224	KRT18	sense						antisense	1					nonalu			1			genic					0	0	0	NM_000224	KRT18
8	4	4	NM_014963	SBNO2	sense						antisense			1			nonalu		1		1		genic		3	35		37	22	15	NM_014963	SBNO2
4	2	2	NM_020740	ANKFY1	sense						antisense						nonalu						genic	1	10	6		77	43	34	NM_020740	ANKFY1
7	1	6	NM_001164502	EIF4ENIF1	sense						antisense					1	nonalu		1	2			genic		6	8		65	40	25	NM_001164502	EIF4ENIF1
3	1	2	NM_005999	TSNAX	sense						antisense						nonalu	1					genic	1	4	3		22	11	11	NM_005999	TSNAX
9	8	1	NM_002473	MYH9	sense						antisense		1	1	1	2	nonalu						genic	1	12	42		62	43	19	NM_002473	MYH9
8	4	5	NM_015074	KIF1B	sense						antisense				1		nonalu		1				genic	7	22	29		208	100	108	NM_015074	KIF1B
8	4	4	NM_016284	CNOT1	sense						antisense						nonalu	1					genic	1	19	18		145	118	27	NM_016284	CNOT1
3	3	1	NM_001142350	THOC6	sense						antisense					1	nonalu			1	2		genic		2	1		3	3	0	NM_001142350	THOC6
4	0	5	NM_017896	C20orf11	sense						antisense						nonalu	1		1		2	genic		1	4		5	3	2	NM_017896	C20orf11
8	3	6	NM_015001	SPEN	sense						antisense						nonalu			1			genic	3	18	21		128	94	34	NM_015001	SPEN
1	0	1	NM_018167	BTBD7	sense						antisense						nonalu						genic		3	10		42	20	22	NM_018167	BTBD7
3	1	2	NM_001273	CHD4	sense						antisense						nonalu					1	genic	1	15	8		51	41	10	NM_001273	CHD4
12	7	5	NM_032900	ARHGAP19	sense						antisense					1	nonalu	1	1		1		genic		8	12		78	45	33	NM_032900	ARHGAP19
8	5	3	NM_152927	CPNE1	sense						antisense	1					nonalu	1					genic		4	2		21	14	7	NM_152927	CPNE1
4	0	4	NR_033710	KIAA0495	sense			1			antisense						nonalu						genic		1	6		4	3	1	NR_033710	KIAA0495
7	1	6	NM_015346	ZFYVE26	sense						antisense			1			nonalu		1		1		genic	1	6	27		31	20	11	NM_015346	ZFYVE26
0	0	0	NM_001143944	LEMD2	sense						antisense						nonalu			1			genic			9		3	0	3	NM_001143944	LEMD2
12	10	3	NM_002067	GNA11	sense						antisense	1	1	1			nonalu	1					genic		2	20		10	6	4	NM_002067	GNA11
5	4	1	NM_005964	MYH10	sense						antisense					1	nonalu						genic		7	45		64	30	34	NM_005964	MYH10
6	3	3	NM_004124	GMFB	sense						antisense						nonalu	1					genic		1	1		4	4	0	NM_004124	GMFB
4	2	2	NM_020700	PPM1H	sense					1	antisense				2		nonalu	1					genic	1	12	89		117	50	67	NM_020700	PPM1H
1	0	1	NM_001172668	ZNF668	sense						antisense						nonalu	1	1	1			genic	1	3	4		18	7	11	NM_001172668	ZNF668
4	2	2	NM_015651	PHF19	sense						antisense						nonalu						genic		2	18		7	3	4	NM_015651	PHF19
3	1	2	NM_014550	CARD10	sense						antisense		1				nonalu	2					genic		1	8		10	8	2	NM_014550	CARD10
3	2	1	NM_001924	GADD45A	sense						antisense						nonalu	1					genic					0	0	0	NM_001924	GADD45A
0	0	0	NM_032982	CASP2	sense						antisense						nonalu					1	genic		1	5		11	9	2	NM_032982	CASP2
1	1	0	NM_001040614	LINS1	sense						antisense						nonalu		2	1			genic		1	7		8	7	1	NM_001040614	LINS1
3	2	1	NM_181597	UPP1	sense						antisense						nonalu	3					genic			5		11	7	4	NM_181597	UPP1
9	9	0	NM_001145144	SLC1A5	sense						antisense				1		nonalu		1				genic		3	1		16	12	4	NM_001145144	SLC1A5
2	0	2	NM_001014796	DDR2	sense						antisense						nonalu			1			genic	1	3	42		30	21	9	NM_001014796	DDR2
8	6	3	NM_004358	CDC25B	sense						antisense			1	2		nonalu						genic			7		0	0	0	NM_004358	CDC25B
0	0	0	NM_032995	ARHGEF4	sense						antisense						nonalu	1	1			1	genic		11	48		64	35	29	NM_032995	ARHGEF4
11	6	5	NM_012453	TBL2	sense						antisense			1			nonalu	1			1	1	genic		1	3		15	10	5	NM_012453	TBL2
4	2	2	NM_001001715	FARP1	sense						antisense						nonalu				1		genic		14	30		82	49	33	NM_001001715	FARP1
5	0	5	NM_020830	WDFY1	sense						antisense						nonalu	2			1		genic		5	12		62	21	41	NM_020830	WDFY1
2	2	0	NM_138620	DDX31	sense						antisense			1			nonalu	2			1	1	genic		2	6		13	6	7	NM_138620	DDX31
12	10	2	NM_005804	DDX39	sense						antisense		1				nonalu	1					genic	1		3		10	5	5	NM_005804	DDX39
2	0	2	NM_020381	PDSS2	sense						antisense						nonalu	1					genic	1	20	55		266	135	131	NM_020381	PDSS2
0	0	0	NM_001976	ENO3	sense						antisense						nonalu			1	2		genic		1			4	3	1	NM_001976	ENO3
5	6	0	NM_002082	GRK6	sense						antisense		1		1		nonalu		1				genic		1	8		5	3	2	NM_002082	GRK6
6	5	2	NM_005184	CALM3	sense				1		antisense						nonalu		1	1			genic			2		0	0	0	NM_005184	CALM3
4	3	1	NM_020466	LYRM2	sense						antisense			1			nonalu	1	1			1	genic			3		5	2	3	NM_020466	LYRM2
8	3	5	NM_033000	GTF2I	sense		1				antisense						nonalu			1			genic		19	19		131	82	49	NM_033000	GTF2I
0	0	0	NR_028408	LOC400027	sense						antisense						nonalu			1	1	1	genic			1		0	0	0	NR_028408	LOC400027
5	3	3	NM_002635	SLC25A3	sense						antisense		1				nonalu					1	genic		2	3		7	6	1	NM_002635	SLC25A3
4	2	2	NM_002156	HSPD1	sense						antisense						nonalu	1					genic		2			13	10	3	NM_002156	HSPD1
3	2	1	NM_003791	MBTPS1	sense						antisense		1				nonalu					1	genic		6	21		35	22	13	NM_003791	MBTPS1
8	4	4	NM_001128846	SMARCA4	sense						antisense		1				nonalu			2			genic	2	8	30		87	45	42	NM_001128846	SMARCA4
1	0	1	NM_001172895	CAV1	sense						antisense						nonalu	1				2	genic		1	12		10	3	7	NM_001172895	CAV1
5	3	2	NM_199043	C14orf102	sense						antisense						nonalu	2					genic	2	8	12		45	28	17	NM_199043	C14orf102
2	2	0	NM_001135699	YWHAZ	sense						antisense						nonalu			2	1	1	genic		5	5		25	19	6	NM_001135699	YWHAZ
2	0	2	NM_014634	PPM1F	sense						antisense						nonalu	1	2			1	genic	1	1	14		21	7	14	NM_014634	PPM1F
0	0	1	NM_201283	EGFR	sense						antisense						nonalu	1	1				genic	1	2	65		13	4	9	NM_201283	EGFR
6	5	1	NM_014159	SETD2	sense						antisense		1		1		nonalu						genic	5	18	33		169	101	68	NM_014159	SETD2
8	7	2	NM_001143852	TCHP	sense						antisense						nonalu			1		1	genic			8		12	6	6	NM_001143852	TCHP
9	6	3	NM_017453	STAU1	sense						antisense	1	1		2		nonalu					1	genic	2	15	12		102	65	37	NM_017453	STAU1
8	5	3	NM_006047	RBM12	sense						antisense	1					nonalu	1					genic		1			4	2	2	NM_006047	RBM12
5	2	3	NM_152571	C9orf163	sense						antisense			1		1	nonalu	1	1			1	genic			1		0	0	0	NM_152571	C9orf163
10	11	0	NM_198241	EIF4G1	sense						antisense	1	1	1		1	nonalu						genic			5		9	3	6	NM_198241	EIF4G1
0	0	0	NM_003040	SLC4A2	sense						antisense						nonalu		2	1			genic		1	7		8	7	1	NM_003040	SLC4A2
3	3	0	NM_001020818	MYADM	sense						antisense						nonalu	1					genic			2		7	4	3	NM_001020818	MYADM
4	2	2	NM_182729	TXNRD1	sense						antisense						nonalu					1	genic		10	14		46	29	17	NM_182729	TXNRD1
8	7	1	NM_139276	STAT3	sense						antisense						nonalu		1				genic	4	13	20		107	57	50	NM_139276	STAT3
10	8	2	NM_138957	MAPK1	sense						antisense			1			nonalu						genic	2	16	9		126	82	44	NM_138957	MAPK1
12	5	7	NM_016823	CRK	sense						antisense		1	1			nonalu		1				genic	2	14	9		82	40	43	NM_016823	CRK
7	5	2	NM_173207	TGIF1	sense						antisense						nonalu	2					genic			8		2	1	1	NM_173207	TGIF1
1	1	0	NM_005517	HMGN2	sense						antisense						nonalu					1	genic			2		0	0	0	NM_005517	HMGN2
0	0	0	NR_024607	MGC16121	sense						antisense						nonalu	1		2	2		genic			2		0	0	0	NR_024607	MGC16121
2	2	1	NM_015929	LIPT1	sense						antisense						nonalu		1				genic		2	2		7	3	4	NM_015929	LIPT1
3	2	1	NM_000086	CLN3	sense						antisense						nonalu			1			genic	1	4	5		27	13	14	NM_000086	CLN3
2	1	1	NM_173211	TGIF1	sense						antisense						nonalu	1		2	1		genic			3		0	0	0	NM_173211	TGIF1
6	2	5	NM_017824	MARCH5	sense						antisense						nonalu			1			genic	2	10	9		73	35	38	NM_017824	MARCH5
3	2	1	NM_001135241	AKR1C2	sense						antisense						nonalu						genic			1		0	0	0	NM_001135241	AKR1C2
1	1	0	NM_000321	RB1	sense						antisense						nonalu		1				genic	2	4	50		57	20	37	NM_000321	RB1
6	5	1	NM_001005386	ACTR2	sense						antisense						nonalu						genic	4	4	6		44	12	32	NM_001005386	ACTR2
5	3	2	NM_022132	MCCC2	sense						antisense						nonalu						genic	2	7	31		61	37	24	NM_022132	MCCC2
2	0	3	NM_001014839	NCDN	sense					1	antisense						nonalu		1			1	genic			4		0	0	0	NM_001014839	NCDN
3	2	1	NM_001170717	BCAR1	sense						antisense					1	nonalu				1		genic			10		7	2	5	NM_001170717	BCAR1
3	3	0	NM_032578	MYPN	sense						antisense						nonalu						genic	2	6	29		73	29	44	NM_032578	MYPN
5	2	3	NM_002710	PPP1CC	sense						antisense				1		nonalu		1	1			genic	1	4	9		23	17	6	NM_002710	PPP1CC
1	0	1	NM_001083589	E2F5	sense						antisense						nonalu						genic	1	1	7		15	7	8	NM_001083589	E2F5
5	2	3	NM_001172703	GGA3	sense						antisense						nonalu	1		1			genic			7		13	7	6	NM_001172703	GGA3
3	2	1	NM_001127202	PCID2	sense						antisense					1	nonalu	1				2	genic		2	13		10	7	3	NM_001127202	PCID2
3	1	2	NM_015332	NUDCD3	sense		1				antisense						nonalu			1			genic		11	33		45	33	12	NM_015332	NUDCD3
3	1	2	NM_001134422	CDV3	sense						antisense		1				nonalu				2		genic		2	4		13	11	2	NM_001134422	CDV3
13	7	6	NM_174983	C19orf28	sense						antisense				1		nonalu						genic		2	5		15	10	5	NM_174983	C19orf28
11	3	8	NM_015044	GGA2	sense					1	antisense				1		nonalu						genic		3	14		50	33	17	NM_015044	GGA2
0	0	0	NM_003467	CXCR4	sense						antisense						nonalu	2	1				genic					0	0	0	NM_003467	CXCR4
11	8	3	NM_006245	PPP2R5D	sense						antisense		1			1	nonalu						genic	1	6	5		35	22	13	NM_006245	PPP2R5D
3	1	2	NM_003028	SHB	sense						antisense						nonalu	1					genic		5	62		40	22	18	NM_003028	SHB
1	0	2	NM_005902	SMAD3	sense						antisense						nonalu		1	1			genic	1	8	48		43	30	13	NM_005902	SMAD3
8	4	4	NM_001008727	ZNF121	sense						antisense		1				nonalu				1		genic		3			28	18	11	NM_001008727	ZNF121
4	1	3	NM_005270	GLI2	sense						antisense						nonalu						genic		6	85		31	18	13	NM_005270	GLI2
7	3	4	NM_001040446	MTMR12	sense						antisense						nonalu						genic	1	12	17		68	48	20	NM_001040446	MTMR12
9	8	1	NM_022066	UBE2O	sense						antisense						nonalu						genic		6	16		43	22	21	NM_022066	UBE2O
1	0	1	NR_027868	PDCD6IP	sense		1				antisense						nonalu	1					genic	1	4	5		19	11	8	NR_027868	PDCD6IP
2	1	1	NM_152624	DCP2	sense						antisense				1		nonalu		1	1			genic			2		36	26	10	NM_152624	DCP2
1	0	1	NM_004016	DMD	sense						antisense						nonalu	1			1		genic	1	2	28		40	23	17	NM_004016	DMD
0	0	0	NM_002130	HMGCS1	sense						antisense						nonalu	1	2				genic	1	2	7		11	5	6	NM_002130	HMGCS1
13	11	3	NM_153358	ZNF791	sense				1		antisense						nonalu		1		1		genic	1	8	3		40	24	16	NM_153358	ZNF791
6	3	3	NM_001008894	NIPA2	sense						antisense	2			1		nonalu	1			1		genic	1	6	8		36	20	16	NM_001008894	NIPA2
6	3	3	NM_004701	CCNB2	sense			1			antisense						nonalu			1		1	genic		1	2		20	10	10	NM_004701	CCNB2
16	7	10	NM_172214	CAMKK2	sense						antisense					1	nonalu				1		genic		7	24		56	31	25	NM_172214	CAMKK2
0	0	0	NM_001113512	ARHGEF7	sense						antisense						nonalu		1		1	1	genic	1	2	53		27	14	13	NM_001113512	ARHGEF7
4	1	3	NM_024576	OGFRL1	sense						antisense						nonalu	1		1		1	genic			6		0	0	0	NM_024576	OGFRL1
1	1	0	NM_003714	STC2	sense						antisense						nonalu	1	1	2			genic			11		0	0	0	NM_003714	STC2
3	1	2	NM_000292	PHKA2	sense						antisense						nonalu						genic	1	6	30		47	25	22	NM_000292	PHKA2
5	1	5	NM_001145398	TEF	sense						antisense				1		nonalu	1		1			genic		7	3		41	23	18	NM_001145398	TEF
6	1	5	NM_017873	ASB6	sense						antisense		1				nonalu	1					genic		1	3		2	2	0	NM_017873	ASB6
4	0	5	NM_145160	MAP2K5	sense						antisense						nonalu						genic	1	11	64		116	56	60	NM_145160	MAP2K5
12	9	3	NM_001174125	SLC11A2	sense						antisense						nonalu	1					genic		4	13		59	45	14	NM_001174125	SLC11A2
9	2	7	NM_025267	AARSD1	sense						antisense						nonalu	2					genic		6	5		51	33	18	NM_025267	AARSD1
3	3	0	NM_001122606	LAMP2	sense						antisense						nonalu					1	genic		5	9		22	13	9	NM_001122606	LAMP2
7	2	5	NM_198838	ACACA	sense						antisense					1	nonalu		1				genic		12	54		126	71	55	NM_198838	ACACA
5	1	4	NM_133436	ASNS	sense						antisense						nonalu	1					genic			7		7	2	5	NM_133436	ASNS
5	3	3	NM_001146020	TJAP1	sense						antisense						nonalu				1		genic	1	3	13		14	8	6	NM_001146020	TJAP1
3	1	2	NM_005336	HDLBP	sense						antisense						nonalu						genic	1	5	20		54	36	18	NM_005336	HDLBP
2	2	0	NM_007229	PACSIN2	sense						antisense						nonalu						genic	1	2	24		44	16	28	NM_007229	PACSIN2
0	0	0	NM_024966	SEMA6D	sense						antisense						nonalu		1	1	1		genic		1	18		6	2	4	NM_024966	SEMA6D
1	0	1	NM_004014	DMD	sense						antisense						nonalu						genic	2	12	97		124	52	72	NM_004014	DMD
5	3	2	NM_024738	C12orf49	sense						antisense						nonalu	1			1		genic		1	9		11	7	4	NM_024738	C12orf49
5	4	1	NM_001129731	PLEKHG4	sense						antisense						nonalu		1	1			genic			7		2	2	0	NM_001129731	PLEKHG4
4	3	1	NM_005085	NUP214	sense						antisense		1				nonalu			1		1	genic		10	25		85	59	26	NM_005085	NUP214
0	0	0	NR_024431	LOC283050	sense						antisense						nonalu			1	1	1	genic		6	50		37	22	15	NR_024431	LOC283050
0	0	0	NM_006357	UBE2E3	sense						antisense						nonalu						genic		2	13		15	11	4	NM_006357	UBE2E3
6	3	3	NM_003031	SIAH1	sense						antisense						nonalu	2					genic		2	5		17	13	4	NM_003031	SIAH1
2	1	1	NM_020328	ACVR1B	sense						antisense						nonalu		3	1			genic	3	2	10		31	12	19	NM_020328	ACVR1B
3	2	1	NM_024111	CHAC1	sense						antisense						nonalu	3	1			1	genic					2	2	0	NM_024111	CHAC1
1	0	1	NM_017602	OTUD5	sense						antisense						nonalu			1			genic	1	4	8		29	22	7	NM_017602	OTUD5
4	2	2	NM_001079684	KIAA1191	sense						antisense						nonalu						genic		5	4		12	9	3	NM_001079684	KIAA1191
3	2	1	NM_012097	ARL5A	sense						antisense				1		nonalu	1	1	1			genic			5		14	6	8	NM_012097	ARL5A
2	1	1	NM_018349	MCTP2	sense						antisense				1		nonalu			1			genic	1	5	41		40	19	21	NM_018349	MCTP2
3	3	1	NM_003127	SPTAN1	sense						antisense				1		nonalu	1	1		1		genic	1	11	24		91	53	38	NM_003127	SPTAN1
5	1	4	NM_001099696	REPIN1	sense						antisense				1		nonalu	2					genic			3		0	0	0	NM_001099696	REPIN1
5	5	1	NM_013282	UHRF1	sense						antisense				2	1	nonalu						genic	2	9	16		84	60	24	NM_013282	UHRF1
8	4	4	NM_005707	PDCD7	sense						antisense						nonalu	1					genic		3	1		19	9	10	NM_005707	PDCD7
6	2	4	NR_023359	CABLES1	sense						antisense		1			1	nonalu						genic	3	13	52		75	37	38	NR_023359	CABLES1
3	2	2	NM_182914	SYNE2	sense						antisense						nonalu	1	1		1		genic	5	23	88		280	149	131	NM_182914	SYNE2
3	2	1	NM_006141	DYNC1LI2	sense						antisense						nonalu					1	genic	2	2	6		32	16	16	NM_006141	DYNC1LI2
2	1	1	NM_001177431	TRPV4	sense						antisense						nonalu	1					genic		3	10		31	14	17	NM_001177431	TRPV4
3	1	3	NM_013283	MAT2B	sense						antisense						nonalu		1			1	genic			1		11	9	2	NM_013283	MAT2B
6	5	1	NM_001001740	RFWD2	sense						antisense						nonalu	4					genic	3	12	45		128	82	46	NM_001001740	RFWD2
3	2	2	NM_017657	AFTPH	sense						antisense						nonalu			1	1	2	genic		2	12		34	16	18	NM_017657	AFTPH
6	2	4	NM_001100814	TMEM55B	sense						antisense						nonalu			1			genic			1		0	0	0	NM_001100814	TMEM55B
0	0	0	NM_006401	ANP32B	sense						antisense						nonalu					1	genic		5	11		23	13	10	NM_006401	ANP32B
3	1	3	NM_016426	GTSE1	sense						antisense						nonalu						genic		7	15		36	21	15	NM_016426	GTSE1
4	3	1	NM_015440	MTHFD1L	sense						antisense						nonalu				1		genic	5	23	63		206	111	95	NM_015440	MTHFD1L
10	5	5	NM_181698	CCNY	sense						antisense						nonalu			1			genic	2	16	86		184	98	86	NM_181698	CCNY
1	0	1	NM_001606	ABCA2	sense						antisense						nonalu		1		2		genic			9		2	0	2	NM_001606	ABCA2
11	6	6	NM_017660	GATAD2A	sense						antisense			1			nonalu						genic	2	14	23		119	77	42	NM_017660	GATAD2A
9	5	4	NM_001809	CENPA	sense						antisense		1				nonalu	1					genic		1	2		7	7	0	NM_001809	CENPA
6	1	5	NM_177999	ASB6	sense						antisense		1				nonalu	1					genic		1	3		2	2	0	NM_177999	ASB6
1	1	0	NM_018671	UNC45A	sense						antisense						nonalu					1	genic		1	8		19	10	9	NM_018671	UNC45A
7	3	4	NR_003148	LOC147804	sense						antisense					1	nonalu				1	1	genic		1	3		8	4	4	NR_003148	LOC147804
8	5	3	NM_032756	HPDL	sense						antisense		1		2		nonalu	2				1	genic			1		0	0	0	NM_032756	HPDL
2	1	1	NM_032364	DNAJC14	sense						antisense					1	nonalu			1			genic	1		3		8	5	3	NM_032364	DNAJC14
0	0	0	NM_001004019	FBLN2	sense						antisense						nonalu		2	1		4	genic	2	5	37		31	23	8	NM_001004019	FBLN2
5	3	2	NM_007202	AKAP10	sense						antisense						nonalu				1		genic	3	11	13		89	55	34	NM_007202	AKAP10
6	3	3	NM_016101	NIP7	sense						antisense		1				nonalu			1	1		genic			1		2	1	1	NM_016101	NIP7
1	1	0	NM_173344	ST3GAL1	sense						antisense					1	nonalu	1	1				genic		6	54		47	27	20	NM_173344	ST3GAL1
6	4	3	NM_013300	C12orf24	sense						antisense						nonalu	1					genic		9	1		36	21	15	NM_013300	C12orf24
2	1	1	NM_000381	MID1	sense						antisense						nonalu	1			1		genic		2	46		43	19	24	NM_000381	MID1
4	5	0	NM_017546	C2orf29	sense						antisense						nonalu		1				genic	1	1	4		14	4	10	NM_017546	C2orf29
0	0	0	NM_001031679	MSRB3	sense						antisense						nonalu					1	genic	1	5	41		45	21	24	NM_001031679	MSRB3
4	2	2	NM_015315	LARP1	sense						antisense						nonalu					1	genic	1	9	34		101	54	47	NM_015315	LARP1
3	2	1	NM_001033925	TIAL1	sense						antisense						nonalu	1	1				genic		1	3		12	9	3	NM_001033925	TIAL1
9	7	2	NM_182958	MYST1	sense						antisense		2		1		nonalu		1				genic		3	1		16	8	8	NM_182958	MYST1
4	2	2	NM_000303	PMM2	sense						antisense				1		nonalu	1	1				genic		4	19		36	26	10	NM_000303	PMM2
7	2	5	NM_001102371	FOXRED2	sense			1			antisense		1				nonalu					2	genic		1	3		26	9	17	NM_001102371	FOXRED2
9	7	2	NM_000617	SLC11A2	sense						antisense						nonalu		2				genic		4	12		56	42	14	NM_000617	SLC11A2
6	4	3	NM_001034	RRM2	sense						antisense				1		nonalu	1	1			1	genic		1	2		6	3	3	NM_001034	RRM2
0	0	0	NM_033303	ADRA1A	sense						antisense						nonalu	1	1		1		genic	1	1	39		23	9	14	NM_033303	ADRA1A
3	1	2	NM_001127182	CEP55	sense						antisense						nonalu						genic		2	9		23	16	7	NM_001127182	CEP55
0	0	0	NM_015456	COBRA1	sense						antisense						nonalu	2		1		1	genic		5	5		23	14	9	NM_015456	COBRA1
7	0	7	NM_012233	RAB3GAP1	sense			1			antisense						nonalu		2				genic		6	22		69	43	26	NM_012233	RAB3GAP1
8	2	6	NM_001173452	TFCP2	sense						antisense	1					nonalu						genic		11	16		111	69	42	NM_001173452	TFCP2
3	3	0	NM_153810	C10orf46	sense						antisense						nonalu	1			1	1	genic		9	13		38	24	14	NM_153810	C10orf46
1	0	1	NM_005302	GPR37	sense						antisense						nonalu				1		genic			5		2	1	1	NM_005302	GPR37
0	0	0	NM_153617	SEMA6D	sense						antisense						nonalu		1	1	1		genic		1	20		6	2	4	NM_153617	SEMA6D
5	4	1	NM_014338	PISD	sense						antisense						nonalu						genic			7		0	0	0	NM_014338	PISD
7	6	1	NM_018087	TMEM48	sense						antisense					1	nonalu						genic	4	9	10		75	42	33	NM_018087	TMEM48
3	2	1	NM_001039348	EFEMP1	sense						antisense						nonalu	2					genic			15		6	1	5	NM_001039348	EFEMP1
3	2	1	NM_001127203	PCID2	sense						antisense					1	nonalu	1				2	genic		2	13		10	7	3	NM_001127203	PCID2
1	1	0	NM_018148	LINS1	sense						antisense						nonalu		2	1			genic		1	7		8	7	1	NM_018148	LINS1
8	6	2	NM_153498	CAMK1D	sense						antisense					1	nonalu	1			1		genic	5	52	167		386	219	167	NM_153498	CAMK1D
3	2	2	NM_203437	AFTPH	sense						antisense						nonalu			1	1	2	genic		2	12		34	16	18	NM_203437	AFTPH
7	1	6	NM_018421	TBC1D2	sense	1					antisense				1		nonalu	2					genic	2	8	24		37	15	22	NM_018421	TBC1D2
3	2	1	NM_001174166	SLC16A6	sense						antisense						nonalu	1	1				genic	1	3	4		37	17	20	NM_001174166	SLC16A6
8	8	0	NM_001130849	CAB39	sense						antisense		1	1		2	nonalu		2				genic		10	23		59	39	20	NM_001130849	CAB39
6	3	3	NM_001126050	HDGF	sense						antisense				1	1	nonalu	1					genic			4		0	0	0	NM_001126050	HDGF
1	1	0	NM_006029	PNMA1	sense						antisense			1			nonalu			1			genic			2		0	0	0	NM_006029	PNMA1
2	1	1	NM_001033557	PPM1B	sense						antisense					1	nonalu				1	1	genic		5	4		62	37	25	NM_001033557	PPM1B
8	4	4	NM_001172691	ZNF573	sense						antisense						nonalu	1		1			genic	1	3	2		44	21	23	NM_001172691	ZNF573
2	1	1	NM_001159576	SCNN1A	sense						antisense						nonalu	1					genic		5	9		24	15	9	NM_001159576	SCNN1A
8	4	5	NM_198799	BCAS4	sense						antisense						nonalu	1					genic		13	22		96	56	40	NM_198799	BCAS4
0	0	0	NM_024874	KIAA0319L	sense						antisense						nonalu						genic	2	10	30		84	49	35	NM_024874	KIAA0319L
3	3	0	NM_013995	LAMP2	sense						antisense						nonalu					1	genic		4	7		20	11	9	NM_013995	LAMP2
3	2	1	NM_012234	RYBP	sense						antisense			1			nonalu		1		1		genic	1	4	11		27	19	8	NM_012234	RYBP
1	0	1	NM_004512	IL11RA	sense						antisense						nonalu				1		genic			4		3	3	0	NM_004512	IL11RA
6	3	3	NM_006630	ZNF234	sense						antisense						nonalu		1		1		genic	1	1	4		15	8	7	NM_006630	ZNF234
1	2	0	NM_015492	C15orf39	sense						antisense						nonalu		2	1	1	1	genic			3		2	1	1	NM_015492	C15orf39
2	0	2	NM_016649	ESF1	sense						antisense						nonalu		1				genic		5	13		38	20	18	NM_016649	ESF1
3	1	2	NM_004168	SDHA	sense						antisense						nonalu			1	1		genic		1	9		19	11	8	NM_004168	SDHA
4	4	0	NM_032837	FAM104A	sense						antisense		1	2			nonalu	3					genic		4	7		29	23	6	NM_032837	FAM104A
4	0	4	NM_001142935	MXD3	sense						antisense						nonalu						genic			3		1	0	2	NM_001142935	MXD3
9	7	2	NM_001174128	SLC11A2	sense						antisense						nonalu		2				genic		4	12		56	42	14	NM_001174128	SLC11A2
2	2	0	NM_031207	HYI	sense						antisense						nonalu			1			genic			2		0	0	0	NM_031207	HYI
1	0	1	NM_001080952	PLAGL1	sense						antisense						nonalu			1		1	genic		1	18		12	5	7	NM_001080952	PLAGL1
9	2	8	NM_032701	SUV420H2	sense						antisense						nonalu						genic			6		1	0	1	NM_032701	SUV420H2
1	0	1	NM_024063	SPATA5L1	sense						antisense						nonalu	2				1	genic			3		17	1	16	NM_024063	SPATA5L1
7	3	4	NR_024320	LITAF	sense						antisense						nonalu						genic	1	4	6		51	29	22	NR_024320	LITAF
2	2	0	NM_001079812	DIAPH1	sense						antisense				1		nonalu		1			2	genic	3	8	26		78	46	32	NM_001079812	DIAPH1
1	0	1	NM_177524	MEST	sense		1				antisense						nonalu	1	3		1	1	genic			7		6	1	5	NM_177524	MEST
1	2	0	NM_172349	NSD1	sense						antisense						nonalu						genic	5	35	34		266	191	75	NM_172349	NSD1
6	4	2	NM_002444	MSN	sense						antisense		1				nonalu						genic		8	27		39	29	10	NM_002444	MSN
0	0	0	NM_207361	FREM2	sense						antisense						nonalu						genic	2	4	46		53	33	20	NM_207361	FREM2
5	2	3	NM_001127197	ELF4	sense					1	antisense						nonalu	1			1		genic		4	16		45	31	14	NM_001127197	ELF4
0	0	0	NM_006558	KHDRBS3	sense						antisense						nonalu		1				genic		9	46		40	26	14	NM_006558	KHDRBS3
4	4	0	NM_206861	TACC2	sense						antisense						nonalu	1					genic	3	24	98		190	115	75	NM_206861	TACC2
12	8	4	NM_001145056	SLC44A2	sense			1			antisense	1					nonalu						genic	3	14	9		96	50	46	NM_001145056	SLC44A2
2	0	2	NM_001164154	TUBB8	sense						antisense						nonalu		1				genic			1		0	0	0	NM_001164154	TUBB8
8	8	0	NM_016289	CAB39	sense						antisense		2		2		nonalu		2			1	genic		10	23		59	39	20	NM_016289	CAB39
8	5	3	NM_001002762	DNAJB12	sense			1			antisense						nonalu						genic		1	9		16	9	7	NM_001002762	DNAJB12
3	0	3	NM_001135055	TKT	sense						antisense						nonalu			1	1	1	genic		2	18		22	14	8	NM_001135055	TKT
3	1	2	NM_023011	UPF3A	sense						antisense						nonalu					1	genic		1	4		27	10	17	NM_023011	UPF3A
1	0	2	NM_012469	PRPF6	sense						antisense						nonalu	1	2	1	1	1	genic		11	15		80	49	31	NM_012469	PRPF6
1	0	1	NM_182826	SCARA3	sense						antisense						nonalu		1			1	genic		2	22		16	8	8	NM_182826	SCARA3
9	6	4	NM_001142449	SPNS1	sense						antisense				1		nonalu						genic	1		2		8	3	5	NM_001142449	SPNS1
5	2	3	NM_024952	C14orf159	sense						antisense				1		nonalu						genic		16	37		130	72	58	NM_024952	C14orf159
6	3	3	NM_001184888	NIPA2	sense						antisense	2			1		nonalu	1			1		genic	1	6	8		36	20	16	NM_001184888	NIPA2
3	3	0	NM_018946	NANS	sense						antisense		1				nonalu	2					genic		4	6		32	22	10	NM_018946	NANS
1	1	0	NM_030756	TCF7L2	sense						antisense			1			nonalu	1			2	1	genic	1	12	72		93	60	33	NM_030756	TCF7L2
4	2	2	NM_003071	HLTF	sense						antisense						nonalu						genic		11	6		38	30	8	NM_003071	HLTF
9	5	4	NM_201599	ZMYM3	sense						antisense						nonalu	1		1			genic			5		1	0	1	NM_201599	ZMYM3
1	1	0	NM_181672	OGT	sense						antisense				1		nonalu				1	1	genic	1	1	11		34	20	14	NM_181672	OGT
3	1	2	NM_033549	TRIM41	sense						antisense						nonalu		1	1			genic		1	1		8	4	4	NM_033549	TRIM41
6	0	7	NM_000213	ITGB4	sense				1		antisense						nonalu	1					genic	3		9		32	11	21	NM_000213	ITGB4
2	1	1	NM_203290	POLR1C	sense						antisense		1				nonalu		1				genic		1	2		1	1	0	NM_203290	POLR1C
13	4	9	NM_000156	GAMT	sense						antisense			1			nonalu		1				genic			2		3	0	3	NM_000156	GAMT
2	2	0	NM_016222	DDX41	sense						antisense		2				nonalu	2	2	1			genic			3		0	0	0	NM_016222	DDX41
4	3	1	NM_002293	LAMC1	sense						antisense			1			nonalu		1		1		genic	1	7	28		61	28	33	NM_002293	LAMC1
7	3	4	NM_001102605	IMPDH1	sense				1		antisense		1				nonalu	1		1			genic			5		5	3	2	NM_001102605	IMPDH1
3	2	2	NM_015180	SYNE2	sense						antisense						nonalu	1	1		1		genic	5	23	88		280	149	131	NM_015180	SYNE2
8	4	5	NM_016436	PHF20	sense					1	antisense						nonalu				1		genic	6	39	38		274	164	110	NM_016436	PHF20
0	0	0	NM_000875	IGF1R	sense						antisense						nonalu						genic		11	90		117	79	38	NM_000875	IGF1R
0	0	1	NM_001171626	VEGFA	sense						antisense						nonalu			1		1	genic			4		0	0	0	NM_001171626	VEGFA
2	2	0	NM_014774	KIAA0494	sense						antisense						nonalu		1	1		2	genic		1	16		16	8	8	NM_014774	KIAA0494
1	1	0	NM_002402	MEST	sense						antisense						nonalu			1			genic			6		5	0	5	NM_002402	MEST
4	2	2	NM_206917	NGFRAP1	sense						antisense	1					nonalu		1		1		genic			1		0	0	0	NM_206917	NGFRAP1
0	0	0	NM_016640	MRPS30	sense						antisense						nonalu		1		1		genic			2		0	0	0	NM_016640	MRPS30
7	4	3	NM_001144002	CTPS2	sense						antisense						nonalu						genic	1	17	37		130	76	54	NM_001144002	CTPS2
1	1	0	NM_001024843	TNRC6B	sense						antisense						nonalu	1			1		genic	3	33	62		264	140	124	NM_001024843	TNRC6B
2	0	2	NM_000637	GSR	sense						antisense						nonalu	1			2		genic	1	7	4		89	60	30	NM_000637	GSR
11	6	5	NM_022459	XPO4	sense						antisense			1			nonalu	1					genic	2	6	14		100	62	38	NM_022459	XPO4
11	8	3	NM_012384	GMEB2	sense						antisense			1	1	1	nonalu			1			genic		1	8		33	19	14	NM_012384	GMEB2
3	1	3	NM_033089	ZCCHC3	sense						antisense						nonalu	2	1				genic			3		0	0	0	NM_033089	ZCCHC3
4	1	3	NM_004953	EIF4G1	sense						antisense						nonalu	2				6	genic			2		5	2	3	NM_004953	EIF4G1
3	2	1	NM_024325	ZNF343	sense						antisense						nonalu	1					genic	1	2	7		12	8	4	NM_024325	ZNF343
2	2	1	NM_145199	LIPT1	sense						antisense						nonalu		1				genic		2	2		7	3	4	NM_145199	LIPT1
8	5	4	NM_001142289	MGRN1	sense						antisense			1			nonalu		1				genic	1	11	17		71	47	24	NM_001142289	MGRN1
2	1	1	NM_004006	DMD	sense						antisense						nonalu			1			genic	3	58	377		477	236	241	NM_004006	DMD
2	0	2	NM_002161	IARS	sense						antisense						nonalu	1				1	genic	1	3	22		48	27	21	NM_002161	IARS
2	1	1	NM_004302	ACVR1B	sense						antisense						nonalu		3	1			genic	3	2	10		31	12	19	NM_004302	ACVR1B
2	1	1	NM_004418	DUSP2	sense						antisense						nonalu			2	1		genic			2		0	0	0	NM_004418	DUSP2
4	0	4	NM_000117	EMD	sense						antisense						nonalu	1					genic					0	0	0	NM_000117	EMD
5	4	1	NM_001080950	MYO1C	sense						antisense		1	1			nonalu	1		2			genic	1	2	6		19	7	12	NM_001080950	MYO1C
4	2	2	NM_005633	SOS1	sense						antisense						nonalu	2		1			genic	3	7	21		97	50	47	NM_005633	SOS1
2	1	1	NM_005471	GNPDA1	sense						antisense						nonalu		1	1	1		genic			6		5	2	3	NM_005471	GNPDA1
5	2	3	NM_203399	STMN1	sense						antisense						nonalu	1		1			genic			2		2	2	0	NM_203399	STMN1
3	1	2	NM_007158	CSDE1	sense						antisense						nonalu	1					genic	1	2	11		19	7	12	NM_007158	CSDE1
0	1	0	NM_021076	NEFH	sense						antisense						nonalu		2		1		genic	1	1	4		10	5	5	NM_021076	NEFH
3	1	2	NM_024037	C1orf135	sense						antisense						nonalu						genic	1	1	5		27	16	11	NM_024037	C1orf135
1	1	0	NM_004467	FGL1	sense						antisense						nonalu			2	2		genic		3	7		18	9	9	NM_004467	FGL1
8	3	5	NM_015164	PLEKHM2	sense						antisense						nonalu						genic		6	19		57	33	24	NM_015164	PLEKHM2
6	3	3	NM_001128921	MARK3	sense						antisense						nonalu						genic	5	18	24		133	68	65	NM_001128921	MARK3
6	3	3	NM_016282	AK3	sense						antisense						nonalu			1			genic		2	8		28	17	11	NM_016282	AK3
8	2	6	NM_001039140	C20orf27	sense						antisense			1			nonalu	1	1	1			genic		3	2		7	4	3	NM_001039140	C20orf27
8	4	4	NM_021090	MTMR3	sense	1					antisense		1				nonalu		1			1	genic	5	12	33		119	75	44	NM_021090	MTMR3
4	1	3	NM_001130420	SMARCC2	sense						antisense						nonalu			1	2		genic	1	1	2		32	4	28	NM_001130420	SMARCC2
7	6	1	NR_033142	TMEM48	sense						antisense					1	nonalu						genic	4	9	10		75	42	33	NR_033142	TMEM48
1	0	1	NM_006449	CDC42EP3	sense						antisense						nonalu	2			1	1	genic		2	13		6	5	1	NM_006449	CDC42EP3
1	0	1	NM_001142478	C5orf13	sense						antisense						nonalu		1	1			genic			12		0	0	0	NM_001142478	C5orf13
2	0	2	NM_001031712	TRMT11	sense						antisense						nonalu	1					genic	1	5	9		14	11	3	NM_001031712	TRMT11
2	2	0	NM_172245	CSF2RA	sense						antisense			1			nonalu			1		6	genic	1	12	9		68	39	29	NM_172245	CSF2RA
0	0	0	NM_138970	NRXN3	sense						antisense						nonalu	1		1	1		genic	2	18	167		125	69	56	NM_138970	NRXN3
6	3	3	NM_007265	ECD	sense						antisense			1			nonalu	1				1	genic	1	3	5		36	21	15	NM_007265	ECD
6	5	1	NM_020831	MKL1	sense						antisense			2	2		nonalu	1					genic	1	32	46		243	150	93	NM_020831	MKL1
7	5	2	NM_006750	SNTB2	sense						antisense					1	nonalu						genic	5	21	19		184	103	81	NM_006750	SNTB2
11	6	5	NM_005119	THRAP3	sense				1		antisense			1			nonalu			1			genic		14	17		116	76	40	NM_005119	THRAP3
6	4	2	NM_032311	POLDIP3	sense						antisense		1		1		nonalu	1				1	genic	1	5	11		38	26	12	NM_032311	POLDIP3
0	0	0	NM_013989	DIO2	sense						antisense						nonalu		2				genic			3		0	0	0	NM_013989	DIO2
4	2	2	NM_006064	RRAGB	sense						antisense			1			nonalu	1				1	genic	1	1	10		9	3	6	NM_006064	RRAGB
6	2	4	NM_030665	RAI1	sense	1	1				antisense						nonalu	1	1	1		1	genic		7	48		43	27	16	NM_030665	RAI1
3	0	3	NM_014374	REPIN1	sense						antisense						nonalu	2		1	1		genic			1		0	0	0	NM_014374	REPIN1
0	0	0	NM_018492	PBK	sense						antisense						nonalu		1				genic		3	2		14	9	5	NM_018492	PBK
6	6	0	NM_198525	KIF7	sense						antisense						nonalu						genic	1	2	9		13	5	8	NM_198525	KIF7
2	1	1	NM_006766	MYST3	sense						antisense						nonalu						genic		8	26		59	37	22	NM_006766	MYST3
0	0	0	NM_015305	ANGEL1	sense						antisense						nonalu		1		1		genic	1	1	3		15	9	6	NM_015305	ANGEL1
5	1	4	NM_001035254	FAM102A	sense						antisense						nonalu	1	2				genic		4	20		18	12	6	NM_001035254	FAM102A
3	2	1	NM_004039	ANXA2	sense						antisense					1	nonalu	1	1				genic		3	13		20	14	6	NM_004039	ANXA2
11	6	6	NM_006693	CPSF4	sense						antisense						nonalu						genic	1	2	9		19	10	9	NM_006693	CPSF4
1	2	0	NM_019100	DMAP1	sense						antisense						nonalu	4			1		genic			3		1	1	0	NM_019100	DMAP1
2	0	2	NM_001172218	SCMH1	sense						antisense						nonalu		1				genic	1	10	53		101	46	55	NM_001172218	SCMH1
5	5	0	NM_005895	GOLGA3	sense						antisense			1			nonalu	3				1	genic		11	20		51	39	12	NM_005895	GOLGA3
1	1	0	NM_152320	ZNF641	sense						antisense						nonalu	1					genic			9		2	1	1	NM_152320	ZNF641
5	3	3	NM_001146019	TJAP1	sense						antisense						nonalu				1		genic	1	3	13		14	8	6	NM_001146019	TJAP1
4	3	1	NM_020242	KIF15	sense						antisense		1				nonalu						genic	1	6	22		68	39	29	NM_020242	KIF15
2	2	0	NM_145690	YWHAZ	sense						antisense						nonalu				2	1	genic		5	5		25	19	6	NM_145690	YWHAZ
0	0	0	NM_017905	TMCO3	sense						antisense						nonalu	1		3			genic		4	36		19	9	10	NM_017905	TMCO3
2	0	2	NM_004578	RAB4A	sense						antisense						nonalu			1		1	genic	1	1	11		11	7	4	NM_004578	RAB4A
2	0	2	NM_001012410	SGOL1	sense				1		antisense						nonalu	3					genic		2	5		14	10	4	NM_001012410	SGOL1
5	4	1	NM_194261	UBE2I	sense						antisense					1	nonalu				2	1	genic			7		9	1	8	NM_194261	UBE2I
8	3	5	NM_001123	ADK	sense						antisense				1	1	nonalu						genic	8	28	96		373	207	166	NM_001123	ADK
6	5	1	NM_006059	LAMC3	sense						antisense						nonalu						genic	2	6	32		79	35	44	NM_006059	LAMC3
0	0	0	NM_153321	PMP22	sense						antisense						nonalu	1				1	genic		3	13		10	7	3	NM_153321	PMP22
3	1	2	NM_001171167	CAMTA2	sense						antisense						nonalu		1			1	genic		2	4		11	4	7	NM_001171167	CAMTA2
8	8	0	NM_152678	FAM116A	sense						antisense						nonalu	1					genic	1	11	9		71	48	23	NM_152678	FAM116A
4	2	3	NM_014823	WNK1	sense						antisense						nonalu	1					genic	1	14	31		114	72	42	NM_014823	WNK1
3	1	2	NM_152265	BTF3L4	sense						antisense					1	nonalu	1	1	1	1		genic	2	5	4		44	23	21	NM_152265	BTF3L4
5	3	3	NR_027023	LOC645676	sense						antisense					1	nonalu						genic			1		0	0	0	NR_027023	LOC645676
0	0	0	NM_001001419	SMAD5	sense						antisense						nonalu				1	1	genic		1	5		13	7	6	NM_001001419	SMAD5
0	0	0	NM_015288	PHF15	sense						antisense						nonalu						genic		2	24		30	19	11	NM_015288	PHF15
6	4	3	NM_001129728	PLEKHG4	sense						antisense						nonalu	1	1				genic			7		2	2	0	NM_001129728	PLEKHG4
4	4	0	NM_001031623	ZNF451	sense						antisense					1	nonalu						genic		4	21		38	24	14	NM_001031623	ZNF451
9	4	6	NM_002165	ID1	sense						antisense		1				nonalu	1		2			genic					0	0	0	NM_002165	ID1
3	2	1	NM_001002858	ANXA2	sense						antisense					1	nonalu	1	1				genic		3	13		20	14	6	NM_001002858	ANXA2
2	2	0	NM_004893	H2AFY	sense						antisense					1	nonalu		1				genic	1		29		3	2	1	NM_004893	H2AFY
3	3	0	NM_001105248	TMC5	sense						antisense		1				nonalu	1					genic	8	12	27		117	54	63	NM_001105248	TMC5
6	5	1	NM_001127362	NR2C1	sense			1			antisense						nonalu						genic	2	9	9		56	32	24	NM_001127362	NR2C1
10	9	1	NM_002482	NASP	sense						antisense				1		nonalu	1					genic	1	7	13		46	34	12	NM_002482	NASP
5	3	2	NM_002504	NFX1	sense						antisense						nonalu					1	genic	5	6	20		86	31	55	NM_002504	NFX1
2	2	0	NM_001167741	MTX3	sense						antisense						nonalu						genic			3		5	3	2	NM_001167741	MTX3
9	2	7	NM_001170715	BCAR1	sense	1					antisense	1				1	nonalu		1				genic		1	15		15	8	7	NM_001170715	BCAR1
0	0	0	NM_001174092	TMEM185A	sense						antisense						nonalu				1	1	genic			16		3	1	2	NM_001174092	TMEM185A
3	3	1	NM_002585	PBX1	sense						antisense					1	nonalu						genic	1	12	76		74	48	26	NM_002585	PBX1
2	0	2	NR_024163	CKS1B	sense						antisense						nonalu	1		1	1	2	genic		1	2		3	3	0	NR_024163	CKS1B
5	4	1	NM_004992	MECP2	sense						antisense						nonalu		1			1	genic	2	9	20		63	36	27	NM_004992	MECP2
1	0	1	NM_001173989	C9orf86	sense			1			antisense						nonalu				1	1	genic		3	12		22	8	14	NM_001173989	C9orf86
4	1	3	NM_153836	CREG2	sense						antisense						nonalu		1	1		1	genic		3	13		20	13	7	NM_153836	CREG2
0	0	0	NM_018140	CEP72	sense						antisense						nonalu	2	1		4		genic	1	2	16		10	5	5	NM_018140	CEP72
2	1	1	NM_020244	CHPT1	sense						antisense						nonalu				1		genic	1	1	5		17	7	10	NM_020244	CHPT1
9	4	5	NM_014874	MFN2	sense						antisense						nonalu						genic		4	10		29	13	16	NM_014874	MFN2
1	1	0	NM_000109	DMD	sense						antisense						nonalu						genic	4	68	485		504	246	258	NM_000109	DMD
6	3	3	NM_013245	VPS4A	sense						antisense		1				nonalu			1	1	1	genic			6		11	5	6	NM_013245	VPS4A
7	6	2	NM_032173	ZNRF3	sense						antisense				1		nonalu						genic	5	17	49		127	68	59	NM_032173	ZNRF3
1	0	1	NM_134421	HPCAL1	sense						antisense						nonalu		1	1		1	genic	2	3	45		57	30	27	NM_134421	HPCAL1
8	5	3	NM_152838	RBM12	sense						antisense	1					nonalu	1					genic		1			4	2	2	NM_152838	RBM12
4	2	2	NM_003204	NFE2L1	sense						antisense						nonalu	2		1	1		genic			3		2	1	1	NM_003204	NFE2L1
8	2	6	NM_015002	FBXO21	sense						antisense						nonalu	2					genic	2	4	14		32	21	11	NM_015002	FBXO21
3	2	1	NM_001145649	ZNF529	sense		1				antisense						nonalu	1					genic	1	10	9		59	34	25	NM_001145649	ZNF529
0	0	0	NM_015048	SETD1B	sense						antisense						nonalu	1		1	1		genic	2	2	16		15	6	9	NM_015048	SETD1B
0	0	1	NM_014864	FAM20B	sense					1	antisense						nonalu	1	1		1		genic	1	5	17		33	16	17	NM_014864	FAM20B
9	7	2	NM_020920	CHD8	sense						antisense					1	nonalu						genic	2	7	13		42	23	19	NM_020920	CHD8
3	2	1	NM_001042432	CLN3	sense						antisense						nonalu			1			genic	1	4	5		27	13	14	NM_001042432	CLN3
3	1	3	NM_001161661	WWC1	sense						antisense						nonalu				1		genic	5	14	56		115	53	62	NM_001161661	WWC1
12	7	5	NM_001810	CENPB	sense						antisense				1		nonalu		1	1			genic					0	0	0	NM_001810	CENPB
5	2	3	NM_002936	RNASEH1	sense						antisense						nonalu						genic		2	2		12	8	4	NM_002936	RNASEH1
11	9	3	NM_001177636	DAG1	sense						antisense			1			nonalu	2			1		genic		23	9		112	82	30	NM_001177636	DAG1
4	1	3	NR_028338	TRAF3IP2	sense						antisense	1					nonalu						genic	1	6	17		29	17	12	NR_028338	TRAF3IP2
4	4	0	NM_001146191	MPZL1	sense						antisense					1	nonalu	1					genic		6	17		42	24	18	NM_001146191	MPZL1
6	2	4	NM_144568	TMEM55B	sense						antisense						nonalu			1			genic			1		0	0	0	NM_144568	TMEM55B
3	2	1	NM_012177	FBXO5	sense						antisense				1		nonalu		2			1	genic			2		3	3	0	NM_012177	FBXO5
1	1	0	NM_001146274	TCF7L2	sense						antisense			1			nonalu	1			2	1	genic	1	12	72		93	60	33	NM_001146274	TCF7L2
9	3	6	NM_001015048	BAG5	sense			1			antisense		1				nonalu			1			genic			1		2	1	1	NM_001015048	BAG5
8	5	4	NM_014681	DHX34	sense						antisense						nonalu		1		1		genic	3	5	8		40	22	18	NM_014681	DHX34
9	7	2	NM_001033583	ACOT9	sense						antisense	1			1	1	nonalu	1	1				genic		3	5		54	35	19	NM_001033583	ACOT9
5	5	0	NM_001172557	GOLGA3	sense						antisense			1			nonalu	3				1	genic		8	14		36	29	8	NM_001172557	GOLGA3
11	6	6	NM_006600	NUDC	sense						antisense				1		nonalu						genic	1	4	3		46	31	15	NM_006600	NUDC
13	5	9	NM_015897	PIAS4	sense						antisense			1		1	nonalu	1					genic		7	17		22	17	5	NM_015897	PIAS4
4	4	0	NM_015343	DULLARD	sense						antisense				1		nonalu		1				genic		1	1		8	5	3	NM_015343	DULLARD
1	1	0	NM_001167733	VARS2	sense						antisense					2	nonalu	2		4		2	genic	1		5		2	2	0	NM_001167733	VARS2
4	2	2	NR_024164	ZNF323	sense						antisense						nonalu						genic			1		0	0	0	NR_024164	ZNF323
6	4	2	NM_001032284	TMPO	sense						antisense					1	nonalu			1			genic	1	8	5		36	24	12	NM_001032284	TMPO
2	1	1	NM_152879	DGKD	sense						antisense						nonalu					1	genic		7	36		60	43	17	NM_152879	DGKD
3	1	2	NM_201627	TRIM41	sense						antisense						nonalu		1	1			genic		1	1		8	4	4	NM_201627	TRIM41
0	0	0	NM_015025	MYT1L	sense						antisense						nonalu						genic	6	16	204		110	52	58	NM_015025	MYT1L
1	0	1	NM_001039492	FHL2	sense						antisense						nonalu		1				genic		2	9		23	12	11	NM_001039492	FHL2
6	0	6	NM_000402	G6PD	sense						antisense						nonalu	1					genic		2	5		16	10	6	NM_000402	G6PD
16	9	7	NM_003342	UBE2G1	sense						antisense			1		1	nonalu						genic	4	18	10		128	83	45	NM_003342	UBE2G1
8	6	3	NM_021873	CDC25B	sense						antisense			1	2		nonalu						genic			7		0	0	0	NM_021873	CDC25B
8	7	1	NM_003150	STAT3	sense						antisense						nonalu		1				genic	4	13	20		107	57	50	NM_003150	STAT3
2	0	2	NM_001012412	SGOL1	sense				1		antisense						nonalu	3					genic		2	5		14	10	4	NM_001012412	SGOL1
6	5	2	NM_176096	CDK5RAP3	sense						antisense			1		1	nonalu			1	1		genic			5		7	6	1	NM_176096	CDK5RAP3
4	0	4	NM_001168355	OSMR	sense				1		antisense						nonalu	1					genic		3	6		12	9	3	NM_001168355	OSMR
3	2	1	NM_152227	SNX5	sense						antisense						nonalu	1	2				genic		2	6		17	12	5	NM_152227	SNX5
2	0	2	NM_130839	UBE3A	sense						antisense						nonalu		1		1		genic		6	19		36	25	11	NM_130839	UBE3A
3	1	2	NM_001481	GAS8	sense						antisense						nonalu			2		2	genic		2	11		23	13	10	NM_001481	GAS8
1	1	0	NM_199181	C20orf117	sense						antisense					1	nonalu			1		1	genic	1	12	22		96	53	43	NM_199181	C20orf117
3	0	3	NM_002824	PTMS	sense						antisense						nonalu	1				1	genic			3		0	0	0	NM_002824	PTMS
8	4	4	NM_018708	FEM1A	sense						antisense		1				nonalu			1	1		genic			3		0	0	0	NM_018708	FEM1A
2	2	0	NM_001034852	SMOC1	sense						antisense				1		nonalu						genic		4	38		22	16	6	NM_001034852	SMOC1
4	2	3	NM_021809	TGIF2	sense						antisense						nonalu		1	1	2		genic		2	5		30	16	14	NM_021809	TGIF2
6	6	0	NM_018054	ARHGAP17	sense						antisense					1	nonalu			1			genic		9	23		71	44	27	NM_018054	ARHGAP17
4	2	2	NM_005334	HCFC1	sense						antisense						nonalu						genic			12		1	1	0	NM_005334	HCFC1
3	2	1	NM_052966	FAM129A	sense						antisense				2		nonalu						genic	2	7	42		65	35	30	NM_052966	FAM129A
2	0	2	NM_002047	GARS	sense						antisense						nonalu	2				1	genic		3	8		16	12	4	NM_002047	GARS
4	2	2	NM_022900	CASD1	sense						antisense						nonalu			1	1	1	genic	1	1	7		13	4	9	NM_022900	CASD1
5	3	2	NM_001164282	TRAF3IP2	sense						antisense		1			1	nonalu	1		2			genic	1	1	9		10	6	4	NM_001164282	TRAF3IP2
3	2	1	NR_027239	ZNF529	sense		1				antisense						nonalu	1					genic	1	4	1		28	16	12	NR_027239	ZNF529
1	0	1	NM_002656	PLAGL1	sense						antisense						nonalu			1		1	genic		1	18		12	5	7	NM_002656	PLAGL1
4	4	0	NM_001079846	CREBBP	sense						antisense					1	nonalu						genic	5	16	42		122	57	65	NM_001079846	CREBBP
8	5	3	NM_007014	WWP2	sense						antisense			1		1	nonalu						genic	6	18	36		215	124	91	NM_007014	WWP2
2	0	2	NM_001145635	TRIM45	sense						antisense						nonalu	1			1	2	genic			4		4	2	2	NM_001145635	TRIM45
3	1	2	NM_000140	FECH	sense						antisense						nonalu		1		1		genic		3	13		29	20	9	NM_000140	FECH
3	1	2	NM_001122633	CPS1	sense						antisense						nonalu						genic		5	48		26	15	11	NM_001122633	CPS1
8	5	4	NM_001142290	MGRN1	sense						antisense			1			nonalu		1				genic	1	11	17		71	47	24	NM_001142290	MGRN1
1	0	1	NM_004090	DUSP3	sense						antisense						nonalu			2	1	2	genic			2		8	6	2	NM_004090	DUSP3
3	2	1	NM_181784	SPRED2	sense						antisense						nonalu					1	genic	1	8	37		61	36	25	NM_181784	SPRED2
2	2	0	NM_201649	SLC6A9	sense						antisense						nonalu						genic			12		10	2	8	NM_201649	SLC6A9
4	1	3	NM_021795	ELK4	sense						antisense						nonalu	1				2	genic		2	4		12	8	4	NM_021795	ELK4
3	1	2	NM_032525	TUBB6	sense						antisense			1			nonalu	1	1				genic			7		19	7	12	NM_032525	TUBB6
0	0	0	NM_001130970	NELF	sense						antisense						nonalu				1	1	genic			7		0	0	0	NM_001130970	NELF
0	1	0	NM_001018005	TPM1	sense						antisense						nonalu	1					genic			9		5	1	4	NM_001018005	TPM1
5	4	1	NM_006312	NCOR2	sense						antisense					2	nonalu	2		1	1		genic		4	98		46	23	23	NM_006312	NCOR2
1	0	1	NM_016133	INSIG2	sense						antisense						nonalu		1	1	1		genic		1	3		2	2	0	NM_016133	INSIG2
6	0	6	NM_018249	CDK5RAP2	sense						antisense						nonalu					1	genic	1	10	53		60	36	24	NM_018249	CDK5RAP2
2	0	2	NM_013417	IARS	sense						antisense						nonalu	1					genic	1	3	22		48	27	21	NM_013417	IARS
7	3	4	NM_004136	IREB2	sense						antisense			1			nonalu						genic		4	8		62	40	22	NM_004136	IREB2
6	5	1	NM_176793	MRPL43	sense						antisense					1	nonalu		2				genic			4		2	2	0	NM_176793	MRPL43
6	7	0	NM_014847	UBAP2L	sense						antisense				1	1	nonalu					1	genic		4	13		46	35	11	NM_014847	UBAP2L
0	0	0	NM_199229	RPE	sense						antisense						nonalu		2				genic		1	5		12	10	2	NM_199229	RPE
4	0	4	NM_173157	NR4A1	sense						antisense						nonalu						genic			2		1	1	0	NM_173157	NR4A1
2	1	1	NM_016079	VPS24	sense						antisense						nonalu	1			1		genic	1	2	16		28	10	18	NM_016079	VPS24
0	0	0	NM_001013398	IGFBP3	sense						antisense						nonalu	2	1		1	1	genic			1		0	0	0	NM_001013398	IGFBP3
1	0	1	NM_013272	SLCO3A1	sense						antisense						nonalu	1	1				genic	3	6	97		77	34	43	NM_013272	SLCO3A1
1	1	0	NM_000097	CPOX	sense						antisense						nonalu				1		genic		1	5		6	3	3	NM_000097	CPOX
12	4	9	NM_002796	PSMB4	sense						antisense						nonalu			1			genic					0	0	0	NM_002796	PSMB4
5	2	3	NM_005896	IDH1	sense						antisense						nonalu		1				genic		1	5		8	2	6	NM_005896	IDH1
5	3	3	NR_033334	TMEM70	sense						antisense						nonalu						genic		2			9	8	1	NR_033334	TMEM70
3	2	1	NM_001015885	RAE1	sense						antisense						nonalu		2				genic		1	11		6	3	3	NM_001015885	RAE1
6	3	3	NM_001067	TOP2A	sense					1	antisense			1	1		nonalu						genic	1	4	6		34	17	17	NM_001067	TOP2A
0	0	0	NM_001127371	CDCA7L	sense						antisense						nonalu		1				genic		2	4		14	12	2	NM_001127371	CDCA7L
9	7	2	NM_005035	POLRMT	sense						antisense		1		1		nonalu						genic			6		14	8	6	NM_005035	POLRMT
9	7	2	NM_080626	BRI3BP	sense						antisense		1		1		nonalu					1	genic		7	5		46	27	19	NM_080626	BRI3BP
5	2	4	NM_007372	DDX42	sense						antisense		1				nonalu	1	3				genic	1	6	11		53	29	24	NM_007372	DDX42
0	0	0	NR_027811	PTGES2	sense						antisense						nonalu		1		1		genic		2	9		6	3	3	NR_027811	PTGES2
2	0	2	NM_205845	AKR1C2	sense						antisense						nonalu	1			1		genic			9		4	3	1	NM_205845	AKR1C2
2	1	1	NM_001166358	SHMT2	sense						antisense						nonalu						genic			1		0	0	0	NM_001166358	SHMT2
11	9	3	NM_001177638	DAG1	sense						antisense			1			nonalu	2			1		genic		23	9		112	82	30	NM_001177638	DAG1
7	6	2	NM_001135776	ZBTB43	sense						antisense					1	nonalu					1	genic		7	9		32	18	14	NM_001135776	ZBTB43
0	0	0	NM_145735	ARHGEF7	sense						antisense						nonalu		1		1	1	genic	1	2	53		27	14	13	NM_145735	ARHGEF7
0	0	0	NM_024076	KCTD15	sense						antisense						nonalu	1	2				genic			1		9	1	8	NM_024076	KCTD15
7	1	6	NM_198061	CES2	sense				1		antisense						nonalu						genic			4		6	2	4	NM_198061	CES2
0	0	0	NM_015226	CLEC16A	sense						antisense						nonalu	1	1		1		genic	2	12	81		122	62	60	NM_015226	CLEC16A
1	0	1	NM_024706	ZNF668	sense						antisense						nonalu	1		1			genic	1	3	5		18	7	11	NM_024706	ZNF668
0	0	0	NM_001143823	ZFP161	sense						antisense						nonalu	2			2		genic			6		0	0	0	NM_001143823	ZFP161
1	1	1	NM_198935	SS18L1	sense						antisense						nonalu					1	genic		1	18		30	11	19	NM_198935	SS18L1
3	0	3	NM_005793	NME6	sense						antisense						nonalu				1	1	genic			2		4	2	3	NM_005793	NME6
3	1	2	NM_016535	ZNF581	sense						antisense						nonalu		1	1	1	1	genic			3		0	0	0	NM_016535	ZNF581
1	0	1	NM_001080954	PLAGL1	sense						antisense						nonalu			1		1	genic		1	18		12	5	7	NM_001080954	PLAGL1
3	0	3	NM_019606	MEPCE	sense						antisense						nonalu	1					genic			2		0	0	0	NM_019606	MEPCE
4	3	1	NM_001007100	SCP2	sense						antisense	1					nonalu	1		2			genic	3	2	8		27	15	12	NM_001007100	SCP2
0	0	0	NM_021192	HOXD11	sense						antisense						nonalu	1	1	3	2		genic			2		0	0	0	NM_021192	HOXD11
2	0	2	NM_030645	SH3BP5L	sense						antisense						nonalu		1	1		1	genic			13		5	4	1	NM_030645	SH3BP5L
2	2	0	NM_032876	JUB	sense						antisense		1				nonalu			1	1	2	genic		2			3	3	0	NM_032876	JUB
2	1	1	NM_001184743	PGBD1	sense						antisense						nonalu						genic			6		8	4	4	NM_001184743	PGBD1
7	4	3	NM_024072	DDX54	sense						antisense					1	nonalu	1					genic		2	10		31	22	9	NM_024072	DDX54
10	5	5	NM_024294	C6orf106	sense						antisense				1		nonalu	3					genic		10	16		125	70	55	NM_024294	C6orf106
2	3	0	NM_130469	JDP2	sense						antisense						nonalu			1			genic			17		7	4	3	NM_130469	JDP2
1	1	0	NM_000801	FKBP1A	sense						antisense						nonalu				1	1	genic			6		5	3	2	NM_000801	FKBP1A
2	2	0	NM_016481	C9orf156	sense						antisense			1			nonalu	1					genic		1	2		13	8	5	NM_016481	C9orf156
8	5	3	NM_014765	TOMM20	sense						antisense						nonalu				1		genic		4	3		21	12	9	NM_014765	TOMM20
8	1	7	NM_013403	STRN4	sense						antisense						nonalu	1	1				genic			8		12	9	3	NM_013403	STRN4
3	2	1	NM_014380	NGFRAP1	sense						antisense		1				nonalu	1		1	1		genic					0	0	0	NM_014380	NGFRAP1
0	0	0	NM_003823	TNFRSF6B	sense						antisense						nonalu					1	genic			3		0	0	0	NM_003823	TNFRSF6B
4	3	1	NM_012401	PLXNB2	sense						antisense						nonalu	3		1	1		genic		2	3		2	2	0	NM_012401	PLXNB2
13	5	8	NM_001659	ARF3	sense						antisense			1			nonalu						genic			8		19	10	9	NM_001659	ARF3
2	1	2	NR_002436	SNORA33	sense				1		antisense						nonalu						genic					0	0	0	NR_002436	SNORA33
1	0	1	NM_001172896	CAV1	sense						antisense						nonalu		1				genic		1	12		10	3	7	NM_001172896	CAV1
0	0	0	NM_014620	HOXC4	sense						antisense						nonalu			1		2	genic			13		2	2	0	NM_014620	HOXC4
0	0	0	NM_001007023	DIO2	sense						antisense						nonalu		2				genic			3		0	0	0	NM_001007023	DIO2
5	5	1	NM_201443	TEAD4	sense						antisense						nonalu				1		genic	1	15	29		81	54	27	NM_201443	TEAD4
0	0	0	NM_182486	C1QTNF6	sense						antisense						nonalu			1			genic			4		2	2	0	NM_182486	C1QTNF6
6	3	3	NM_001128920	MARK3	sense						antisense						nonalu						genic	5	18	24		133	68	65	NM_001128920	MARK3
4	4	0	NM_001145145	SLC1A5	sense						antisense						nonalu				1		genic		3	1		14	10	4	NM_001145145	SLC1A5
0	0	0	NM_175907	ZADH2	sense						antisense						nonalu	1	1	1	1		genic			3		0	0	0	NM_175907	ZADH2
3	2	1	NM_003252	TIAL1	sense						antisense						nonalu	1	1				genic		1	3		12	9	3	NM_003252	TIAL1
10	10	0	NM_007270	FKBP9	sense						antisense	1			2		nonalu						genic		4	18		47	33	14	NM_007270	FKBP9
4	1	3	NM_001025300	RAB12	sense					1	antisense						nonalu	1				1	genic		1	11		9	4	5	NM_001025300	RAB12
8	4	4	NM_017437	CPSF2	sense						antisense		1				nonalu	2					genic		4	6		49	27	22	NM_017437	CPSF2
3	1	2	NM_001100621	C17orf80	sense						antisense			2			nonalu	1					genic		1	2		12	5	7	NM_001100621	C17orf80
1	0	1	NM_201525	GPR56	sense						antisense						nonalu		3			1	genic		1	9		10	8	2	NM_201525	GPR56
3	2	1	NM_014426	SNX5	sense						antisense						nonalu	1	2				genic		2	6		17	12	5	NM_014426	SNX5
4	1	3	NM_005772	RCL1	sense						antisense						nonalu		1				genic	1	5	15		39	25	14	NM_005772	RCL1
3	2	1	NM_020765	UBR4	sense						antisense						nonalu	1					genic		5	45		62	43	19	NM_020765	UBR4
8	4	4	NM_206999	CNOT1	sense						antisense						nonalu	1					genic	1	16	13		127	101	26	NM_206999	CNOT1
0	0	0	NM_001018008	TPM1	sense						antisense						nonalu	1					genic			10		6	1	5	NM_001018008	TPM1
0	0	0	NM_001130971	NELF	sense						antisense						nonalu				1	1	genic			7		0	0	0	NM_001130971	NELF
6	5	1	NM_003297	NR2C1	sense			1			antisense						nonalu						genic	3	11	10		70	38	32	NM_003297	NR2C1
11	8	3	NM_180976	PPP2R5D	sense						antisense		1			1	nonalu						genic	1	6	5		35	22	13	NM_180976	PPP2R5D
9	6	4	NM_001142450	SPNS1	sense						antisense				1		nonalu						genic	1		2		8	3	5	NM_001142450	SPNS1
5	1	4	NM_199413	PRC1	sense				1		antisense						nonalu						genic		3	9		34	17	17	NM_199413	PRC1
7	4	4	NM_001294	CLPTM1	sense						antisense						nonalu	1				1	genic	3	4	16		47	21	26	NM_001294	CLPTM1
0	0	1	NM_201284	EGFR	sense						antisense						nonalu	1	1				genic	1	2	69		16	6	10	NM_201284	EGFR
0	0	0	NM_003086	SNAPC4	sense						antisense						nonalu		2	1		1	genic	1	2	9		10	3	7	NM_003086	SNAPC4
6	2	4	NM_012083	FRAT2	sense						antisense		1				nonalu				1		genic			1		0	0	0	NM_012083	FRAT2
5	5	0	NM_006904	PRKDC	sense						antisense						nonalu						genic	2	19	39		162	87	75	NM_006904	PRKDC
0	0	1	NM_001025369	VEGFA	sense						antisense						nonalu			1		1	genic			4		0	0	0	NM_001025369	VEGFA
13	3	10	NM_013406	DHPS	sense					1	antisense						nonalu				2		genic			2		7	4	3	NM_013406	DHPS
3	2	1	NM_001017415	USP1	sense						antisense		1				nonalu			2			genic		1	1		9	5	4	NM_001017415	USP1
0	0	0	NM_024336	IRX3	sense						antisense						nonalu		1		4		genic			3		0	0	0	NM_024336	IRX3
9	3	6	NM_001005362	DNM2	sense						antisense						nonalu						genic	4	11	27		164	83	81	NM_001005362	DNM2
2	1	1	NM_001126108	SLC12A3	sense		1				antisense						nonalu	1				1	genic	2	11	24		43	25	18	NM_001126108	SLC12A3
4	0	4	NM_006088	TUBB2C	sense						antisense						nonalu	1					genic			2		0	0	0	NM_006088	TUBB2C
2	0	2	NM_001172220	SCMH1	sense						antisense						nonalu		1				genic	1	10	53		101	46	55	NM_001172220	SCMH1
1	2	0	NM_198291	SRC	sense						antisense						nonalu						genic		1	16		31	25	6	NM_198291	SRC
9	2	7	NM_001136042	AARSD1	sense						antisense						nonalu	1					genic		6	6		51	33	18	NM_001136042	AARSD1
3	3	0	NM_138639	BCL2L12	sense						antisense				1		nonalu	1			2		genic	1		5		9	3	6	NM_138639	BCL2L12
1	0	1	NM_004772	C5orf13	sense						antisense						nonalu		1		1		genic			12		0	0	0	NM_004772	C5orf13
7	2	5	NM_001159491	BRI3	sense						antisense			1			nonalu	1		1			genic		1	6		5	5	0	NM_001159491	BRI3
0	0	0	NM_017871	CPSF3L	sense						antisense						nonalu	2	2	2	1		genic		2	3		8	5	3	NM_017871	CPSF3L
1	0	1	NM_002074	GNB1	sense						antisense						nonalu						genic	2	26	21		158	88	70	NM_002074	GNB1
10	6	5	NM_001170544	PGAM5	sense						antisense		2				nonalu		1	1			genic		3	4		13	8	5	NM_001170544	PGAM5
5	4	1	NM_001110792	MECP2	sense						antisense						nonalu		1			1	genic	2	9	15		63	36	27	NM_001110792	MECP2
2	1	1	NM_001166357	SHMT2	sense						antisense						nonalu						genic			1		0	0	0	NM_001166357	SHMT2
1	1	0	NM_181701	QSOX2	sense						antisense						nonalu		1	1		1	genic	1		20		8	4	4	NM_181701	QSOX2
2	1	1	NM_014838	ZBED4	sense						antisense						nonalu			1	1	1	genic	1	1	13		37	23	14	NM_014838	ZBED4
2	1	1	NM_174911	FAM84B	sense						antisense						nonalu			1		1	genic			2		1	0	1	NM_174911	FAM84B
1	0	1	NM_001172897	CAV1	sense						antisense						nonalu		1				genic		1	12		10	3	7	NM_001172897	CAV1
2	2	1	NM_145196	LIPT1	sense						antisense						nonalu		1				genic		2	2		7	3	4	NM_145196	LIPT1
0	0	0	NM_153616	SEMA6D	sense						antisense						nonalu		1	1	1		genic		1	20		6	2	4	NM_153616	SEMA6D
1	0	1	NR_002323	TUG1	sense						antisense						nonalu	2	1		1		genic			2		0	0	0	NR_002323	TUG1
6	5	1	NM_001127890	SPG21	sense						antisense					1	nonalu	1					genic	1	8	5		40	19	21	NM_001127890	SPG21
4	2	2	NM_198321	GALNT10	sense						antisense						nonalu	2	1				genic	3	1	68		60	25	35	NM_198321	GALNT10
2	1	1	NM_030674	SLC38A1	sense				1		antisense						nonalu			2		1	genic		3	26		16	7	9	NM_030674	SLC38A1
1	1	0	NM_001018054	LRP8	sense						antisense			1			nonalu						genic	1	1	41		12	5	7	NM_001018054	LRP8
10	6	4	NM_001903	CTNNA1	sense						antisense						nonalu					1	genic	1	20	48		144	107	37	NM_001903	CTNNA1
1	1	0	NM_006623	PHGDH	sense						antisense						nonalu	1					genic			14		5	1	4	NM_006623	PHGDH
0	0	0	NM_198080	MSRB3	sense						antisense						nonalu					1	genic	1	5	41		45	21	24	NM_198080	MSRB3
6	4	2	NM_015465	GEMIN5	sense						antisense	1					nonalu				2		genic		9	12		51	22	29	NM_015465	GEMIN5
5	2	3	NM_025133	FBXO11	sense						antisense						nonalu				1		genic	2	7	13		91	38	53	NM_025133	FBXO11
7	5	2	NM_201441	TEAD4	sense						antisense						nonalu			1			genic	1	15	29		81	54	27	NM_201441	TEAD4
7	5	2	NM_016830	VAMP1	sense						antisense						nonalu	2				1	genic			2		1	1	0	NM_016830	VAMP1
1	0	1	NM_201555	FHL2	sense						antisense						nonalu		1				genic		2	9		23	12	11	NM_201555	FHL2
3	0	3	NM_001164732	REEP1	sense					1	antisense						nonalu	2		2	1		genic		4	38		66	34	32	NM_001164732	REEP1
5	1	4	NM_016936	UBN1	sense						antisense						nonalu						genic	1	4	18		18	10	8	NM_016936	UBN1
0	0	0	NM_015125	CIC	sense						antisense						nonalu	2				1	genic			3		0	0	0	NM_015125	CIC
0	0	0	NM_000598	IGFBP3	sense						antisense						nonalu	2	1		1	1	genic			1		0	0	0	NM_000598	IGFBP3
9	6	3	NM_001892	CSNK1A1	sense						antisense		1				nonalu						genic	3	1	5		54	22	32	NM_001892	CSNK1A1
1	0	1	NM_001142784	IL11RA	sense						antisense						nonalu		1			1	genic			4		3	3	0	NM_001142784	IL11RA
1	1	0	NM_005911	MAT2A	sense						antisense				1		nonalu	2	1				genic			4		0	0	0	NM_005911	MAT2A
5	4	1	NM_005759	ABI2	sense						antisense						nonalu	1					genic	2	12	13		93	62	31	NM_005759	ABI2
6	2	4	NM_001010989	HERPUD1	sense						antisense						nonalu			1	1		genic		1	5		6	3	3	NM_001010989	HERPUD1
1	1	0	NM_152437	ZNF664	sense						antisense						nonalu	1		1	1		genic			20		7	5	2	NM_152437	ZNF664
9	6	4	NM_022720	DGCR8	sense						antisense						nonalu	1		1		1	genic		3	15		12	8	4	NM_022720	DGCR8
3	2	2	NR_028052	NGRN	sense						antisense						nonalu						genic			3		8	8	0	NR_028052	NGRN
7	1	6	NM_001012756	ZNF260	sense						antisense						nonalu	1			1		genic	1	1	1		19	14	5	NM_001012756	ZNF260
8	4	4	NM_001172689	ZNF573	sense						antisense						nonalu	1		1			genic	1	3	2		44	21	23	NM_001172689	ZNF573
0	0	0	NM_175066	DDX51	sense						antisense						nonalu	1	2	1	3		genic			12		3	0	3	NM_175066	DDX51
6	4	2	NM_022487	DCLRE1C	sense						antisense		1			1	nonalu		1		1		genic	3	4	7		54	32	22	NM_022487	DCLRE1C
2	1	1	NR_029416	SHMT2	sense						antisense						nonalu						genic			1		0	0	0	NR_029416	SHMT2
5	3	3	NR_027394	TJAP1	sense						antisense						nonalu				1		genic	1	3	13		14	8	6	NR_027394	TJAP1
4	2	2	NM_080797	DIDO1	sense						antisense					1	nonalu						genic		5	19		25	12	13	NM_080797	DIDO1
7	4	3	NM_001990	EYA3	sense						antisense				1	1	nonalu						genic	3	9	19		123	53	70	NM_001990	EYA3
13	8	5	NM_031483	ITCH	sense	1	1				antisense			1			nonalu						genic	2	27	21		195	111	84	NM_031483	ITCH
3	3	0	NM_001105249	TMC5	sense						antisense		1				nonalu	1					genic	8	12	27		117	54	63	NM_001105249	TMC5
2	0	2	NM_138484	SGOL1	sense				1		antisense						nonalu	3					genic		2	5		14	10	4	NM_138484	SGOL1
8	3	5	NM_001191	BCL2L1	sense						antisense						nonalu	2					genic	2	7	15		58	29	29	NM_001191	BCL2L1
7	2	6	NM_001933	DLST	sense						antisense						nonalu		1				genic		1	6		14	9	5	NM_001933	DLST
2	0	2	NM_175875	SIX5	sense						antisense						nonalu	3		1	1		genic			3		0	0	0	NM_175875	SIX5
4	3	2	NM_005686	SOX13	sense						antisense						nonalu		1	1		1	genic		5	11		37	26	11	NM_005686	SOX13
9	7	2	NM_001798	CDK2	sense						antisense						nonalu			2			genic					2	0	2	NM_001798	CDK2
8	1	7	NM_001170716	BCAR1	sense			1			antisense		1				nonalu	1			1		genic		1	14		15	8	7	NM_001170716	BCAR1
2	0	2	NM_033550	TP53RK	sense					1	antisense						nonalu						genic					1	1	0	NM_033550	TP53RK
13	12	2	NM_002813	PSMD9	sense						antisense			1			nonalu						genic		8	3		56	33	23	NM_002813	PSMD9
6	4	2	NM_001184801	UBR2	sense						antisense		1				nonalu	1					genic	1	4	8		61	32	29	NM_001184801	UBR2
5	1	4	NM_005801	EIF1	sense						antisense						nonalu		1				genic			1		0	0	0	NM_005801	EIF1
1	0	1	NM_005808	CTDSPL	sense						antisense						nonalu		2	1	1		genic		4	39		44	12	32	NM_005808	CTDSPL
2	2	0	NM_144679	C17orf56	sense						antisense						nonalu	1		2	1		genic			7		0	0	0	NM_144679	C17orf56
0	1	0	NM_001018006	TPM1	sense						antisense						nonalu	1					genic			13		6	1	5	NM_001018006	TPM1
9	5	4	NM_018383	WDR33	sense						antisense						nonalu						genic	2	12	21		104	69	35	NM_018383	WDR33
6	5	1	NM_001032287	NR2C1	sense			1			antisense						nonalu						genic	2	9	9		56	32	24	NM_001032287	NR2C1
3	2	1	NM_001038	SCNN1A	sense						antisense					1	nonalu						genic		5	10		24	15	9	NM_001038	SCNN1A
7	5	2	NM_001039569	AP1S3	sense				1		antisense			1			nonalu			1			genic	2	4	14		95	52	43	NM_001039569	AP1S3
4	3	1	NM_001113496	SEPT9	sense						antisense						nonalu		2				genic		1	13		18	11	7	NM_001113496	SEPT9
5	4	1	NM_032052	PATZ1	sense						antisense			1			nonalu	1	2	1			genic		1	8		6	5	1	NM_032052	PATZ1
12	8	4	NM_015179	RRP12	sense						antisense	1				1	nonalu						genic	1	6	17		45	22	23	NM_015179	RRP12
2	0	3	NM_005953	MT2A	sense						antisense						nonalu		3	1			genic					0	0	0	NM_005953	MT2A
8	0	8	NM_025083	EDC3	sense						antisense						nonalu				1		genic	1	10	12		71	45	26	NM_025083	EDC3
0	0	1	NM_006253	PRKAB1	sense						antisense						nonalu	1					genic		2	5		6	4	2	NM_006253	PRKAB1
0	0	0	NM_017633	FAM46A	sense						antisense						nonalu	1					genic			2		0	0	0	NM_017633	FAM46A
3	1	2	NM_022768	RBM15	sense						antisense						nonalu		1	1	1		genic			2		0	0	0	NM_022768	RBM15
5	2	3	NM_019108	C19orf61	sense						antisense					1	nonalu						genic	1	2	11		16	12	4	NM_019108	C19orf61
3	0	3	NM_007165	SF3A2	sense						antisense						nonalu		2		1	1	genic			6		6	2	4	NM_007165	SF3A2
2	1	1	NM_015169	RRS1	sense						antisense						nonalu	1	1		1		genic					0	0	0	NM_015169	RRS1
0	0	0	NM_001130099	KIFC3	sense						antisense						nonalu		1				genic			14		25	16	9	NM_001130099	KIFC3
3	2	1	NM_015327	SMG5	sense						antisense					1	nonalu			2	2	1	genic		4	8		31	17	14	NM_015327	SMG5
5	2	3	NM_001008539	SLC7A2	sense						antisense		1				nonalu				1		genic	2	4	19		37	18	19	NM_001008539	SLC7A2
4	1	3	NM_015084	MRPS27	sense	1					antisense						nonalu	1					genic	1	9	25		43	23	20	NM_015084	MRPS27
4	0	4	NM_014547	TMOD3	sense						antisense						nonalu	1	1		2		genic	3	9	13		57	25	32	NM_014547	TMOD3
2	1	1	NM_002828	PTPN2	sense						antisense						nonalu		1				genic	1	10	15		77	48	29	NM_002828	PTPN2
9	4	6	NM_006612	KIF1C	sense				1		antisense						nonalu	1					genic		4	13		28	19	9	NM_006612	KIF1C
12	5	8	NM_001037283	EIF3B	sense				1		antisense						nonalu						genic		3	6		23	12	11	NM_001037283	EIF3B
5	2	3	NM_001042681	RERE	sense		1				antisense						nonalu		1	2			genic	10	35	121		360	215	145	NM_001042681	RERE
2	2	0	NM_018098	ECT2	sense						antisense						nonalu		1		1	1	genic		7	4		37	29	8	NM_018098	ECT2
6	4	2	NM_015276	USP22	sense						antisense						nonalu	1		1			genic		4	10		31	24	7	NM_015276	USP22
6	2	5	NM_018119	POLR3E	sense			1			antisense		1				nonalu						genic	1	5	10		25	18	7	NM_018119	POLR3E
1	1	0	NM_001162426	TSC1	sense						antisense						nonalu			2			genic	1	2	12		24	11	13	NM_001162426	TSC1
6	1	5	NM_001164501	EIF4ENIF1	sense						antisense					1	nonalu			3			genic		6	8		65	40	25	NM_001164501	EIF4ENIF1
7	1	6	NM_203506	GRB2	sense						antisense				2		nonalu	3		2	1		genic	2	10	15		118	63	55	NM_203506	GRB2
1	1	0	NM_198437	AURKA	sense						antisense			1			nonalu						genic	1	1	3		18	13	5	NM_198437	AURKA
3	1	2	NM_024627	C22orf29	sense						antisense		1				nonalu		1			1	genic			3		1	0	1	NM_024627	C22orf29
6	3	3	NM_005195	CEBPD	sense						antisense		1	1	1		nonalu					1	genic					0	0	0	NM_005195	CEBPD
5	4	1	NM_014614	PSME4	sense						antisense		2				nonalu	1	1				genic	3	12	12		93	67	26	NM_014614	PSME4
0	0	0	NM_005078	TLE3	sense						antisense						nonalu		2	1	1		genic			19		2	0	2	NM_005078	TLE3
1	1	0	NM_001018109	PIR	sense						antisense			1			nonalu	2		2			genic		1	21		30	13	17	NM_001018109	PIR
3	1	2	NM_001142650	HNRPLL	sense						antisense						nonalu	1	1				genic		2	9		22	16	6	NM_001142650	HNRPLL
4	2	3	NM_002467	MYC	sense				1		antisense						nonalu	1					genic			3		1	1	0	NM_002467	MYC
0	0	0	NM_001134772	STX16	sense						antisense						nonalu	2	1		1		genic			11		5	3	2	NM_001134772	STX16
7	2	5	NM_001521	GTF3C2	sense						antisense						nonalu	1		1			genic		2	1		50	24	26	NM_001521	GTF3C2
1	1	0	NM_014412	CACYBP	sense						antisense						nonalu		1	1			genic		1	4		5	2	3	NM_014412	CACYBP
6	2	4	NM_022662	ANAPC1	sense						antisense						nonalu						genic		18	24		76	54	22	NM_022662	ANAPC1
11	8	3	NM_180977	PPP2R5D	sense						antisense		1			1	nonalu						genic	1	6	5		35	22	13	NM_180977	PPP2R5D
3	0	3	NM_000859	HMGCR	sense						antisense						nonalu	1		1	1		genic		1	3		11	4	7	NM_000859	HMGCR
0	0	0	NM_001105192	TLE3	sense						antisense						nonalu		2	1	1		genic			19		2	0	2	NM_001105192	TLE3
0	0	0	NM_001127370	CDCA7L	sense						antisense						nonalu		1				genic		2	4		14	12	2	NM_001127370	CDCA7L
0	0	1	NM_001171630	VEGFA	sense						antisense						nonalu			1		1	genic			4		0	0	0	NM_001171630	VEGFA
0	0	0	NR_024429	LOC283050	sense						antisense						nonalu			1	1	1	genic		6	50		37	22	15	NR_024429	LOC283050
3	2	1	NM_004013	DMD	sense						antisense						nonalu						genic	2	22	226		234	103	131	NM_004013	DMD
1	1	0	NM_170721	MSI2	sense						antisense						nonalu	2			2		genic	3	18	117		142	78	64	NM_170721	MSI2
8	3	5	NM_138473	SP1	sense						antisense			1			nonalu						genic	1	10	3		69	41	28	NM_138473	SP1
1	1	0	NM_005738	ARL4A	sense						antisense			1			nonalu						genic			1		0	0	0	NM_005738	ARL4A
4	2	2	NM_001080951	PLAGL1	sense						antisense						nonalu				1		genic		2	34		34	17	17	NM_001080951	PLAGL1
8	6	2	NM_025136	OPA3	sense						antisense			1	1		nonalu						genic	1	2	12		60	21	39	NM_025136	OPA3
11	8	3	NM_001025434	NQO1	sense		1				antisense	1					nonalu	1					genic		2	3		28	17	11	NM_001025434	NQO1
1	0	1	NM_018288	PHF10	sense						antisense						nonalu	2					genic		1	7		6	5	1	NM_018288	PHF10
9	7	2	NM_001174126	SLC11A2	sense						antisense						nonalu		2				genic		4	13		64	49	15	NM_001174126	SLC11A2
8	2	6	NM_198834	ACACA	sense						antisense						nonalu		1				genic	1	38	65		299	184	115	NM_198834	ACACA
1	1	0	NM_004796	NRXN3	sense						antisense						nonalu				1		genic	3	36	388		292	160	132	NM_004796	NRXN3
5	1	4	NM_001748	CAPN2	sense						antisense						nonalu	1					genic	1	1	28		39	19	20	NM_001748	CAPN2
10	8	2	NM_018449	UBAP2	sense						antisense		1	1	2		nonalu	1	1				genic	1	27	23		199	135	64	NM_018449	UBAP2
3	1	2	NM_015447	CAMSAP1	sense						antisense						nonalu					1	genic	3	6	28		51	36	15	NM_015447	CAMSAP1
1	0	1	NM_001142477	C5orf13	sense						antisense						nonalu	1		1			genic			12		0	0	0	NM_001142477	C5orf13
0	0	0	NM_001761	CCNF	sense						antisense						nonalu	1	1			1	genic	1	6	12		32	12	20	NM_001761	CCNF
6	3	3	NM_018105	THAP1	sense						antisense						nonalu	1			1		genic		1	2		5	3	2	NM_018105	THAP1
11	6	5	NM_058163	TSR2	sense						antisense		1				nonalu					1	genic			2		0	0	0	NM_058163	TSR2
3	3	0	NM_194313	KIF24	sense						antisense		2				nonalu			1			genic	1	15	17		95	60	35	NM_194313	KIF24
10	3	7	NM_014275	MGAT4B	sense						antisense					1	nonalu	1	2				genic			4		0	0	0	NM_014275	MGAT4B
7	4	3	NM_001165931	RRM2	sense						antisense				1		nonalu	1	1			1	genic		1	2		6	3	3	NM_001165931	RRM2
0	0	0	NM_002627	PFKP	sense						antisense						nonalu						genic		5	33		32	19	13	NM_002627	PFKP
8	5	3	NM_002103	GYS1	sense						antisense						nonalu	2					genic	1	4	10		40	10	30	NM_002103	GYS1
0	0	0	NR_003504	GUSBL1	sense						antisense						nonalu	1	1			1	genic	1	4	19		45	25	20	NR_003504	GUSBL1
11	5	6	NM_020410	ATP13A1	sense						antisense	1	2			1	nonalu					1	genic		4	5		10	9	1	NM_020410	ATP13A1
5	3	2	NM_002230	JUP	sense						antisense		1				nonalu				2		genic		8	11		38	26	12	NM_002230	JUP
0	0	0	NM_003220	TFAP2A	sense						antisense						nonalu		2			3	genic			10		0	0	0	NM_003220	TFAP2A
5	3	3	NM_001146018	TJAP1	sense						antisense						nonalu				1		genic	1	3	13		14	8	6	NM_001146018	TJAP1
1	1	0	NM_001167734	VARS2	sense						antisense					2	nonalu	3			6	4	genic	1		8		2	2	0	NM_001167734	VARS2
1	0	1	NM_001170629	CHD8	sense						antisense						nonalu	1					genic	2	7	11		41	23	18	NM_001170629	CHD8
7	4	3	NM_001111322	DDX54	sense						antisense					1	nonalu	1					genic		2	10		31	22	9	NM_001111322	DDX54
6	3	3	NM_199003	THAP1	sense						antisense						nonalu	1			1		genic		1	2		5	3	2	NM_199003	THAP1
10	3	7	NM_032558	HIATL1	sense						antisense	1	1				nonalu			1	1		genic	2	14	13		85	62	23	NM_032558	HIATL1
9	8	2	NM_153464	ILF3	sense					1	antisense		2				nonalu					1	genic		10	13		44	36	8	NM_153464	ILF3
7	0	7	NM_024585	ARMC7	sense			1			antisense						nonalu	3	1				genic	1	7	12		30	15	15	NM_024585	ARMC7
0	0	0	NM_001105250	NRXN3	sense						antisense						nonalu	1		1	1		genic	2	18	167		125	69	56	NM_001105250	NRXN3
7	7	1	NM_001048201	UHRF1	sense						antisense			2	1	1	nonalu						genic	2	9	16		84	60	24	NM_001048201	UHRF1
2	1	1	NM_002706	PPM1B	sense						antisense					1	nonalu				1	1	genic		5	4		62	37	25	NM_002706	PPM1B
7	1	6	NM_001114118	C17orf85	sense						antisense						nonalu	2					genic	1	7	4		36	22	14	NM_001114118	C17orf85
0	0	0	NM_018719	CDCA7L	sense						antisense						nonalu		1				genic		2	4		14	12	2	NM_018719	CDCA7L
7	6	1	NM_004869	VPS4B	sense						antisense						nonalu					1	genic		1	8		25	12	13	NM_004869	VPS4B
10	5	5	NM_001172669	ZNF668	sense						antisense	1					nonalu		1			1	genic	1	2	2		3	2	1	NM_001172669	ZNF668
11	11	1	NM_019898	ABCC1	sense						antisense			1			nonalu						genic	7	21	37		251	156	95	NM_019898	ABCC1
2	1	1	NM_004875	POLR1C	sense						antisense		1				nonalu		1				genic		1	8		7	4	3	NM_004875	POLR1C
2	1	1	NM_003450	ZNF174	sense						antisense						nonalu			1		2	genic		1	1		4	3	1	NM_003450	ZNF174
5	4	1	NM_001102420	ZFAND5	sense						antisense						nonalu				1		genic		1	2		2	2	0	NM_001102420	ZFAND5
8	7	2	NM_080732	EGLN2	sense						antisense				1	1	nonalu			1	2		genic			2		0	0	0	NM_080732	EGLN2
5	3	2	NM_014641	MDC1	sense						antisense						nonalu			6			genic	3	4	35		18	10	8	NM_014641	MDC1
2	0	2	NM_021183	RAP2C	sense						antisense						nonalu						genic			3		2	1	1	NM_021183	RAP2C
4	1	3	NM_003677	DENR	sense						antisense				1		nonalu	1	1				genic		2	6		17	3	14	NM_003677	DENR
7	5	2	NM_017646	TRIT1	sense						antisense		2	1		1	nonalu						genic		4	3		39	31	8	NM_017646	TRIT1
0	0	1	NM_022106	C20orf177	sense						antisense						nonalu	1					genic			3		1	0	1	NM_022106	C20orf177
8	4	4	NM_152360	ZNF573	sense						antisense						nonalu	1		1			genic	1	3	2		44	21	23	NM_152360	ZNF573
12	6	6	NM_001042588	SNUPN	sense						antisense		1			1	nonalu		1				genic		7	7		44	23	21	NM_001042588	SNUPN
3	2	1	NM_001835	CLTCL1	sense						antisense						nonalu		2			1	genic	2	8	21		99	39	60	NM_001835	CLTCL1
1	0	1	NM_005983	SKP2	sense						antisense						nonalu			1	1		genic			10		3	2	1	NM_005983	SKP2
4	4	0	NM_013301	CCDC106	sense						antisense		1				nonalu	1		1	2		genic		1	1		1	1	0	NM_013301	CCDC106
1	0	1	NM_001142481	C5orf13	sense						antisense						nonalu		1		1		genic			12		0	0	0	NM_001142481	C5orf13
2	1	1	NM_001178093	BCAT1	sense						antisense						nonalu						genic		6	21		47	32	15	NM_001178093	BCAT1
1	1	0	NM_003600	AURKA	sense						antisense			1			nonalu						genic	1	1	3		18	13	5	NM_003600	AURKA
3	2	1	NM_002522	NPTX1	sense			1			antisense						nonalu	1	3				genic			4		0	0	0	NM_002522	NPTX1
3	3	1	NM_030571	NDFIP1	sense						antisense				1		nonalu		1		1		genic	1	7	10		36	18	18	NM_030571	NDFIP1
3	0	3	NR_024020	NOL8	sense						antisense						nonalu	1	1				genic		2	8		13	9	4	NR_024020	NOL8
5	3	2	NM_012247	SEPHS1	sense						antisense						nonalu	1			3	1	genic	2	6	10		29	17	12	NM_012247	SEPHS1
0	0	0	NM_002048	GAS1	sense						antisense						nonalu	1	1		1		genic			4		0	0	0	NM_002048	GAS1
9	7	2	NM_014423	AFF4	sense						antisense						nonalu	1					genic		16	21		102	66	36	NM_014423	AFF4
1	0	1	NM_153188	TNPO1	sense						antisense						nonalu	1		1			genic	1	5	17		40	16	24	NM_153188	TNPO1
3	3	0	NM_004521	KIF5B	sense						antisense						nonalu	1	1	1		1	genic		3	8		32	17	15	NM_004521	KIF5B
4	2	2	NM_004494	HDGF	sense						antisense					1	nonalu	1	1				genic			3		0	0	0	NM_004494	HDGF
7	3	4	NM_030758	OSBP2	sense						antisense						nonalu						genic	6	18	44		207	124	83	NM_030758	OSBP2
0	0	0	NM_001042425	TFAP2A	sense						antisense						nonalu	2	2	1			genic			13		0	0	0	NM_001042425	TFAP2A
8	2	6	NM_001173453	TFCP2	sense						antisense	1					nonalu						genic		11	16		111	69	42	NM_001173453	TFCP2
12	8	4	NM_001145114	RRP12	sense						antisense	1				1	nonalu						genic	1	6	17		45	22	23	NM_001145114	RRP12
6	4	2	NM_015255	UBR2	sense						antisense		1				nonalu	1					genic	1	12	25		137	73	64	NM_015255	UBR2
4	4	0	NM_007032	TRIOBP	sense						antisense		1				nonalu		1	1	1	1	genic	1	1	9		22	7	15	NM_007032	TRIOBP
3	0	3	NM_002342	LTBR	sense						antisense						nonalu			2	1		genic			3		4	0	4	NM_002342	LTBR
3	3	0	NM_014793	LCMT2	sense						antisense					1	nonalu	3					genic			1		0	0	0	NM_014793	LCMT2
6	4	2	NM_001168348	NSUN5	sense						antisense			1			nonalu	1		1			genic			1		4	2	2	NM_001168348	NSUN5
1	0	1	NM_002149	HPCAL1	sense						antisense						nonalu	1	1		1		genic	2	3	45		57	30	27	NM_002149	HPCAL1
0	0	0	NM_007157	ZXDB	sense						antisense						nonalu	1			1	1	genic			1		0	0	0	NM_007157	ZXDB
8	5	4	NM_018454	NUSAP1	sense						antisense			1			nonalu	1	1				genic	2	9	7		99	57	42	NM_018454	NUSAP1
7	6	1	NM_003470	USP7	sense						antisense						nonalu	1					genic		4	20		55	41	14	NM_003470	USP7
4	3	1	NM_007371	BRD3	sense						antisense						nonalu						genic		1	23		14	7	7	NM_007371	BRD3
7	3	5	NM_018242	SLC47A1	sense						antisense						nonalu					1	genic		7	11		50	35	15	NM_018242	SLC47A1
2	0	2	NM_000314	PTEN	sense						antisense						nonalu	1					genic		1	16		38	19	19	NM_000314	PTEN
1	1	0	NM_006751	SSFA2	sense						antisense						nonalu	1	2				genic		1	13		13	5	8	NM_006751	SSFA2
1	1	0	NM_017522	LRP8	sense						antisense			1			nonalu						genic	1	1	41		12	5	7	NM_017522	LRP8
6	2	4	NR_024568	FBXO31	sense						antisense					1	nonalu	1			1		genic		10	21		63	43	20	NR_024568	FBXO31
8	2	6	NM_133259	LRPPRC	sense					1	antisense						nonalu						genic	1	11	22		59	39	20	NM_133259	LRPPRC
1	1	0	NM_001163474	ZNF746	sense						antisense						nonalu				1		genic		2	8		7	5	2	NM_001163474	ZNF746
0	0	0	NM_020223	FAM20C	sense						antisense						nonalu	1		1			genic			9		3	3	0	NM_020223	FAM20C
0	0	0	NM_005542	INSIG1	sense						antisense						nonalu						genic			4		3	2	1	NM_005542	INSIG1
11	11	1	NM_019899	ABCC1	sense						antisense			1			nonalu						genic	7	21	37		251	156	95	NM_019899	ABCC1
4	1	3	NM_181803	UBE2C	sense						antisense						nonalu	1					genic		1			5	1	4	NM_181803	UBE2C
3	1	2	NM_017548	CDV3	sense						antisense		1				nonalu				2		genic		2	4		13	11	2	NM_017548	CDV3
1	1	0	NM_198436	AURKA	sense						antisense			1			nonalu						genic	1	1	3		18	13	5	NM_198436	AURKA
11	9	2	NR_003700	PI4KAP2	sense					1	antisense		1	1	2	2	nonalu						genic	1	8	13		39	22	17	NR_003700	PI4KAP2
4	0	4	NM_001080	ALDH5A1	sense						antisense						nonalu				1		genic		3	11		34	16	18	NM_001080	ALDH5A1
5	1	4	NM_001178077	ASNS	sense						antisense						nonalu	1					genic			7		7	2	5	NM_001178077	ASNS
4	3	2	NR_024425	LOC389791	sense		1				antisense						nonalu	2		2			genic			2		0	0	0	NR_024425	LOC389791
5	4	1	NM_004804	CIAO1	sense						antisense						nonalu	1				1	genic		1	1		8	1	7	NM_004804	CIAO1
2	1	1	NM_206854	QKI	sense			1			antisense						nonalu	1	1				genic	1	6	27		52	28	24	NM_206854	QKI
5	4	1	NM_194260	UBE2I	sense						antisense					1	nonalu	1			2	1	genic			6		9	1	8	NM_194260	UBE2I
6	6	0	NM_017432	PTOV1	sense						antisense				1		nonalu						genic			2		2	0	2	NM_017432	PTOV1
6	5	1	NR_002933	LOC493754	sense						antisense						nonalu		1	2		1	genic		1	4		27	9	18	NR_002933	LOC493754
0	0	0	NM_001170721	BCAR1	sense						antisense						nonalu				1	1	genic			4		6	2	4	NM_001170721	BCAR1
0	0	0	NM_017798	YTHDF1	sense						antisense						nonalu		1		1		genic		2	6		16	15	1	NM_017798	YTHDF1
8	4	4	NM_001128160	UBP1	sense						antisense						nonalu		1				genic	1	8	12		37	23	14	NM_001128160	UBP1
9	2	7	NM_001142654	AARSD1	sense						antisense						nonalu	1					genic		1	4		18	14	4	NM_001142654	AARSD1
0	0	0	NM_001008540	CXCR4	sense						antisense						nonalu		1	1	1		genic					0	0	0	NM_001008540	CXCR4
5	1	4	NM_152344	LSM12	sense						antisense						nonalu			2	1		genic		11	5		62	44	18	NM_152344	LSM12
5	3	2	NM_004402	DFFB	sense						antisense						nonalu				1		genic		5	9		24	19	5	NM_004402	DFFB
7	5	2	NM_003213	TEAD4	sense						antisense						nonalu			1			genic	1	15	29		81	54	27	NM_003213	TEAD4
0	0	0	NM_004985	KRAS	sense						antisense						nonalu	1		1			genic		5	7		28	17	11	NM_004985	KRAS
12	5	7	NM_022078	GPATCH3	sense						antisense			1	1		nonalu	1					genic	1	1	3		14	4	10	NM_022078	GPATCH3
3	3	0	NM_002294	LAMP2	sense						antisense						nonalu					1	genic		5	9		22	13	9	NM_002294	LAMP2
1	1	0	NM_001146286	TCF7L2	sense						antisense			1			nonalu	1			2	1	genic	1	12	72		93	60	33	NM_001146286	TCF7L2
5	2	3	NM_058167	UBE2J2	sense						antisense				1		nonalu	1					genic		4	8		16	9	7	NM_058167	UBE2J2
5	2	3	NM_004729	ZBED1	sense						antisense				1		nonalu				1		genic	1		2		9	5	4	NM_004729	ZBED1
4	2	2	NM_019109	ALG1	sense						antisense						nonalu		1				genic		1	8		14	11	3	NM_019109	ALG1
4	3	1	NM_014811	KIAA0649	sense						antisense						nonalu	1			1		genic		1	4		3	3	0	NM_014811	KIAA0649
3	0	3	NM_020715	PLEKHH1	sense						antisense						nonalu	2				1	genic	1	4	20		37	20	17	NM_020715	PLEKHH1
5	2	3	NM_014977	ACIN1	sense						antisense						nonalu	1					genic		5	11		23	10	13	NM_014977	ACIN1
7	1	6	NM_001076683	UBTF	sense				1		antisense						nonalu	1	1	1			genic			6		2	1	1	NM_001076683	UBTF
6	4	2	NM_015878	AZIN1	sense						antisense			1			nonalu			2			genic		6	2		35	22	13	NM_015878	AZIN1
7	2	5	NM_016151	TAOK2	sense						antisense				1	1	nonalu	1	1			1	genic			7		0	0	0	NM_016151	TAOK2
0	0	0	NM_001025242	IRAK1	sense						antisense						nonalu			1		2	genic			4		5	1	4	NM_001025242	IRAK1
4	1	3	NM_000964	RARA	sense						antisense				1		nonalu	1					genic			12		17	11	6	NM_000964	RARA
7	2	5	NM_015379	BRI3	sense						antisense			1			nonalu	1		1			genic		1	5		4	4	0	NM_015379	BRI3
4	1	3	NM_181802	UBE2C	sense						antisense						nonalu	1					genic		1			5	1	4	NM_181802	UBE2C
3	1	2	NM_020135	WRNIP1	sense						antisense						nonalu		3	1			genic			10		0	0	0	NM_020135	WRNIP1
0	0	0	NM_152299	NCAPH2	sense						antisense						nonalu	1	1	1		1	genic	2	8	1		20	14	6	NM_152299	NCAPH2
2	1	1	NM_003954	MAP3K14	sense						antisense						nonalu					1	genic	2	2	28		44	15	29	NM_003954	MAP3K14
5	4	1	NM_001033028	CYFIP1	sense						antisense						nonalu	1		1			genic	1	5	10		39	19	20	NM_001033028	CYFIP1
12	8	5	NM_013355	PKN3	sense						antisense	1				1	nonalu	1					genic	4	5	5		25	10	15	NM_013355	PKN3
0	0	0	NM_001846	COL4A2	sense						antisense						nonalu	1	1				genic	1	6	85		44	24	20	NM_001846	COL4A2
4	0	4	NM_032620	GTPBP3	sense						antisense						nonalu	1	1	2			genic		2			4	4	0	NM_032620	GTPBP3
3	3	0	NM_003815	ADAM15	sense						antisense						nonalu			1	1	1	genic		1	4		4	2	2	NM_003815	ADAM15
11	6	5	NM_153449	SLC2A14	sense						antisense	1					nonalu				1		genic		10	10		97	52	45	NM_153449	SLC2A14
3	4	0	NM_001142272	RAB11FIP3	sense						antisense					1	nonalu	1					genic	2	3	19		61	35	26	NM_001142272	RAB11FIP3
2	2	0	NM_005219	DIAPH1	sense						antisense				1		nonalu		1			2	genic	3	8	26		78	46	32	NM_005219	DIAPH1
0	0	0	NM_001129994	KCTD15	sense						antisense						nonalu	1	2				genic			1		9	1	8	NM_001129994	KCTD15
8	5	4	NM_015246	MGRN1	sense						antisense			1			nonalu		1				genic	1	11	17		71	47	24	NM_015246	MGRN1
3	1	2	NM_138394	HNRPLL	sense						antisense						nonalu	1	1				genic		2	9		22	16	6	NM_138394	HNRPLL
3	0	3	NM_013286	RBM15B	sense						antisense						nonalu		1	2	1		genic			3		0	0	0	NM_013286	RBM15B
4	1	3	NM_001143979	NDE1	sense						antisense				1		nonalu		1	1			genic	2	18	13		138	91	47	NM_001143979	NDE1
16	7	10	NM_153500	CAMKK2	sense						antisense					1	nonalu				1		genic		7	27		59	32	27	NM_153500	CAMKK2
5	0	5	NM_016038	SBDS	sense						antisense						nonalu		1				genic		1	1		9	5	4	NM_016038	SBDS
1	1	0	NM_001040158	H2AFY	sense						antisense						nonalu		1				genic	1		29		3	2	1	NM_001040158	H2AFY
3	2	1	NM_177985	ARL5A	sense						antisense				1		nonalu	1	1	1			genic			5		14	6	8	NM_177985	ARL5A
6	2	4	NM_018337	ZNF444	sense						antisense						nonalu		1				genic	2	2	10		7	3	4	NM_018337	ZNF444
3	1	2	NM_024923	NUP210	sense						antisense						nonalu	1		1			genic		7	45		44	29	15	NM_024923	NUP210
4	4	1	NM_194259	UBE2I	sense						antisense					1	nonalu	1			2		genic			6		9	1	8	NM_194259	UBE2I
0	0	0	NM_181443	BTBD3	sense						antisense						nonalu						genic		1	7		5	3	2	NM_181443	BTBD3
4	3	1	NM_030800	C15orf44	sense						antisense						nonalu						genic	1	2	4		25	15	10	NM_030800	C15orf44
9	7	2	NM_032188	MYST1	sense						antisense		2		1		nonalu		1				genic		3	1		16	8	8	NM_032188	MYST1
3	3	0	NM_014409	TAF5L	sense						antisense						nonalu	1	1	1	1	1	genic	1	1	11		14	5	9	NM_014409	TAF5L
2	0	2	NM_006067	COX4NB	sense						antisense						nonalu					1	genic			17		12	5	7	NM_006067	COX4NB
0	0	0	NM_016018	PHF20L1	sense						antisense						nonalu	1				1	genic		2	24		8	8	0	NM_016018	PHF20L1
3	1	2	NM_001032221	STXBP1	sense						antisense				1		nonalu						genic		17	23		83	52	31	NM_001032221	STXBP1
7	2	5	NM_004783	TAOK2	sense						antisense				1	1	nonalu	1	1			1	genic			9		0	0	0	NM_004783	TAOK2
2	1	1	NM_013241	FHOD1	sense						antisense						nonalu				1		genic		1	12		14	4	10	NM_013241	FHOD1
4	1	3	NM_147686	TRAF3IP2	sense						antisense	1					nonalu						genic	1	6	17		29	17	12	NM_147686	TRAF3IP2
12	7	5	NR_002824	HERC2P2	sense						antisense		1			1	nonalu	2					genic	2	14	22		68	42	26	NR_002824	HERC2P2
2	0	2	NM_001018068	SERBP1	sense						antisense						nonalu			1			genic		2	6		16	11	5	NM_001018068	SERBP1
9	6	3	NM_004602	STAU1	sense						antisense	1	1		2		nonalu					1	genic	2	15	12		102	65	37	NM_004602	STAU1
9	2	8	NM_001039675	UNC45A	sense	1					antisense			1			nonalu	2	1			1	genic		1	8		20	11	9	NM_001039675	UNC45A
1	1	0	NM_213651	SLC25A24	sense						antisense						nonalu				2		genic	1	4	8		15	12	3	NM_213651	SLC25A24
3	2	1	NM_145687	MAP4K4	sense						antisense						nonalu	1		1			genic	1	9	56		72	46	26	NM_145687	MAP4K4
11	6	5	NM_020428	SLC44A2	sense						antisense				1		nonalu						genic	3	5	6		36	18	18	NM_020428	SLC44A2
0	0	0	NM_203350	ZRANB2	sense						antisense						nonalu					1	genic			2		3	1	2	NM_203350	ZRANB2
3	2	1	NM_003915	CPNE1	sense						antisense					1	nonalu						genic		3	2		17	12	5	NM_003915	CPNE1
0	0	0	NM_153619	SEMA6D	sense						antisense						nonalu		1	1	1		genic		1	20		6	2	4	NM_153619	SEMA6D
7	3	4	NM_001130021	ATP6V0A1	sense						antisense						nonalu						genic		5	16		74	36	38	NM_001130021	ATP6V0A1
12	3	9	NM_018668	VPS33B	sense						antisense	1					nonalu						genic		2	4		24	16	8	NM_018668	VPS33B
4	1	3	NM_007019	UBE2C	sense						antisense						nonalu	1					genic		1			5	1	4	NM_007019	UBE2C
1	1	0	NM_001037164	ARL4A	sense						antisense		1				nonalu						genic			1		0	0	0	NM_001037164	ARL4A
10	8	2	NM_198066	GNPNAT1	sense						antisense					1	nonalu						genic	2		2		11	7	4	NM_198066	GNPNAT1
8	8	1	NM_001127320	UBAP2L	sense						antisense				1	1	nonalu					1	genic		4	11		42	31	11	NM_001127320	UBAP2L
2	2	1	NM_001018073	PCK2	sense						antisense				1		nonalu	1		1	1		genic			4		3	2	1	NM_001018073	PCK2
1	1	0	NM_173529	C18orf54	sense						antisense						nonalu	1				1	genic		1	2		8	6	2	NM_173529	C18orf54
2	2	0	NM_004973	JARID2	sense						antisense						nonalu		2	2		1	genic	2	18	71		149	95	54	NM_004973	JARID2
1	1	0	NM_024881	SLC35E1	sense						antisense						nonalu				1	4	genic	2	5	4		33	17	16	NM_024881	SLC35E1
5	2	3	NM_016343	CENPF	sense						antisense				1	1	nonalu	1					genic		3	18		19	14	5	NM_016343	CENPF
7	4	3	NM_175859	CTPS2	sense						antisense						nonalu						genic	1	17	37		130	76	54	NM_175859	CTPS2
3	0	3	NM_147188	FBXO22	sense						antisense						nonalu		1	1			genic		1	9		11	4	7	NM_147188	FBXO22
2	1	1	NM_198901	SRI	sense						antisense		1				nonalu	2		1			genic			6		5	2	3	NM_198901	SRI
5	6	0	NM_014712	SETD1A	sense						antisense		1	1			nonalu	1					genic		4	18		25	10	15	NM_014712	SETD1A
7	1	6	NM_138417	KTI12	sense						antisense		1				nonalu						genic					0	0	0	NM_138417	KTI12
13	3	10	NM_004793	LONP1	sense						antisense			1		1	nonalu						genic		4	13		32	13	19	NM_004793	LONP1
1	0	1	NM_001005619	ITGB4	sense						antisense						nonalu			1	1		genic	3		8		32	11	21	NM_001005619	ITGB4
10	10	1	NM_017444	CHRAC1	sense						antisense			1			nonalu		2	1	2	1	genic		2	1		4	4	0	NM_017444	CHRAC1
2	1	1	NM_152424	FAM123B	sense						antisense						nonalu						genic			5		1	0	1	NM_152424	FAM123B
10	2	8	NM_006387	CHERP	sense						antisense						nonalu		1				genic	2	2	7		19	8	11	NM_006387	CHERP
12	4	9	NM_001171251	C17orf53	sense						antisense		2	1			nonalu				3		genic	2	3	6		30	21	9	NM_001171251	C17orf53
4	4	0	NM_004380	CREBBP	sense						antisense					1	nonalu						genic	5	16	42		122	57	65	NM_004380	CREBBP
10	7	3	NM_014709	USP34	sense						antisense						nonalu	1					genic	5	34	28		301	205	96	NM_014709	USP34
5	2	3	NM_001171136	ZBED1	sense						antisense				1		nonalu				1		genic	1		2		9	5	4	NM_001171136	ZBED1
3	0	3	NM_000937	POLR2A	sense						antisense						nonalu					4	genic	1	2	11		31	10	21	NM_000937	POLR2A
8	5	3	NM_001043353	TPM3	sense						antisense						nonalu	1			1	2	genic	3	3	4		23	11	12	NM_001043353	TPM3
3	1	2	NM_001164313	ZBTB24	sense			1			antisense				1		nonalu	1					genic			1		2	1	1	NM_001164313	ZBTB24
5	1	4	NM_199177	MRRF	sense						antisense						nonalu						genic	2	2	9		31	19	12	NM_199177	MRRF
12	6	6	NM_002393	MDM4	sense						antisense	2			1		nonalu		1				genic		7	3		51	28	23	NM_002393	MDM4
2	2	0	NM_001134398	VAV2	sense						antisense						nonalu	2		1		1	genic		15	109		61	40	21	NM_001134398	VAV2
6	3	3	NM_001011885	BTBD1	sense						antisense						nonalu		1				genic		6	10		48	27	21	NM_001011885	BTBD1
10	5	6	NM_004990	MARS	sense						antisense		1				nonalu						genic		3	6		38	17	21	NM_004990	MARS
10	4	7	NM_001042724	PVRL2	sense						antisense						nonalu	2					genic	2	8	18		62	25	37	NM_001042724	PVRL2
10	3	7	NM_015171	XPO6	sense						antisense						nonalu						genic		7	25		68	43	25	NM_015171	XPO6
0	0	1	NM_001171623	VEGFA	sense						antisense						nonalu			1		1	genic			4		0	0	0	NM_001171623	VEGFA
5	3	3	NM_016202	ZNF580	sense						antisense						nonalu		1	1	1		genic			1		0	0	0	NM_016202	ZNF580
7	7	0	NM_176812	CHMP4B	sense						antisense		1				nonalu	1					genic		4	12		25	19	6	NM_176812	CHMP4B
3	1	2	NM_152562	CDCA2	sense						antisense						nonalu				1		genic		1	9		32	18	14	NM_152562	CDCA2
0	0	0	NM_001172221	SCMH1	sense						antisense						nonalu	1	1		1		genic		7	30		72	27	45	NM_001172221	SCMH1
0	0	0	NM_001001852	PIM3	sense						antisense						nonalu	1				2	genic			2		0	0	0	NM_001001852	PIM3
2	2	0	NM_015072	TTLL5	sense						antisense						nonalu				1	1	genic	3	15	76		120	63	57	NM_015072	TTLL5
1	0	1	NM_001025092	MBP	sense						antisense						nonalu	2		1	1		genic		2	27		4	2	2	NM_001025092	MBP
12	9	4	NM_181312	TAZ	sense						antisense						nonalu						genic			4		10	1	9	NM_181312	TAZ
2	1	1	NM_001113495	SEPT9	sense						antisense						nonalu	1			1		genic			7		7	5	2	NM_001113495	SEPT9
0	0	0	NM_003628	PKP4	sense						antisense						nonalu						genic	2	5	76		53	25	28	NM_003628	PKP4
0	0	0	NM_020908	TLE3	sense						antisense						nonalu		2	1	1		genic			19		2	0	2	NM_020908	TLE3
1	0	1	NM_001142483	C5orf13	sense						antisense						nonalu			1		1	genic			12		0	0	0	NM_001142483	C5orf13
0	0	0	NM_003763	STX16	sense						antisense						nonalu	2	1		1		genic			11		5	3	2	NM_003763	STX16
4	3	1	NM_001083588	E2F5	sense						antisense						nonalu						genic	1	4	9		22	12	10	NM_001083588	E2F5
1	1	0	NM_022059	CXCL16	sense						antisense						nonalu		1			4	genic			1		6	5	1	NM_022059	CXCL16
0	0	0	NM_001008895	CUL4A	sense						antisense						nonalu						genic	1	1	18		30	9	21	NM_001008895	CUL4A
0	0	0	NM_182847	ACCN4	sense						antisense						nonalu			2		1	genic			13		7	5	2	NM_182847	ACCN4
8	8	0	NM_001130850	CAB39	sense						antisense		1	1		2	nonalu		2				genic		10	23		59	39	20	NM_001130850	CAB39
0	0	0	NM_001170719	BCAR1	sense						antisense						nonalu		1	1			genic			8		7	2	5	NM_001170719	BCAR1
3	2	2	NM_003610	RAE1	sense						antisense						nonalu	1	1				genic		1	11		6	3	3	NM_003610	RAE1
7	1	6	NM_014875	KIF14	sense				1		antisense		1				nonalu		1			1	genic	1	9	12		60	26	34	NM_014875	KIF14
5	2	3	NM_173831	ZNF707	sense						antisense		1				nonalu			1		2	genic		4	5		11	8	3	NM_173831	ZNF707
11	5	6	NM_147190	LASS5	sense						antisense		1	1			nonalu	1					genic	1	8	3		53	37	16	NM_147190	LASS5
3	3	0	NM_007057	ZWINT	sense						antisense						nonalu						genic			2		0	0	0	NM_007057	ZWINT
0	0	0	NM_001099294	KIAA1644	sense						antisense						nonalu	1					genic		4	26		15	9	6	NM_001099294	KIAA1644
3	3	0	NM_032818	C9orf100	sense						antisense						nonalu	1			1		genic			2		2	0	2	NM_032818	C9orf100
11	9	3	NM_001177644	DAG1	sense						antisense			1			nonalu	2			1		genic		23	9		112	82	30	NM_001177644	DAG1
3	2	2	NM_001002243	AFTPH	sense						antisense						nonalu			1	1	2	genic		2	12		34	16	18	NM_001002243	AFTPH
0	0	0	NM_001145358	SIN3A	sense						antisense						nonalu					1	genic	2	14	17		111	76	35	NM_001145358	SIN3A
2	1	1	NM_014918	CHSY1	sense						antisense		1				nonalu	2	1			1	genic	1	6	22		30	22	8	NM_014918	CHSY1
6	3	3	NM_030922	NIPA2	sense						antisense	2			1		nonalu	1			1		genic	1	6	8		36	20	16	NM_030922	NIPA2
1	1	0	NM_001162427	TSC1	sense						antisense						nonalu			2			genic	1	2	12		24	11	13	NM_001162427	TSC1
9	5	4	NM_000430	PAFAH1B1	sense						antisense			1			nonalu	2				1	genic		12	7		126	67	59	NM_000430	PAFAH1B1
4	2	2	NM_020436	SALL4	sense						antisense						nonalu						genic	1	4	5		19	9	10	NM_020436	SALL4
6	3	3	NM_207309	UAP1L1	sense						antisense		2				nonalu	1		1			genic		1	3		2	2	0	NM_207309	UAP1L1
2	0	2	NM_001142288	COX4NB	sense						antisense						nonalu					1	genic			17		12	5	7	NM_001142288	COX4NB
9	6	3	NM_001130955	ARHGEF18	sense						antisense	1					nonalu					1	genic		1	9		46	21	25	NM_001130955	ARHGEF18
0	0	0	NM_001008410	STEAP3	sense						antisense						nonalu	1	2	1	2		genic		1	21		9	7	2	NM_001008410	STEAP3
6	4	2	NM_001032283	TMPO	sense						antisense					1	nonalu			1			genic	1	8	5		36	24	12	NM_001032283	TMPO
3	4	0	NM_032534	KRBA1	sense						antisense					1	nonalu		1				genic	1		11		6	3	3	NM_032534	KRBA1
8	5	3	NM_152925	CPNE1	sense						antisense	1					nonalu	1					genic		4	2		21	14	7	NM_152925	CPNE1
1	0	1	NM_015913	TXNDC12	sense				1		antisense						nonalu						genic		4	6		42	19	23	NM_015913	TXNDC12
3	2	1	NM_001077511	TCF19	sense						antisense						nonalu		2				genic			6		3	0	3	NM_001077511	TCF19
1	1	0	NM_014233	UBTF	sense						antisense						nonalu			2		1	genic			5		2	1	1	NM_014233	UBTF
11	11	1	NM_019862	ABCC1	sense						antisense			1			nonalu						genic	7	21	37		251	156	95	NM_019862	ABCC1
6	2	4	NM_001975	ENO2	sense						antisense						nonalu						genic		1	1		6	4	2	NM_001975	ENO2
8	4	4	NM_019857	CTPS2	sense						antisense						nonalu						genic	1	17	37		130	76	54	NM_019857	CTPS2
1	0	1	NM_004009	DMD	sense						antisense						nonalu						genic	2	63	437		451	226	225	NM_004009	DMD
3	2	1	NM_004694	SLC16A6	sense						antisense						nonalu	1	1				genic	1	3	4		37	17	20	NM_004694	SLC16A6
0	0	1	NM_001171629	VEGFA	sense						antisense						nonalu			1		1	genic			4		0	0	0	NM_001171629	VEGFA
2	2	1	NM_001008844	DSP	sense						antisense						nonalu		1				genic			22		17	9	8	NM_001008844	DSP
6	2	4	NM_003760	EIF4G3	sense						antisense		1				nonalu	2					genic	6	31	76		362	205	157	NM_003760	EIF4G3
1	1	0	NM_001146285	TCF7L2	sense						antisense			1			nonalu	1			2	1	genic	1	12	72		93	60	33	NM_001146285	TCF7L2
3	0	3	NM_013379	DPP7	sense						antisense						nonalu					1	genic			2		1	1	0	NM_013379	DPP7
0	0	0	NM_176806	MOCS2	sense						antisense						nonalu					1	genic			3		1	1	0	NM_176806	MOCS2
0	0	0	NM_001113513	ARHGEF7	sense						antisense						nonalu						genic	1	2	36		12	8	4	NM_001113513	ARHGEF7
5	2	3	NM_145701	CDCA4	sense						antisense				1		nonalu						genic		1	1		5	1	4	NM_145701	CDCA4
2	0	2	NR_003501	EARS2	sense		1				antisense						nonalu					1	genic		3	7		62	29	33	NR_003501	EARS2
8	7	1	NM_001145357	SIN3A	sense						antisense			1	1		nonalu	1				1	genic	2	14	17		111	76	35	NM_001145357	SIN3A
9	3	6	NM_001005361	DNM2	sense						antisense						nonalu						genic	4	11	27		164	83	81	NM_001005361	DNM2
2	0	2	NM_147189	FAM110B	sense						antisense						nonalu		1	1			genic	2	6	36		35	20	15	NM_147189	FAM110B
6	5	1	NM_176792	MRPL43	sense						antisense					1	nonalu		2				genic			6		3	2	1	NM_176792	MRPL43
6	0	6	NM_001042351	G6PD	sense						antisense						nonalu						genic		2	6		16	10	6	NM_001042351	G6PD
6	6	1	NM_016328	GTF2IRD1	sense						antisense			1			nonalu						genic	9	25	41		246	101	145	NM_016328	GTF2IRD1
3	2	1	NM_021931	DHX35	sense						antisense						nonalu	1	4			1	genic		5	23		34	24	10	NM_021931	DHX35
0	0	0	NM_001178064	NELF	sense						antisense						nonalu				1	1	genic			7		0	0	0	NM_001178064	NELF
10	8	2	NM_001142864	FAM38A	sense						antisense		1	1			nonalu						genic		6	24		29	21	8	NM_001142864	FAM38A
4	0	4	NR_033708	KIAA0495	sense			1			antisense						nonalu						genic		1	6		4	3	1	NR_033708	KIAA0495
7	5	2	NM_003200	TCF3	sense						antisense						nonalu	2		1	2		genic	1	4	11		24	10	14	NM_003200	TCF3
0	0	0	NM_021976	RXRB	sense		1				antisense						nonalu	2	1			4	genic			6		1	1	0	NM_021976	RXRB
4	0	4	NR_033709	KIAA0495	sense			1			antisense						nonalu						genic		1	6		4	3	1	NR_033709	KIAA0495
1	1	0	NM_178000	PPP2R4	sense						antisense						nonalu	1	1		1		genic		7	9		42	29	13	NM_178000	PPP2R4
4	2	2	NM_145301	FAM18B2	sense						antisense						nonalu		2				genic	2	5	13		36	18	18	NM_145301	FAM18B2
2	0	2	NM_177987	TUBB8	sense						antisense						nonalu		1				genic			1		0	0	0	NM_177987	TUBB8
1	1	0	NM_032996	CASP9	sense						antisense						nonalu						genic		4	6		32	19	13	NM_032996	CASP9
5	4	1	NM_001129729	PLEKHG4	sense						antisense						nonalu		1	1			genic			7		2	2	0	NM_001129729	PLEKHG4
3	3	0	NM_058243	BRD4	sense						antisense						nonalu				1		genic		1	28		12	7	5	NM_058243	BRD4
8	2	6	NM_001145468	CYTSA	sense						antisense		1	1			nonalu						genic	1	9	46		92	47	45	NM_001145468	CYTSA
5	2	3	NM_194359	RNF41	sense						antisense						nonalu					2	genic		4	6		27	14	13	NM_194359	RNF41
10	9	1	NM_152298	NASP	sense						antisense				1		nonalu	1					genic	1	7	13		46	34	12	NM_152298	NASP
11	9	2	NM_020904	PLEKHA4	sense						antisense		1	1	1		nonalu	2					genic		7	9		59	35	24	NM_020904	PLEKHA4
3	2	1	NM_004020	DMD	sense						antisense						nonalu						genic	2	22	226		234	103	131	NM_004020	DMD
1	0	1	NM_004012	DMD	sense						antisense						nonalu		1				genic	2	25	280		272	119	153	NM_004012	DMD
9	2	7	NM_017668	NDE1	sense						antisense						nonalu	1	1				genic	2	18	11		127	88	39	NM_017668	NDE1
15	13	2	NM_001077498	C17orf63	sense						antisense		1	2	1		nonalu						genic	7	17	14		151	82	69	NM_001077498	C17orf63
3	2	1	NM_003406	YWHAZ	sense						antisense						nonalu			2	1	1	genic		5	5		25	19	6	NM_003406	YWHAZ
11	9	3	NM_001112707	TLK2	sense			1			antisense			1	1	2	nonalu						genic	2	21	26		160	101	59	NM_001112707	TLK2
2	1	1	NM_052821	WDR5	sense						antisense						nonalu						genic		4	13		11	5	6	NM_052821	WDR5
0	0	0	NM_020963	MOV10	sense						antisense						nonalu		1	1			genic		3	14		19	11	8	NM_020963	MOV10
8	5	3	NM_001164234	DDHD2	sense						antisense	1			1		nonalu				1		genic			2		12	7	5	NM_001164234	DDHD2
5	2	3	NM_005510	DOM3Z	sense						antisense		1				nonalu		1				genic			4		0	0	0	NM_005510	DOM3Z
11	2	9	NM_003258	TK1	sense					2	antisense						nonalu				1		genic		1	8		13	6	7	NM_003258	TK1
3	2	1	NM_020131	UBQLN4	sense						antisense						nonalu					1	genic	1	5	5		18	9	9	NM_020131	UBQLN4
2	1	1	NM_001098833	ATXN7L3	sense						antisense				1		nonalu					1	genic		1	1		1	1	0	NM_001098833	ATXN7L3
8	6	2	NM_004643	PABPN1	sense						antisense				1		nonalu						genic			3		0	0	0	NM_004643	PABPN1
5	4	1	NM_001127717	LAMA3	sense						antisense		1			1	nonalu						genic	4	11	77		113	54	59	NM_001127717	LAMA3
6	2	4	NM_024866	ADM2	sense						antisense	1					nonalu		1	1		1	genic			2		2	0	2	NM_024866	ADM2
2	1	1	NM_153240	NPHP3	sense						antisense		1				nonalu						genic		4	15		20	10	10	NM_153240	NPHP3
4	1	3	NM_002598	PDCD2	sense						antisense						nonalu						genic			2		1	1	0	NM_002598	PDCD2
9	2	7	NM_001142653	AARSD1	sense						antisense						nonalu	1					genic		1	4		18	14	4	NM_001142653	AARSD1
5	2	3	NM_001017919	RCCD1	sense						antisense						nonalu						genic			3		5	1	4	NM_001017919	RCCD1
12	10	2	NM_002973	ATXN2	sense						antisense		1	1	1	1	nonalu						genic	5	31	18		199	124	75	NM_002973	ATXN2
10	7	3	NM_002225	IVD	sense						antisense					2	nonalu						genic		2	2		15	5	10	NM_002225	IVD
7	7	1	NM_014608	CYFIP1	sense						antisense		1	1			nonalu						genic	1	16	25		104	71	33	NM_014608	CYFIP1
2	2	0	NM_001161529	CSF2RA	sense						antisense			1			nonalu			1		6	genic	1	12	9		68	39	29	NM_001161529	CSF2RA
0	0	0	NM_153618	SEMA6D	sense						antisense						nonalu		1	1	1		genic		1	20		6	2	4	NM_153618	SEMA6D
14	1	13	NM_032885	ATG4D	sense					1	antisense						nonalu			1			genic		4	1		16	7	9	NM_032885	ATG4D
0	0	0	NM_001159772	CANT1	sense						antisense						nonalu			2		1	genic			9		5	1	4	NM_001159772	CANT1
0	0	0	NM_182678	UBE2E3	sense						antisense						nonalu						genic		2	13		15	11	4	NM_182678	UBE2E3
0	0	0	NM_002897	RBMS1	sense						antisense						nonalu	2				2	genic		4	24		63	41	22	NM_002897	RBMS1
4	3	1	NM_004577	PSPH	sense						antisense			1			nonalu					1	genic	1	8	5		91	56	35	NM_004577	PSPH
1	0	1	NM_178006	STARD13	sense						antisense						nonalu			1	1		genic	1	8	60		43	29	14	NM_178006	STARD13
5	2	3	NM_017955	CDCA4	sense						antisense				1		nonalu						genic		1	1		5	1	4	NM_017955	CDCA4
0	0	1	NM_001171625	VEGFA	sense						antisense						nonalu			1		1	genic			4		0	0	0	NM_001171625	VEGFA
7	4	4	NM_153046	TDRD9	sense						antisense				1		nonalu	2			1		genic	2	16	31		97	60	37	NM_153046	TDRD9
7	4	3	NM_014667	VGLL4	sense						antisense						nonalu						genic	2	19	49		89	60	29	NM_014667	VGLL4
12	5	7	NM_139159	DPP9	sense						antisense			1	2		nonalu		1				genic	2	3	19		42	22	20	NM_139159	DPP9
1	1	0	NM_001122634	CPS1	sense						antisense						nonalu	1			1		genic		2	19		14	7	7	NM_001122634	CPS1
3	1	2	NM_012475	USP21	sense						antisense					1	nonalu						genic			2		0	0	0	NM_012475	USP21
4	2	2	NM_015549	PLEKHG3	sense						antisense						nonalu						genic		1	23		8	5	3	NM_015549	PLEKHG3
15	13	2	NM_018182	C17orf63	sense						antisense		1	2	1		nonalu						genic	7	17	14		151	82	69	NM_018182	C17orf63
2	0	2	NM_005384	NFIL3	sense						antisense						nonalu	2					genic		1	4		5	2	3	NM_005384	NFIL3
6	3	3	NM_001135752	ECD	sense						antisense			1			nonalu	1				1	genic	1	3	5		36	21	15	NM_001135752	ECD
0	0	0	NM_015842	LMO7	sense						antisense						nonalu	1			1		genic		4	23		18	11	7	NM_015842	LMO7
1	0	1	NR_027635	SPATA5L1	sense						antisense						nonalu	2				1	genic			3		17	1	16	NR_027635	SPATA5L1
10	8	2	NM_003579	RAD54L	sense			1			antisense		1				nonalu						genic	3		10		32	15	17	NM_003579	RAD54L
4	2	2	NM_018247	TMEM30A	sense						antisense		1			1	nonalu	1					genic		1	5		11	8	3	NM_018247	TMEM30A
5	3	2	NM_021991	JUP	sense						antisense		1				nonalu				2		genic		8	11		38	26	12	NM_021991	JUP
2	1	1	NM_177969	PPM1B	sense						antisense					1	nonalu				1	1	genic		5	4		62	37	25	NM_177969	PPM1B
8	7	1	NM_213662	STAT3	sense						antisense						nonalu		1				genic	4	13	20		107	57	50	NM_213662	STAT3
2	0	2	NM_182507	KRT80	sense						antisense						nonalu	1		1	2		genic			10		1	0	1	NM_182507	KRT80
4	2	2	NM_014773	KIAA0141	sense						antisense						nonalu		1				genic		5	7		10	8	2	NM_014773	KIAA0141
6	2	4	NM_001136473	LITAF	sense						antisense						nonalu						genic	1	4	6		51	29	22	NM_001136473	LITAF
3	2	1	NM_007098	CLTCL1	sense						antisense						nonalu		2			1	genic	2	8	21		99	39	60	NM_007098	CLTCL1
2	0	2	NR_027654	SMAD6	sense						antisense						nonalu		1		1		genic	2	3	35		25	14	11	NR_027654	SMAD6
0	0	0	NM_004422	DVL2	sense						antisense						nonalu		1		1		genic		1	2		5	3	2	NM_004422	DVL2
6	5	1	NM_006035	CDC42BPB	sense						antisense						nonalu	1	3	1		1	genic		23	33		118	80	38	NM_006035	CDC42BPB
1	0	1	NM_183040	DTNBP1	sense						antisense						nonalu			2	1		genic	1	4	31		63	23	40	NM_183040	DTNBP1
0	0	0	NM_139072	DNER	sense						antisense						nonalu	1	2		1	1	genic	2	14	115		108	66	42	NM_139072	DNER
6	4	2	NM_005312	RAPGEF1	sense						antisense	1				1	nonalu		1	1			genic	3	11	60		77	38	39	NM_005312	RAPGEF1
7	3	4	NR_027749	TTC31	sense						antisense					1	nonalu		2				genic	1	1	5		13	7	6	NR_027749	TTC31
9	6	4	NM_032038	SPNS1	sense						antisense				1		nonalu						genic	1		2		8	3	5	NM_032038	SPNS1
12	9	4	NM_000116	TAZ	sense						antisense						nonalu						genic			4		10	1	9	NM_000116	TAZ
1	1	0	NM_022495	C14orf135	sense						antisense						nonalu						genic		1	3		13	3	10	NM_022495	C14orf135
3	2	1	NM_004091	E2F2	sense						antisense						nonalu	1		1			genic	1	4	8		20	14	6	NM_004091	E2F2
2	0	2	NM_001018067	SERBP1	sense						antisense						nonalu			1			genic		2	6		16	11	5	NM_001018067	SERBP1
2	2	0	NR_027760	CSF2RA	sense						antisense			1			nonalu			1		6	genic	1	12	9		68	39	29	NR_027760	CSF2RA
1	0	1	NM_017785	CCDC99	sense						antisense						nonalu	1	1		2		genic			7		5	3	2	NM_017785	CCDC99
9	5	4	NM_001042426	CENPA	sense						antisense		1				nonalu	1					genic		1	2		7	7	0	NM_001042426	CENPA
8	0	8	NM_001170570	CXorf56	sense						antisense						nonalu						genic		8	6		37	27	10	NM_001170570	CXorf56
4	4	0	NM_201224	DDX47	sense						antisense		1				nonalu	1				2	genic		1	3		8	6	2	NM_201224	DDX47
2	1	1	NM_000676	ADORA2B	sense				1		antisense						nonalu	1			1		genic		2	8		25	10	15	NM_000676	ADORA2B
0	0	0	NM_001200	BMP2	sense						antisense						nonalu		2				genic			2		1	0	1	NM_001200	BMP2
0	0	0	NM_001031694	SCMH1	sense						antisense						nonalu		1	1		1	genic		7	30		72	27	45	NM_001031694	SCMH1
8	5	4	NM_001142291	MGRN1	sense						antisense			1			nonalu		1				genic	1	11	17		71	47	24	NM_001142291	MGRN1
5	1	4	NM_001099695	REPIN1	sense						antisense				1		nonalu	2					genic			3		0	0	0	NM_001099695	REPIN1
2	0	2	NM_015640	SERBP1	sense						antisense						nonalu			1			genic		2	6		16	11	5	NM_015640	SERBP1
1	0	1	NM_207380	C15orf52	sense						antisense						nonalu						genic			6		1	1	0	NM_207380	C15orf52
3	2	1	NM_005762	TRIM28	sense						antisense	1					nonalu				3	1	genic			5		0	0	0	NM_005762	TRIM28
2	0	2	NM_020451	SEPN1	sense						antisense						nonalu			1		1	genic		1	12		7	5	2	NM_020451	SEPN1
2	1	2	NM_001178086	ZFX	sense						antisense						nonalu	1					genic		8	6		58	45	13	NM_001178086	ZFX
3	1	2	NR_003092	E2F6	sense						antisense						nonalu				1		genic		1	4		9	6	3	NR_003092	E2F6
0	0	0	NM_001875	CPS1	sense						antisense						nonalu						genic		3	29		19	10	9	NM_001875	CPS1
11	9	2	NM_031268	PDPK1	sense						antisense						nonalu						genic		10	29		54	35	19	NM_031268	PDPK1
8	5	3	NM_000271	NPC1	sense						antisense				2		nonalu	1		1			genic	1	2	18		46	25	21	NM_000271	NPC1
6	5	1	NM_015224	C3orf63	sense						antisense		1			1	nonalu	1					genic		8	8		38	28	10	NM_015224	C3orf63
12	2	10	NM_022917	NOL6	sense		1		3		antisense						nonalu					1	genic		1	2		4	3	1	NM_022917	NOL6
4	4	0	NM_024569	MPZL1	sense						antisense					1	nonalu	1					genic		6	17		42	24	18	NM_024569	MPZL1
10	6	5	NM_000026	ADSL	sense						antisense	1					nonalu		1	1			genic		4	4		28	19	9	NM_000026	ADSL
8	3	5	NM_001142761	C15orf23	sense						antisense						nonalu						genic		2	5		9	4	5	NM_001142761	C15orf23
4	3	1	NM_003502	AXIN1	sense						antisense						nonalu	1		1		2	genic	1	14	20		73	49	24	NM_003502	AXIN1
8	6	2	NM_015140	TTLL12	sense						antisense				1		nonalu				1	1	genic		1	6		9	5	4	NM_015140	TTLL12
3	0	3	NM_022731	NUCKS1	sense						antisense						nonalu	1	1				genic		4	8		32	14	18	NM_022731	NUCKS1
6	4	2	NM_001556	IKBKB	sense						antisense						nonalu						genic	1	6	22		54	30	24	NM_001556	IKBKB
9	6	3	NM_016287	HP1BP3	sense						antisense						nonalu	1				2	genic		11	10		55	31	24	NM_016287	HP1BP3
14	6	8	NM_017797	BTBD2	sense						antisense		1			1	nonalu				1		genic	2	6	8		50	24	26	NM_017797	BTBD2
2	1	1	NM_005730	CTDSP2	sense						antisense	1					nonalu				1	1	genic		4	9		17	13	4	NM_005730	CTDSP2
1	1	0	NM_177422	EIF2C3	sense						antisense						nonalu			1	2		genic	3	14	20		146	77	69	NM_177422	EIF2C3
2	1	1	NM_032352	BRMS1L	sense						antisense						nonalu			1		1	genic		2	14		43	28	15	NM_032352	BRMS1L
2	2	1	NM_004563	PCK2	sense						antisense				1		nonalu	1		1	1		genic			7		5	2	3	NM_004563	PCK2
3	2	1	NM_001136015	ANXA2	sense						antisense					1	nonalu	1	1				genic		3	13		20	14	6	NM_001136015	ANXA2
0	0	0	NM_004503	HOXC6	sense						antisense						nonalu					2	genic					0	0	0	NM_004503	HOXC6
7	5	3	NM_138442	CCDC124	sense						antisense					1	nonalu		1				genic	2	1	2		14	8	7	NM_138442	CCDC124
3	2	1	NM_001002857	ANXA2	sense						antisense					1	nonalu	1	1				genic		3	13		20	14	6	NM_001002857	ANXA2
1	0	1	NM_020327	ACVR1B	sense						antisense						nonalu			2	1	1	genic	3	2	10		31	12	19	NM_020327	ACVR1B
0	0	0	NM_004350	RUNX3	sense						antisense						nonalu	1					genic		2	7		5	4	1	NM_004350	RUNX3
4	2	2	NM_006955	ZNF33B	sense						antisense						nonalu			2			genic	1	1	11		33	21	12	NM_006955	ZNF33B
11	7	4	NM_001033026	C19orf6	sense						antisense			1	1		nonalu						genic			5		1	1	0	NM_001033026	C19orf6
8	3	5	NM_001163636	GTF2I	sense		1				antisense						nonalu			1			genic		19	19		131	82	49	NM_001163636	GTF2I
7	3	4	NM_177452	TRAPPC6B	sense						antisense	1					nonalu				1	1	genic	1	3	5		27	14	13	NM_177452	TRAPPC6B
8	6	3	NM_003676	DEGS1	sense						antisense			1	1		nonalu	1		1			genic	2	1			18	10	8	NM_003676	DEGS1
1	1	0	NM_001136036	ZNF692	sense						antisense						nonalu	1					genic			5		1	0	1	NM_001136036	ZNF692
4	2	2	NM_139048	HLTF	sense						antisense						nonalu						genic		11	6		38	30	8	NM_139048	HLTF
6	3	3	NM_023071	SPATS2	sense						antisense	1					nonalu						genic	2	29	28		196	122	74	NM_023071	SPATS2
3	2	1	NM_006701	TXNL4A	sense						antisense			1			nonalu	1				1	genic			2		14	4	10	NM_006701	TXNL4A
0	0	0	NM_002222	ITPR1	sense						antisense						nonalu	1				1	genic	1	12	104		119	67	52	NM_002222	ITPR1
10	11	0	NM_198242	EIF4G1	sense						antisense	1	1	1		1	nonalu						genic			5		9	3	6	NM_198242	EIF4G1
6	0	6	NM_001070	TUBG1	sense						antisense						nonalu	2	1	1	1		genic			2		3	1	2	NM_001070	TUBG1
3	3	0	NM_003211	TDG	sense						antisense						nonalu	1	1			2	genic		2	6		21	9	12	NM_003211	TDG
3	1	3	NM_031490	LONP2	sense						antisense						nonalu						genic	1	3	29		77	31	46	NM_031490	LONP2
1	0	1	NM_147162	IL11RA	sense						antisense						nonalu				1		genic			4		3	3	0	NM_147162	IL11RA
8	6	2	NM_006445	PRPF8	sense						antisense						nonalu						genic	1	8	5		39	18	21	NM_006445	PRPF8
3	3	0	NM_018373	SYNJ2BP	sense						antisense		2				nonalu				1		genic		2	12		32	19	13	NM_018373	SYNJ2BP
5	1	4	NM_001178076	ASNS	sense						antisense						nonalu	1					genic			7		7	2	5	NM_001178076	ASNS
10	5	6	NM_003161	RPS6KB1	sense						antisense						nonalu	1					genic		8	6		88	64	24	NM_003161	RPS6KB1
1	1	0	NM_004075	CRY1	sense						antisense						nonalu	1		1	1		genic	2	3	19		60	28	32	NM_004075	CRY1
7	3	4	NM_005177	ATP6V0A1	sense						antisense						nonalu						genic		5	16		74	36	38	NM_005177	ATP6V0A1
2	2	0	NM_003185	TAF4	sense						antisense						nonalu		1			1	genic		10	26		32	24	8	NM_003185	TAF4
0	0	0	NR_015429	LOC283050	sense						antisense						nonalu			1	1	1	genic		6	50		37	22	15	NR_015429	LOC283050
1	0	1	NM_016612	SLC25A37	sense						antisense						nonalu	1		1			genic	1		11		21	10	11	NM_016612	SLC25A37
11	8	3	NM_004309	ARHGDIA	sense		1				antisense			1			nonalu		1				genic			2		0	0	0	NM_004309	ARHGDIA
2	1	1	NM_001142475	C5orf13	sense						antisense					1	nonalu						genic		4	60		34	17	17	NM_001142475	C5orf13
4	2	2	NM_017817	RAB20	sense						antisense						nonalu	2		1			genic	1	3	22		24	12	12	NM_017817	RAB20
12	10	2	NM_145030	C7orf47	sense						antisense				1		nonalu	1					genic					0	0	0	NM_145030	C7orf47
10	3	8	NM_178581	HM13	sense						antisense	1	1				nonalu						genic	2	4	16		66	29	37	NM_178581	HM13
6	3	3	NM_144618	GABPB2	sense	1					antisense						nonalu			1			genic	2	15	3		108	63	45	NM_144618	GABPB2
12	9	4	NM_181311	TAZ	sense						antisense						nonalu						genic			4		10	1	9	NM_181311	TAZ
3	1	3	NM_207121	FAM110A	sense				1		antisense						nonalu			1			genic			2		3	2	1	NM_207121	FAM110A
5	5	0	NM_014154	ARMC8	sense						antisense						nonalu						genic	1	10	14		40	26	14	NM_014154	ARMC8
2	2	0	NM_002885	RAP1GAP	sense						antisense						nonalu		1	1	1		genic		4	33		28	19	9	NM_002885	RAP1GAP
4	4	0	NM_001146017	TJAP1	sense						antisense				1		nonalu					1	genic	1	2	9		4	3	1	NM_001146017	TJAP1
3	1	2	NM_139350	BIN1	sense						antisense						nonalu					1	genic			29		8	3	5	NM_139350	BIN1
8	3	5	NM_033001	GTF2I	sense		1				antisense						nonalu			1			genic		19	19		131	82	49	NM_033001	GTF2I
9	7	2	NR_033421	SLC11A2	sense						antisense						nonalu		2				genic		4	12		56	42	14	NR_033421	SLC11A2
0	0	0	NM_001554	CYR61	sense						antisense						nonalu	1			1		genic					0	0	0	NM_001554	CYR61
5	4	1	NM_005100	AKAP12	sense						antisense						nonalu						genic	1	12	34		117	66	51	NM_005100	AKAP12
12	9	4	NR_024048	TAZ	sense						antisense						nonalu						genic			4		10	1	9	NR_024048	TAZ
4	3	1	NM_021154	PSAT1	sense						antisense				1		nonalu						genic	1	3	9		17	9	8	NM_021154	PSAT1
10	6	5	NM_002979	SCP2	sense						antisense						nonalu	1	2				genic	6	11	30		116	69	47	NM_002979	SCP2
8	4	4	NM_032151	PCBD2	sense				1		antisense						nonalu						genic		5	13		43	30	13	NM_032151	PCBD2
2	2	1	NM_003364	UPP1	sense						antisense						nonalu	3					genic			5		11	7	4	NM_003364	UPP1
3	2	1	NM_138777	MRRF	sense						antisense					1	nonalu			1			genic	2	2	9		36	20	16	NM_138777	MRRF
2	0	2	NM_002167	ID3	sense						antisense						nonalu		1	1			genic			1		0	0	0	NM_002167	ID3
3	2	1	NM_203372	ACSL3	sense						antisense						nonalu	1			1		genic		6	15		38	21	17	NM_203372	ACSL3
13	4	9	NM_182763	MCL1	sense						antisense			2	1		nonalu	1					genic			2		0	0	0	NM_182763	MCL1
1	1	0	NM_016441	CRIM1	sense						antisense						nonalu		1				genic	1	3	59		25	12	13	NM_016441	CRIM1
12	4	9	NM_005207	CRKL	sense						antisense					1	nonalu						genic	1	10	7		54	35	19	NM_005207	CRKL
10	6	4	NM_001136203	CCDC124	sense						antisense			1			nonalu						genic	2	1	3		18	8	10	NM_001136203	CCDC124
2	0	2	NM_016206	VGLL3	sense						antisense						nonalu			1			genic		2	9		12	7	5	NM_016206	VGLL3
10	5	5	NM_001018050	POLR3H	sense						antisense						nonalu	2					genic		2	5		18	9	9	NM_001018050	POLR3H
11	9	3	NM_001177637	DAG1	sense						antisense			1			nonalu	2			1		genic		23	9		112	82	30	NM_001177637	DAG1
2	1	1	NM_001134231	NT5DC2	sense						antisense						nonalu		1		1	1	genic			3		2	1	1	NM_001134231	NT5DC2
7	6	1	NM_002827	PTPN1	sense						antisense						nonalu						genic		5	23		41	28	13	NM_002827	PTPN1
3	2	1	NM_001134479	LRRC8D	sense						antisense		1				nonalu	1					genic		10	28		32	17	15	NM_001134479	LRRC8D
6	4	2	NM_001184970	PACSIN2	sense						antisense		2				nonalu			2			genic	2	9	37		96	53	43	NM_001184970	PACSIN2
6	2	4	NM_203288	RP9	sense						antisense						nonalu				1	2	genic			6		10	4	6	NM_203288	RP9
2	1	1	NM_173209	TGIF1	sense						antisense						nonalu		1	2			genic			7		2	1	1	NM_173209	TGIF1
4	2	2	NM_006959	ZNF17	sense						antisense						nonalu					1	genic		2	7		8	7	1	NM_006959	ZNF17
5	2	3	NM_004486	GOLGA2	sense						antisense						nonalu	2			1	3	genic		1	7		13	5	8	NM_004486	GOLGA2
4	2	2	NM_032636	PSRC1	sense						antisense		1				nonalu			2		1	genic					0	0	0	NM_032636	PSRC1
3	0	4	NM_001145206	KIAA1671	sense					1	antisense						nonalu						genic	4	15	60		110	69	41	NM_001145206	KIAA1671
10	1	9	NM_012264	TMEM184B	sense						antisense						nonalu	1			1		genic	1	4	27		37	13	24	NM_012264	TMEM184B
9	5	4	NM_001006622	WDR33	sense						antisense						nonalu						genic		8	7		66	44	22	NM_001006622	WDR33
3	1	2	NM_001014283	DCUN1D2	sense						antisense						nonalu			1			genic		1	11		15	11	4	NM_001014283	DCUN1D2
1	1	0	NM_001130445	SSFA2	sense						antisense						nonalu	1	2				genic		1	13		13	5	8	NM_001130445	SSFA2
1	0	1	NM_001993	F3	sense						antisense						nonalu		2				genic	1		4		4	1	3	NM_001993	F3
3	2	1	NM_014230	SRP68	sense						antisense		2				nonalu	1		1		1	genic	1	8	14		44	29	15	NM_014230	SRP68
0	0	0	NM_015537	NELF	sense						antisense						nonalu				1	1	genic			7		0	0	0	NM_015537	NELF
1	0	1	NM_001450	FHL2	sense						antisense						nonalu		1				genic		2	9		23	12	11	NM_001450	FHL2
2	2	0	NM_173497	HECTD2	sense						antisense						nonalu	1					genic			13		4	2	2	NM_173497	HECTD2
0	0	0	NM_152829	TES	sense						antisense						nonalu						genic		1	8		6	4	2	NM_152829	TES
1	0	1	NM_005937	MLLT6	sense						antisense						nonalu	2					genic		1	12		8	1	7	NM_005937	MLLT6
10	7	3	NM_003363	USP4	sense						antisense					1	nonalu						genic	5	12	9		120	69	51	NM_003363	USP4
5	4	1	NM_030918	SNX27	sense						antisense					1	nonalu	1					genic	1	13	15		84	64	20	NM_030918	SNX27
1	1	0	NM_153824	PYCR1	sense						antisense						nonalu	2	2				genic			2		1	0	1	NM_153824	PYCR1
3	3	0	NM_207196	ADAM15	sense						antisense						nonalu			1	1	1	genic		1	4		4	2	2	NM_207196	ADAM15
2	2	0	NM_007085	FSTL1	sense						antisense						nonalu			1			genic			15		11	7	4	NM_007085	FSTL1
17	7	10	NM_005782	THOC4	sense						antisense						nonalu			1	1		genic			1		0	0	0	NM_005782	THOC4
6	5	1	NM_020936	DDX55	sense						antisense						nonalu						genic		3	4		16	10	6	NM_020936	DDX55
3	2	1	NM_022730	COPS7B	sense						antisense						nonalu	1	1	1	1	1	genic		4	6		16	12	4	NM_022730	COPS7B
7	3	4	NM_000883	IMPDH1	sense				1		antisense		1				nonalu	1		1			genic			5		5	3	2	NM_000883	IMPDH1
2	2	0	NM_182765	HECTD2	sense						antisense						nonalu	1					genic		1	34		12	6	6	NM_182765	HECTD2
2	0	2	NM_001081492	KRT80	sense						antisense						nonalu	1		1	2		genic			10		1	0	1	NM_001081492	KRT80
4	4	0	NM_018445	SELS	sense						antisense				1		nonalu	1			1		genic			1		2	0	2	NM_018445	SELS
3	2	1	NM_001017416	USP1	sense						antisense		1				nonalu			2			genic		1	1		9	5	4	NM_001017416	USP1
3	2	1	NM_018263	ASXL2	sense						antisense						nonalu	1					genic	1	23	25		147	98	49	NM_018263	ASXL2
3	3	0	NM_005946	MT1A	sense						antisense				1		nonalu			1	1		genic					0	0	0	NM_005946	MT1A
1	0	1	NM_024814	CBLL1	sense						antisense						nonalu	1		1		1	genic		1			4	2	2	NM_024814	CBLL1
5	2	3	NM_013975	LIG3	sense						antisense						nonalu						genic	1	4	15		14	12	2	NM_013975	LIG3
5	3	2	NM_006324	CFDP1	sense						antisense					1	nonalu	2	1				genic	5	27	40		162	104	58	NM_006324	CFDP1
5	2	3	NM_152266	C19orf40	sense						antisense						nonalu	1				1	genic		1	2		8	5	3	NM_152266	C19orf40
4	1	3	NM_052901	SLC25A25	sense						antisense						nonalu	1				1	genic			5		2	2	0	NM_052901	SLC25A25
1	1	0	NM_178003	PPP2R4	sense						antisense						nonalu	1	1		1		genic		7	9		42	29	13	NM_178003	PPP2R4
1	1	0	NM_004273	CHST3	sense						antisense						nonalu	1			2		genic			18		30	12	18	NM_004273	CHST3
5	3	2	NM_147133	NFX1	sense						antisense						nonalu					1	genic	3	5	19		82	30	52	NM_147133	NFX1
8	7	1	NM_001961	EEF2	sense						antisense		1		2		nonalu						genic		1	4		2	2	0	NM_001961	EEF2
8	5	4	NM_017958	PLEKHB2	sense						antisense	1		1			nonalu	1	2				genic	1	8	15		40	27	13	NM_017958	PLEKHB2
1	1	0	NM_212471	PRKAR1A	sense						antisense						nonalu					1	genic			1		3	2	1	NM_212471	PRKAR1A
6	4	2	NM_001130847	AIFM1	sense						antisense				1		nonalu	2					genic		7	2		30	18	12	NM_001130847	AIFM1
9	2	7	NM_016622	MRPL35	sense						antisense	1					nonalu						genic		1	3		11	7	4	NM_016622	MRPL35
12	4	8	NM_031992	EIF4H	sense						antisense						nonalu	1				1	genic		3	7		19	15	4	NM_031992	EIF4H
2	2	1	NM_052897	MBD6	sense						antisense					1	nonalu				1		genic			5		0	0	0	NM_052897	MBD6
0	0	0	NM_133172	APBB3	sense						antisense						nonalu		1			1	genic		1			1	1	0	NM_133172	APBB3
0	0	0	NM_001145157	NR2F2	sense						antisense						nonalu		1	1	1		genic			4		0	0	0	NM_001145157	NR2F2
2	1	1	NM_019095	CRLS1	sense						antisense						nonalu	1	1				genic		1	6		26	21	5	NM_019095	CRLS1
7	5	2	NM_001006642	SLC25A25	sense						antisense		1			1	nonalu	1			2		genic			7		6	3	3	NM_001006642	SLC25A25
4	2	2	NM_030980	ISG20L2	sense						antisense			1			nonalu			1		1	genic			2		3	0	4	NM_030980	ISG20L2
8	4	4	NM_153050	MTMR3	sense	1					antisense		1				nonalu		1			1	genic	5	12	33		119	75	44	NM_153050	MTMR3
6	3	3	NM_207115	ZNF580	sense						antisense						nonalu	1	1	1			genic			1		0	0	0	NM_207115	ZNF580
2	1	1	NM_080422	PTPN2	sense						antisense						nonalu		1				genic	1	10	17		81	48	33	NM_080422	PTPN2
2	1	1	NM_006775	QKI	sense			1			antisense						nonalu	1	1				genic	1	6	27		52	28	24	NM_006775	QKI
2	1	1	NM_003900	SQSTM1	sense						antisense					1	nonalu						genic		1	11		11	8	3	NM_003900	SQSTM1
6	2	5	NM_005027	PIK3R2	sense						antisense				1		nonalu	1		1		1	genic		3			21	6	15	NM_005027	PIK3R2
2	1	1	NM_001135167	ALDH3A1	sense						antisense						nonalu		1		1	1	genic	1	1	4		2	1	1	NM_001135167	ALDH3A1
1	1	0	NM_001172682	ZNF641	sense						antisense						nonalu						genic			10		2	1	1	NM_001172682	ZNF641
4	3	1	NM_007349	PAXIP1	sense						antisense						nonalu						genic		3	13		19	11	8	NM_007349	PAXIP1
2	1	1	NM_021253	TRIM39	sense						antisense						nonalu		3				genic	1	2	15		8	4	4	NM_021253	TRIM39
0	0	0	NM_033375	MYO1C	sense						antisense						nonalu					1	genic	1	4	9		24	11	13	NM_033375	MYO1C
0	0	0	NM_021174	KIAA1967	sense						antisense						nonalu		1	1	1	3	genic		1	4		11	9	2	NM_021174	KIAA1967
2	1	1	NM_080423	PTPN2	sense						antisense						nonalu		1				genic	1	10	17		81	48	33	NM_080423	PTPN2
2	1	1	NM_001177433	TRPV4	sense						antisense						nonalu	1					genic		3	10		31	14	17	NM_001177433	TRPV4
0	0	0	NM_053013	ENO3	sense						antisense						nonalu			1	2		genic		1			4	3	1	NM_053013	ENO3
8	2	6	NM_005653	TFCP2	sense						antisense	1					nonalu						genic		11	16		111	69	42	NM_005653	TFCP2
2	2	0	NM_172249	CSF2RA	sense						antisense			1			nonalu			1		6	genic	1	12	9		68	39	29	NM_172249	CSF2RA
8	0	8	NM_001170569	CXorf56	sense						antisense						nonalu						genic		8	6		37	27	10	NM_001170569	CXorf56
5	2	3	NM_014106	ZNF770	sense						antisense						nonalu	1	1				genic		2			4	4	0	NM_014106	ZNF770
2	0	2	NM_080594	RNPS1	sense						antisense						nonalu			3	1	1	genic		3	5		15	7	8	NM_080594	RNPS1
7	5	2	NM_145059	FUK	sense						antisense						nonalu	1	1		1		genic	1	4	6		31	18	13	NM_145059	FUK
10	7	3	NM_001159508	IVD	sense						antisense					2	nonalu						genic		2	2		15	5	10	NM_001159508	IVD
3	2	1	NM_000597	IGFBP2	sense					1	antisense						nonalu		1		1		genic	1	7	9		19	16	3	NM_000597	IGFBP2
5	3	2	NM_025222	WDR82	sense						antisense					1	nonalu		1				genic		5	4		23	16	7	NM_025222	WDR82
13	10	4	NM_001128849	SMARCA4	sense						antisense			1			nonalu						genic	4	18	35		128	73	55	NM_001128849	SMARCA4
0	0	0	NM_001032280	TFAP2A	sense						antisense						nonalu	1	1			2	genic			8		0	0	0	NM_001032280	TFAP2A
1	0	1	NM_032740	SFT2D3	sense						antisense						nonalu		1	1	1		genic			2		0	0	0	NM_032740	SFT2D3
4	1	3	NM_003075	SMARCC2	sense						antisense						nonalu			1	2		genic	1	1	2		32	4	28	NM_003075	SMARCC2
3	1	2	NM_001145454	STMN1	sense						antisense						nonalu	1		1			genic		3	8		12	7	5	NM_001145454	STMN1
11	8	3	NM_001025433	NQO1	sense		1				antisense	1					nonalu	1					genic		2	3		28	17	11	NM_001025433	NQO1
2	2	0	NM_012482	ZNF281	sense						antisense				1		nonalu		1				genic			2		0	0	0	NM_012482	ZNF281
2	1	1	NM_001127458	CRLS1	sense						antisense						nonalu		1	1			genic		1	6		26	21	5	NM_001127458	CRLS1
8	5	3	NM_001130528	SPAG9	sense						antisense			1			nonalu		1				genic	3	23	28		187	130	57	NM_001130528	SPAG9
2	2	1	NM_018992	KCTD5	sense						antisense		1				nonalu					1	genic			19		6	2	4	NM_018992	KCTD5
3	1	2	NM_139346	BIN1	sense						antisense						nonalu					1	genic			29		8	3	5	NM_139346	BIN1
2	1	1	NM_005412	SHMT2	sense						antisense						nonalu						genic			1		0	0	0	NM_005412	SHMT2
0	0	0	NM_001943	DSG2	sense						antisense						nonalu	2					genic	1	1	14		19	6	13	NM_001943	DSG2
5	1	4	NM_181308	WDR20	sense						antisense						nonalu	1					genic	1	7	17		66	39	27	NM_181308	WDR20
3	3	1	NM_001631	ALPI	sense						antisense						nonalu				1		genic					0	0	0	NM_001631	ALPI
2	2	0	NM_006140	CSF2RA	sense						antisense			1			nonalu			1		6	genic	1	12	9		68	39	29	NM_006140	CSF2RA
8	6	2	NM_020397	CAMK1D	sense						antisense					1	nonalu	1			1		genic	5	52	165		383	218	165	NM_020397	CAMK1D
5	2	3	NM_001102369	C14orf159	sense						antisense				1		nonalu						genic		16	37		130	72	58	NM_001102369	C14orf159
3	0	3	NM_023018	NADK	sense						antisense						nonalu	1				1	genic	1	4	10		36	22	14	NM_023018	NADK
3	2	2	NM_021623	PLEKHA2	sense						antisense						nonalu						genic	1	3	29		61	35	26	NM_021623	PLEKHA2
8	6	2	NM_133467	CITED4	sense						antisense				1		nonalu		1				genic			1		0	0	0	NM_133467	CITED4
11	3	8	NM_020137	GRIPAP1	sense						antisense						nonalu						genic		5	9		28	11	17	NM_020137	GRIPAP1
8	7	2	NM_012463	ATP6V0A2	sense						antisense		1	1			nonalu						genic	2	3	11		48	27	21	NM_012463	ATP6V0A2
3	0	3	NM_005022	PFN1	sense						antisense						nonalu	1		5			genic			3		0	0	0	NM_005022	PFN1
6	4	3	NM_005151	USP14	sense						antisense						nonalu						genic	1	6	7		45	26	19	NM_005151	USP14
9	7	2	NM_005973	PRCC	sense						antisense				1	1	nonalu	1					genic		8	9		40	33	7	NM_005973	PRCC
6	2	4	NM_014685	HERPUD1	sense						antisense						nonalu			1	1		genic		1	5		6	3	3	NM_014685	HERPUD1
2	1	1	NM_003622	PPFIBP1	sense						antisense						nonalu				1	1	genic	2	5	46		74	41	33	NM_003622	PPFIBP1
10	3	7	NM_024780	TMC5	sense			1			antisense						nonalu				2	3	genic	5	8	11		59	28	31	NM_024780	TMC5
9	1	8	NM_018463	ITFG2	sense						antisense						nonalu				1		genic		1	3		16	10	6	NM_018463	ITFG2
9	4	6	NM_181353	ID1	sense						antisense		1				nonalu	1		2			genic					0	0	0	NM_181353	ID1
10	6	4	NM_004925	AQP3	sense						antisense				1	1	nonalu	1					genic			5		2	2	0	NM_004925	AQP3
0	0	0	NM_002756	MAP2K3	sense						antisense						nonalu		1	1			genic		3	8		15	9	6	NM_002756	MAP2K3
5	0	5	NM_031407	HUWE1	sense						antisense						nonalu						genic	1	11	41		66	29	37	NM_031407	HUWE1
10	3	8	NM_178580	HM13	sense						antisense	1	1				nonalu						genic	2	4	16		66	29	37	NM_178580	HM13
4	2	2	NM_152515	CKAP2L	sense						antisense						nonalu						genic		1	12		15	3	12	NM_152515	CKAP2L
8	2	6	NM_033624	FBXO21	sense						antisense						nonalu	2					genic	2	4	14		32	21	11	NM_033624	FBXO21
2	0	2	NM_130781	RAB24	sense		1				antisense						nonalu	1		1			genic			1		0	0	0	NM_130781	RAB24
7	3	4	NM_001079537	TRAPPC6B	sense						antisense	1					nonalu				1	1	genic	1	3	5		27	14	13	NM_001079537	TRAPPC6B
8	5	3	NM_017822	C12orf41	sense						antisense	1			1		nonalu		2				genic		3	2		42	27	15	NM_017822	C12orf41
0	0	0	NM_001145155	NR2F2	sense						antisense						nonalu				1	1	genic			9		0	0	0	NM_001145155	NR2F2
1	0	1	NM_001018053	PFKFB2	sense						antisense						nonalu		1				genic		1	6		11	7	4	NM_001018053	PFKFB2
0	1	0	NR_026580	TFDP1	sense						antisense						nonalu			1			genic	1		11		13	4	9	NR_026580	TFDP1
1	1	0	NM_004560	ROR2	sense						antisense						nonalu					1	genic		23	68		103	64	39	NM_004560	ROR2
11	7	4	NM_001699	AXL	sense		1	1			antisense						nonalu						genic	2	4	9		51	20	31	NM_001699	AXL
2	1	1	NM_001675	ATF4	sense						antisense						nonalu			1		1	genic					0	0	0	NM_001675	ATF4
1	1	0	NM_005189	CBX2	sense						antisense					1	nonalu				1		genic			4		1	1	0	NM_005189	CBX2
1	0	1	NM_001142575	IMPDH1	sense						antisense						nonalu		2			1	genic			3		5	3	2	NM_001142575	IMPDH1
15	8	7	NM_001177643	DAG1	sense						antisense	1					nonalu			1			genic		23	11		113	84	30	NM_001177643	DAG1
3	3	1	NM_024339	THOC6	sense						antisense					1	nonalu			1	2		genic		2	1		3	3	0	NM_024339	THOC6
9	6	3	NM_015131	WDR43	sense			1			antisense	2					nonalu						genic		5	9		34	23	11	NM_015131	WDR43
8	7	2	NM_001142300	CCNYL1	sense						antisense						nonalu	1			1	2	genic		5	4		45	24	21	NM_001142300	CCNYL1
8	5	3	NM_199423	WWP2	sense						antisense			1		1	nonalu						genic	5	18	23		188	115	73	NM_199423	WWP2
0	0	0	NM_001004431	METRNL	sense						antisense						nonalu	1	1	1			genic			4		0	0	0	NM_001004431	METRNL
0	0	0	NM_020858	SEMA6D	sense						antisense						nonalu		1	1	1		genic		1	20		6	2	4	NM_020858	SEMA6D
8	6	3	NM_014480	ZNF544	sense						antisense		1		1		nonalu	1					genic		6	10		39	29	10	NM_014480	ZNF544
5	2	3	NM_001169106	FAM21C	sense						antisense					1	nonalu	1					genic	1	6	19		44	25	19	NM_001169106	FAM21C
3	0	3	NM_021170	HES4	sense						antisense						nonalu		2		1		genic					0	0	0	NM_021170	HES4
7	5	2	NM_014872	ZBTB5	sense					1	antisense		1	1	2		nonalu	2					genic	1	3	8		29	18	11	NM_014872	ZBTB5
2	2	1	NM_133646	ZAK	sense						antisense						nonalu	1			2		genic	1	9	35		64	33	31	NM_133646	ZAK
8	6	2	NM_001746	CANX	sense						antisense				2		nonalu						genic		2	11		48	28	20	NM_001746	CANX
10	6	5	NM_138575	PGAM5	sense						antisense		2				nonalu		1	1			genic		2	2		9	5	4	NM_138575	PGAM5
6	3	3	NM_175876	EXOC8	sense						antisense			2			nonalu		1				genic					1	1	0	NM_175876	EXOC8
3	1	2	NM_006738	AKAP13	sense						antisense						nonalu	1		1		1	genic	1	25	91		178	95	83	NM_006738	AKAP13
1	0	1	NM_020300	MGST1	sense						antisense						nonalu						genic		3			8	6	2	NM_020300	MGST1
10	6	5	NM_001123378	ADSL	sense						antisense	1					nonalu		1	1			genic		4	4		28	19	9	NM_001123378	ADSL
2	0	2	NM_001031677	RAB24	sense		1				antisense						nonalu	1		1			genic			1		0	0	0	NM_001031677	RAB24
0	0	0	NM_033304	ADRA1A	sense						antisense						nonalu	1	1		1		genic	1		29		20	7	13	NM_033304	ADRA1A
4	2	2	NM_007174	CIT	sense						antisense			1		1	nonalu						genic	2	20	38		154	105	49	NM_007174	CIT
2	1	1	NM_080725	SRXN1	sense						antisense						nonalu	1		1			genic		2			2	2	0	NM_080725	SRXN1
3	4	0	NM_033088	FAM40A	sense						antisense						nonalu					1	genic			3		9	5	4	NM_033088	FAM40A
2	1	1	NM_030932	DIAPH3	sense						antisense						nonalu						genic	2	7	44		53	27	26	NM_030932	DIAPH3
10	4	6	NM_014851	KLHL21	sense			1			antisense						nonalu			1			genic	1	3	8		7	6	1	NM_014851	KLHL21
0	0	0	NM_003576	STK24	sense						antisense						nonalu				1		genic		2	26		18	10	8	NM_003576	STK24
11	0	11	NM_182676	PLTP	sense						antisense						nonalu						genic		1	5		15	8	7	NM_182676	PLTP
5	2	3	NM_199440	HSPD1	sense						antisense						nonalu	1					genic		2			13	10	3	NM_199440	HSPD1
7	1	6	NM_001170720	BCAR1	sense				1		antisense			1			nonalu		1		1		genic		1	14		15	8	7	NM_001170720	BCAR1
2	2	0	NM_020876	ARHGAP23	sense						antisense						nonalu	1					genic	1	5	31		35	21	14	NM_020876	ARHGAP23
4	2	2	NM_004050	BCL2L2	sense						antisense						nonalu	1	1		1	2	genic			1		0	0	0	NM_004050	BCL2L2
2	2	0	NM_001166346	MDFIC	sense						antisense		1	1			nonalu		1		1		genic			1		0	0	0	NM_001166346	MDFIC
4	2	2	NM_024545	SAP130	sense						antisense						nonalu		1			1	genic	1	4	11		104	66	38	NM_024545	SAP130
0	0	0	NM_005570	LMAN1	sense						antisense						nonalu	1	1				genic	1	1	6		8	4	4	NM_005570	LMAN1
6	2	4	NM_001136472	LITAF	sense						antisense						nonalu						genic	1	4	6		51	29	22	NM_001136472	LITAF
5	2	3	NM_001122823	GTF3C5	sense	1					antisense						nonalu	1		1	2		genic		3	7		14	7	7	NM_001122823	GTF3C5
15	10	5	NM_032737	LMNB2	sense					2	antisense		1				nonalu						genic		2	10		24	18	6	NM_032737	LMNB2
1	1	0	NM_000945	PPP3R1	sense						antisense						nonalu				1		genic	1	6	11		38	25	13	NM_000945	PPP3R1
2	1	2	NM_018283	NUDT15	sense						antisense						nonalu			1		1	genic	1	2	3		5	4	1	NM_018283	NUDT15
1	0	1	NM_016831	PER3	sense						antisense						nonalu	1			1		genic			18		35	16	19	NM_016831	PER3
3	1	2	NM_006764	IFRD2	sense						antisense						nonalu				1		genic			3		1	0	1	NM_006764	IFRD2
11	2	9	NM_018174	MAP1S	sense						antisense						nonalu	1				1	genic		1	3		14	8	6	NM_018174	MAP1S
0	0	1	NM_001033756	VEGFA	sense						antisense						nonalu			1		1	genic			4		0	0	0	NM_001033756	VEGFA
5	3	3	NM_182565	FAM100B	sense						antisense			1			nonalu						genic			5		3	3	0	NM_182565	FAM100B
1	0	1	NM_006718	PLAGL1	sense						antisense						nonalu			1		1	genic		1	18		12	5	7	NM_006718	PLAGL1
3	1	3	NM_001161662	WWC1	sense						antisense						nonalu				1		genic	5	14	56		115	53	62	NM_001161662	WWC1
3	2	1	NM_017802	HEATR2	sense						antisense						nonalu	1	1				genic	1	4	27		27	15	12	NM_017802	HEATR2
1	0	1	NM_001178096	F3	sense						antisense						nonalu		2				genic	1		4		4	1	3	NM_001178096	F3
6	3	3	NM_001128919	MARK3	sense						antisense						nonalu						genic	5	18	24		133	68	65	NM_001128919	MARK3
7	5	2	NM_138462	ZMYND19	sense						antisense		1			1	nonalu	4	1	1	1	2	genic			1		3	3	0	NM_138462	ZMYND19
0	0	0	NM_133173	APBB3	sense						antisense						nonalu		1			1	genic		1			1	1	0	NM_133173	APBB3
5	5	1	NR_003141	SNHG4	sense						antisense				1	1	nonalu		1				genic		1			7	4	3	NR_003141	SNHG4
0	0	0	NM_015352	POFUT1	sense						antisense						nonalu		2		2	2	genic	2	1	7		27	13	14	NM_015352	POFUT1
2	1	1	NM_001159643	MCTP2	sense						antisense				1		nonalu			1			genic	1	5	41		40	19	21	NM_001159643	MCTP2
4	2	2	NM_001164816	ACIN1	sense						antisense			1			nonalu						genic		2	4		6	3	3	NM_001164816	ACIN1
3	1	2	NM_080652	TMEM41A	sense						antisense						nonalu		1				genic	1		3		5	2	3	NM_080652	TMEM41A
3	3	0	NM_001163315	FBXL17	sense						antisense						nonalu	1		1			genic	2	9	56		122	56	66	NM_001163315	FBXL17
1	1	0	NM_007350	PHLDA1	sense						antisense						nonalu	1		1	1		genic			1		1	1	0	NM_007350	PHLDA1
1	1	0	NM_000368	TSC1	sense						antisense						nonalu			2			genic	1	2	12		24	11	13	NM_000368	TSC1
3	2	1	NM_001173512	MRRF	sense						antisense					1	nonalu			1			genic	2	2	9		36	20	16	NM_001173512	MRRF
5	4	1	NM_183241	C9orf142	sense						antisense						nonalu	1	1				genic			3		0	0	0	NM_183241	C9orf142
13	3	10	NM_013407	DHPS	sense					1	antisense						nonalu				2		genic			2		7	4	3	NM_013407	DHPS
4	3	1	NM_031216	SEH1L	sense						antisense						nonalu				1		genic		8	7		38	26	12	NM_031216	SEH1L
0	0	0	NM_015658	NOC2L	sense						antisense						nonalu			1	1	2	genic			5		4	2	2	NM_015658	NOC2L
2	0	2	NM_174942	GAS2L3	sense						antisense						nonalu	2					genic		5	9		12	9	3	NM_174942	GAS2L3
10	6	4	NM_019032	ADAMTSL4	sense						antisense					2	nonalu						genic			3		2	1	1	NM_019032	ADAMTSL4
4	1	4	NM_152308	C16orf75	sense						antisense						nonalu						genic	1				4	3	1	NM_152308	C16orf75
0	1	0	NM_207291	USF2	sense						antisense						nonalu	1					genic			6		4	3	1	NM_207291	USF2
1	1	0	NM_002734	PRKAR1A	sense						antisense						nonalu						genic			1		3	2	1	NM_002734	PRKAR1A
0	0	0	NM_006767	LZTR1	sense						antisense						nonalu		1	1			genic			8		5	1	4	NM_006767	LZTR1
4	4	1	NM_031480	RIOK1	sense						antisense					1	nonalu	2					genic		1	7		22	11	11	NM_031480	RIOK1
6	6	0	NM_001006634	ARHGAP17	sense						antisense					1	nonalu			1			genic		9	23		71	44	27	NM_001006634	ARHGAP17
7	1	6	NM_001170714	BCAR1	sense				1		antisense			1			nonalu	1			1		genic		1	14		15	8	7	NM_001170714	BCAR1
5	2	3	NM_001172704	GGA3	sense						antisense						nonalu	1		1			genic			7		13	7	6	NM_001172704	GGA3
7	5	2	NM_001127322	CBX5	sense						antisense					2	nonalu				2	1	genic		8	3		39	31	8	NM_001127322	CBX5
0	0	0	NM_002304	LFNG	sense						antisense						nonalu	1			1		genic			5		0	0	0	NM_002304	LFNG
2	0	2	NM_206926	SEPN1	sense						antisense						nonalu			1		1	genic		1	12		7	5	2	NM_206926	SEPN1
1	1	1	NM_005251	FOXC2	sense						antisense						nonalu	1		1	1		genic			1		0	0	0	NM_005251	FOXC2
3	3	0	NM_175913	JPH2	sense						antisense						nonalu	1		1			genic		1	3		7	4	3	NM_175913	JPH2
4	2	2	NM_001694	ATP6V0C	sense						antisense			1			nonalu		1			1	genic			2		2	2	0	NM_001694	ATP6V0C
3	1	2	NM_139347	BIN1	sense						antisense						nonalu					1	genic			29		8	3	5	NM_139347	BIN1
8	4	5	NM_017843	BCAS4	sense						antisense						nonalu	1					genic		13	22		96	56	40	NM_017843	BCAS4
9	3	6	NM_015127	CLCC1	sense						antisense						nonalu			1		1	genic		2	5		33	21	12	NM_015127	CLCC1
3	1	2	NM_018131	CEP55	sense						antisense						nonalu						genic		2	9		23	16	7	NM_018131	CEP55
0	0	0	NM_032304	HAGHL	sense						antisense						nonalu			1	1	1	genic					0	0	0	NM_032304	HAGHL
2	1	1	NM_133443	GPT2	sense						antisense						nonalu	1			1		genic		6	13		41	22	19	NM_133443	GPT2
2	0	2	NM_004176	SREBF1	sense						antisense						nonalu	1					genic		4	3		11	6	5	NM_004176	SREBF1
11	9	3	NM_001177635	DAG1	sense						antisense			1			nonalu	2			1		genic		23	9		112	82	30	NM_001177635	DAG1
11	8	3	NM_000903	NQO1	sense		1				antisense	1					nonalu	1					genic		2	3		28	17	11	NM_000903	NQO1
2	1	1	NM_002296	LBR	sense						antisense						nonalu						genic		1	4		6	4	2	NM_002296	LBR
3	1	2	NM_182691	SRPK2	sense						antisense					1	nonalu				1		genic	2	8	34		92	53	39	NM_182691	SRPK2
5	2	3	NM_003045	SLC7A1	sense						antisense						nonalu						genic		1	23		15	8	7	NM_003045	SLC7A1
1	0	1	NM_001145044	SLCO3A1	sense						antisense						nonalu	1	1				genic	3	6	103		77	34	43	NM_001145044	SLCO3A1
0	0	0	NM_001009569	MLLT10	sense						antisense						nonalu					2	genic	2	26	32		221	156	65	NM_001009569	MLLT10
7	3	5	NM_033025	SYDE1	sense				1		antisense		1				nonalu				1		genic			5		3	3	0	NM_033025	SYDE1
3	1	2	NM_194071	CREB3L2	sense						antisense						nonalu						genic		6	28		55	34	21	NM_194071	CREB3L2
1	0	1	NM_012242	DKK1	sense						antisense						nonalu	1		1		1	genic			7		0	0	0	NM_012242	DKK1
5	6	0	NM_001004105	GRK6	sense						antisense		1		1		nonalu		1				genic		1	6		5	3	2	NM_001004105	GRK6
3	2	1	NM_001042510	ZNF706	sense						antisense						nonalu	1					genic			1		1	1	0	NM_001042510	ZNF706
11	5	6	NM_021079	NMT1	sense						antisense			1		1	nonalu	1					genic	1	6	10		68	38	30	NM_021079	NMT1
8	5	3	NM_198589	BSG	sense						antisense			2	1	1	nonalu						genic	1		4		4	1	3	NM_198589	BSG
5	3	2	NM_001135999	RUSC2	sense						antisense				3		nonalu	1	1				genic	2	1	7		14	4	10	NM_001135999	RUSC2
7	4	3	NM_006453	TBL3	sense						antisense		1				nonalu				1		genic			5		1	0	1	NM_006453	TBL3
5	3	2	NM_032634	PIGO	sense						antisense			1			nonalu					1	genic		1	2		2	1	1	NM_032634	PIGO
0	0	0	NM_173210	TGIF1	sense						antisense						nonalu	2	1		1	2	genic			4		2	1	1	NM_173210	TGIF1
1	0	1	NM_006711	RNPS1	sense						antisense						nonalu			2	2		genic		3	5		15	7	8	NM_006711	RNPS1
12	3	9	NM_001003795	GTF2IRD2B	sense						antisense		1				nonalu						genic	4	13	14		112	31	81	NM_001003795	GTF2IRD2B
13	10	3	NM_001171202	UBAP1	sense	1					antisense				1		nonalu				1		genic		16	15		101	68	33	NM_001171202	UBAP1
11	4	7	NM_003926	MBD3	sense						antisense					1	nonalu	2	1				genic	1	1	3		22	12	10	NM_003926	MBD3
1	1	0	NM_004631	LRP8	sense						antisense			1			nonalu						genic	1	1	41		12	5	7	NM_004631	LRP8
3	1	3	NM_014902	DLGAP4	sense						antisense						nonalu						genic	2	18	43		154	82	72	NM_014902	DLGAP4
5	1	4	NM_144574	WDR20	sense						antisense						nonalu	1					genic	1	7	17		66	39	27	NM_144574	WDR20
9	4	5	NM_001127660	MFN2	sense						antisense						nonalu						genic		4	10		29	13	16	NM_001127660	MFN2
0	0	0	NM_144607	CYB5D1	sense						antisense						nonalu	1				1	genic			3		1	1	0	NM_144607	CYB5D1
1	1	0	NM_170719	C13orf23	sense						antisense			1			nonalu				1	1	genic	1		5		3	1	2	NM_170719	C13orf23
3	1	3	NM_018347	C20orf29	sense						antisense				1		nonalu				1	2	genic		1	1		3	2	1	NM_018347	C20orf29
1	0	1	NM_001136575	LANCL1	sense						antisense						nonalu						genic		1	15		9	3	6	NM_001136575	LANCL1
3	2	1	NM_018386	PCID2	sense						antisense					1	nonalu	1				2	genic		2	13		10	7	3	NM_018386	PCID2
0	0	0	NM_001025243	IRAK1	sense						antisense						nonalu			1		2	genic			4		5	1	4	NM_001025243	IRAK1
7	0	7	NM_001172435	RAB3GAP1	sense			1			antisense						nonalu		2				genic		6	22		69	43	26	NM_001172435	RAB3GAP1
10	5	5	NM_004217	AURKB	sense	2					antisense			1			nonalu		1	1			genic			1		6	3	3	NM_004217	AURKB
3	0	3	NR_026846	LOC285074	sense						antisense						nonalu				1		genic		3	12		20	14	6	NR_026846	LOC285074
2	0	2	NM_006182	DDR2	sense						antisense						nonalu			1			genic	1	3	42		30	21	9	NM_006182	DDR2
0	0	0	NR_028057	PLCXD1	sense						antisense						nonalu						genic	1	5	5		39	21	18	NR_028057	PLCXD1
5	0	5	NM_004537	NAP1L1	sense						antisense						nonalu			1	1		genic					18	13	5	NM_004537	NAP1L1
6	3	3	NM_001184889	NIPA2	sense						antisense	2			1		nonalu	1			1		genic	1	6	8		36	20	16	NM_001184889	NIPA2
0	0	0	NM_007184	NISCH	sense						antisense						nonalu	1	2		1		genic		2	13		29	15	14	NM_007184	NISCH
8	5	3	NM_007320	RANBP3	sense		1				antisense				2		nonalu						genic		6	26		24	20	4	NM_007320	RANBP3
4	4	0	NM_016355	DDX47	sense						antisense		1				nonalu	1				2	genic		1	3		8	6	2	NM_016355	DDX47
3	1	2	NM_016486	TMEM69	sense						antisense					1	nonalu	1		1			genic		1	1		8	1	7	NM_016486	TMEM69
1	1	0	NM_017865	ZNF692	sense						antisense						nonalu	1					genic			5		1	0	1	NM_017865	ZNF692
6	3	4	NM_020857	VPS18	sense						antisense					1	nonalu		1	1			genic		2	1		8	3	5	NM_020857	VPS18
3	2	1	NM_001017998	GNG10	sense						antisense						nonalu				1		genic		1	1		6	6	0	NM_001017998	GNG10
6	1	5	NM_007362	NCBP2	sense						antisense						nonalu				1	1	genic	1		1		5	2	3	NM_007362	NCBP2
4	3	1	NM_001008738	FNIP1	sense						antisense						nonalu	1					genic		11	29		97	56	41	NM_001008738	FNIP1
13	11	2	NM_005500	SAE1	sense						antisense		1				nonalu						genic		21	15		138	106	32	NM_005500	SAE1
2	2	0	NM_022779	DDX31	sense						antisense			1			nonalu	2			1	1	genic		2	24		24	11	13	NM_022779	DDX31
2	1	1	NM_001136108	R3HCC1	sense						antisense			1			nonalu	1					genic			2		2	1	1	NM_001136108	R3HCC1
1	0	1	NM_013374	PDCD6IP	sense		1				antisense						nonalu	1					genic	1	8	13		35	22	13	NM_013374	PDCD6IP
0	0	0	NM_001104631	PDE4D	sense						antisense						nonalu	2			2	1	genic	8	21	212		192	106	86	NM_001104631	PDE4D
0	0	0	NM_001172222	SCMH1	sense						antisense						nonalu		1		1	1	genic		7	29		72	27	45	NM_001172222	SCMH1
2	1	1	NM_018566	YOD1	sense						antisense						nonalu	1				1	genic			3		0	0	0	NM_018566	YOD1
8	8	1	NM_017978	ANKHD1	sense						antisense			1	1	1	nonalu		1				genic	1	8	11		73	51	22	NM_017978	ANKHD1
4	2	2	NM_182742	TXNRD1	sense						antisense						nonalu					1	genic		10	14		46	29	17	NM_182742	TXNRD1
2	2	0	NM_033426	KIAA1737	sense						antisense						nonalu						genic		1	4		8	4	4	NM_033426	KIAA1737
3	0	3	NM_030881	DDX17	sense						antisense						nonalu				1		genic			5		3	3	0	NM_030881	DDX17
1	0	1	NM_001173988	C9orf86	sense			1			antisense						nonalu				1	1	genic		4	17		26	10	16	NM_001173988	C9orf86
2	1	1	NR_026808	C15orf28	sense						antisense						nonalu	1	1	1			genic			1		1	0	2	NR_026808	C15orf28
16	5	11	NM_172226	CAMKK2	sense						antisense						nonalu	1					genic		7	26		57	32	25	NM_172226	CAMKK2
10	6	5	NM_001024668	LETMD1	sense						antisense				1		nonalu		1			1	genic		1	2		15	6	9	NM_001024668	LETMD1
1	0	1	NM_053067	UBQLN1	sense						antisense						nonalu	1	1	1			genic		3	4		35	22	13	NM_053067	UBQLN1
3	1	2	NM_139343	BIN1	sense						antisense						nonalu					1	genic			29		8	3	5	NM_139343	BIN1
4	0	4	NM_031300	MXD3	sense						antisense						nonalu						genic			2		1	0	1	NM_031300	MXD3
5	3	2	NM_139078	MAPKAPK5	sense						antisense						nonalu		1				genic	1	10	14		57	40	17	NM_139078	MAPKAPK5
3	2	1	NM_001011658	TRAPPC2	sense						antisense						nonalu	1					genic		2	9		11	10	1	NM_001011658	TRAPPC2
8	4	4	NM_001128845	SMARCA4	sense						antisense		1				nonalu			2			genic	2	8	30		87	45	42	NM_001128845	SMARCA4
3	2	1	NM_001145650	ZNF529	sense		1				antisense						nonalu	1					genic	1	10	9		59	34	25	NM_001145650	ZNF529
2	2	0	NM_014771	RNF40	sense						antisense					1	nonalu	2		3			genic		2	3		5	2	3	NM_014771	RNF40
8	5	3	NM_007322	RANBP3	sense		1				antisense				2		nonalu						genic		6	26		24	20	4	NM_007322	RANBP3
3	3	0	NM_005417	SRC	sense						antisense						nonalu					1	genic		1	16		31	25	6	NM_005417	SRC
3	1	2	NM_022908	NT5DC2	sense						antisense						nonalu			1	1	1	genic			4		2	1	1	NM_022908	NT5DC2
7	6	1	NM_002227	JAK1	sense						antisense					1	nonalu						genic	1	3	37		40	24	16	NM_002227	JAK1
1	1	0	NM_001162383	ARHGEF2	sense						antisense						nonalu		1		1	1	genic		2	11		32	16	16	NM_001162383	ARHGEF2
4	2	2	NM_183009	KIAA1429	sense						antisense						nonalu						genic	1	2	8		42	17	25	NM_183009	KIAA1429
0	1	0	NR_023313	CIRBP	sense						antisense						nonalu			1			genic			3		1	0	1	NR_023313	CIRBP
4	0	5	NM_016337	EVL	sense	1		1		1	antisense						nonalu						genic		1	31		33	12	21	NM_016337	EVL
3	2	1	NM_004021	DMD	sense						antisense						nonalu						genic	2	22	226		234	103	131	NM_004021	DMD
2	1	1	NM_078483	SLC36A1	sense						antisense				1		nonalu						genic		1	8		14	8	6	NM_078483	SLC36A1
10	6	5	NM_030978	ARPC5L	sense						antisense						nonalu						genic			3		5	0	5	NM_030978	ARPC5L
0	0	0	NM_001105537	ZNF142	sense						antisense						nonalu					1	genic	1	2	10		19	7	12	NM_001105537	ZNF142
2	2	0	NM_022137	SMOC1	sense						antisense				1		nonalu						genic		4	38		22	16	6	NM_022137	SMOC1
0	0	0	NM_003329	TXN	sense						antisense						nonalu		2	1			genic		2	3		8	5	3	NM_003329	TXN
4	0	4	NR_033711	KIAA0495	sense			1			antisense						nonalu						genic		1	6		4	3	1	NR_033711	KIAA0495
4	2	2	NR_024165	ZNF323	sense						antisense						nonalu						genic			1		0	0	0	NR_024165	ZNF323
8	6	2	NM_032848	C12orf52	sense						antisense						nonalu	2			1		genic			1		7	3	4	NM_032848	C12orf52
0	0	0	NM_001008219	AMY1C	sense						antisense						nonalu						genic	3		6		2	0	2	NM_001008219	AMY1C
4	2	2	NM_001893	CSNK1D	sense						antisense				1		nonalu						genic	1	3	18		12	7	5	NM_001893	CSNK1D
4	3	1	NM_020695	REXO1	sense						antisense		1	1			nonalu	1		1			genic		3	12		25	20	5	NM_020695	REXO1
1	1	0	NM_006015	ARID1A	sense						antisense					1	nonalu	1			2	1	genic	4	7	23		77	37	40	NM_006015	ARID1A
0	1	0	NM_001018004	TPM1	sense						antisense						nonalu	1					genic			13		6	1	5	NM_001018004	TPM1
2	1	1	NM_020310	MNT	sense						antisense						nonalu	1	1	1	1		genic			11		3	0	3	NM_020310	MNT
0	0	0	NM_021005	NR2F2	sense						antisense						nonalu	2				2	genic			5		0	0	0	NM_021005	NR2F2
8	3	5	NM_001518	GTF2I	sense		1				antisense						nonalu			1			genic		19	19		131	82	49	NM_001518	GTF2I
8	4	4	NM_002263	KIFC1	sense						antisense						nonalu		1				genic			13		19	13	6	NM_002263	KIFC1
3	0	3	NM_018455	CENPN	sense						antisense						nonalu	1	1				genic			4		18	6	12	NM_018455	CENPN
2	2	0	NM_005578	LPP	sense						antisense	1					nonalu						genic	3	21	188		183	100	83	NM_005578	LPP
1	1	0	NM_021198	CTDSP1	sense						antisense						nonalu	2	1	2	1		genic	1		4		1	0	1	NM_021198	CTDSP1
0	0	0	NM_024077	SECISBP2	sense						antisense						nonalu	1					genic		3	15		12	8	4	NM_024077	SECISBP2
0	0	0	NM_005596	NFIB	sense						antisense						nonalu	1	1				genic		5	52		52	32	20	NM_005596	NFIB
5	4	1	NM_001006610	SIAH1	sense						antisense						nonalu			1			genic			1		1	0	1	NM_001006610	SIAH1
6	3	3	NM_138373	MYADM	sense						antisense						nonalu						genic			3		7	4	3	NM_138373	MYADM
11	4	7	NM_001136195	TNPO2	sense						antisense			2			nonalu	1		1			genic		2	10		31	9	22	NM_001136195	TNPO2
16	7	10	NM_006549	CAMKK2	sense						antisense					1	nonalu				1		genic		7	27		59	32	27	NM_006549	CAMKK2
4	2	2	NM_002809	PSMD3	sense						antisense				1		nonalu	2			1		genic	1		7		14	8	6	NM_002809	PSMD3
11	6	5	NM_018706	DHTKD1	sense						antisense					1	nonalu						genic		12	11		109	62	47	NM_018706	DHTKD1
4	2	3	NM_022490	POLR1E	sense						antisense						nonalu	2				1	genic		2	7		12	8	4	NM_022490	POLR1E
3	1	2	NM_020998	MST1	sense						antisense						nonalu						genic			4		0	0	0	NM_020998	MST1
0	0	0	NM_001077397	IRF2BP2	sense						antisense						nonalu		1	1	1		genic			1		0	0	0	NM_001077397	IRF2BP2
1	1	0	NM_014901	RNF44	sense						antisense						nonalu		1				genic		1	3		1	1	0	NM_014901	RNF44
2	2	0	NM_003371	VAV2	sense						antisense						nonalu	2		1		1	genic		15	109		61	40	21	NM_003371	VAV2
8	5	3	NM_001098504	DDX17	sense			1	1		antisense					1	nonalu		1		1	1	genic		3	6		19	13	6	NM_001098504	DDX17
10	6	5	NM_001100620	TROAP	sense						antisense						nonalu						genic			1		1	0	1	NM_001100620	TROAP
1	0	1	NM_015695	BRPF3	sense						antisense						nonalu		1				genic		1	9		8	3	5	NM_015695	BRPF3
8	6	2	NM_153437	ODF2	sense						antisense			1			nonalu						genic	4	4	10		57	26	31	NM_153437	ODF2
1	1	0	NM_001142605	EFTUD2	sense						antisense						nonalu				1	1	genic	2	6	10		60	31	29	NM_001142605	EFTUD2
2	2	1	NM_171846	LACTB	sense						antisense				1		nonalu						genic			1		7	4	3	NM_171846	LACTB
5	4	1	NM_181656	C17orf58	sense						antisense					1	nonalu			1			genic			1		1	1	0	NM_181656	C17orf58
6	5	1	NM_022075	LASS2	sense						antisense						nonalu	1	1				genic			7		3	2	1	NM_022075	LASS2
5	4	1	NM_181655	C17orf58	sense						antisense					1	nonalu			1			genic			1		1	1	0	NM_181655	C17orf58
13	10	3	NM_001171203	UBAP1	sense	1					antisense				1		nonalu				1		genic		16	15		101	68	33	NM_001171203	UBAP1
1	1	0	NM_177525	MEST	sense						antisense						nonalu		1				genic			6		5	0	5	NM_177525	MEST
9	5	4	NR_024058	YWHAE	sense						antisense	1					nonalu			1		1	genic	2	17	14		108	70	38	NR_024058	YWHAE
4	2	2	NM_015483	KBTBD2	sense				1		antisense						nonalu		1				genic		5	7		22	18	4	NM_015483	KBTBD2
3	2	1	NM_015037	KIAA0913	sense						antisense		1	1			nonalu	1					genic		1	4		7	1	6	NM_015037	KIAA0913
4	3	1	NM_006809	TOMM34	sense						antisense						nonalu	1	1		1	1	genic			11		5	1	4	NM_006809	TOMM34
11	9	2	NM_002613	PDPK1	sense						antisense						nonalu						genic		10	29		54	35	19	NM_002613	PDPK1
4	3	1	NM_017925	DENND4C	sense						antisense				1		nonalu						genic		3	13		72	31	41	NM_017925	DENND4C
0	0	0	NM_001998	FBLN2	sense						antisense						nonalu		2	1		4	genic	2	5	37		31	23	8	NM_001998	FBLN2
5	2	3	NM_024667	VPS37B	sense						antisense						nonalu	1	1				genic			7		21	12	9	NM_024667	VPS37B
5	2	3	NR_000010	SNORD4A	sense						antisense						nonalu			1	1		genic					0	0	0	NR_000010	SNORD4A
1	0	1	NM_014913	ADNP2	sense						antisense						nonalu	2	1				genic		4	9		19	11	8	NM_014913	ADNP2
0	0	0	NM_014899	RHOBTB3	sense						antisense						nonalu			2		2	genic	1	2	16		28	10	18	NM_014899	RHOBTB3
1	0	1	NM_006415	SPTLC1	sense						antisense						nonalu						genic		7	20		35	25	10	NM_006415	SPTLC1
0	0	0	NM_006026	H1FX	sense						antisense						nonalu		1	2			genic			1		0	0	0	NM_006026	H1FX
1	0	1	NM_138778	WDR85	sense						antisense						nonalu			1			genic		3	3		26	21	5	NM_138778	WDR85
8	7	1	NM_138774	C19orf22	sense						antisense	1	1		2		nonalu						genic		5	8		23	20	3	NM_138774	C19orf22
7	2	5	NM_001035521	GTF3C2	sense						antisense						nonalu	1		1			genic		2	1		50	24	26	NM_001035521	GTF3C2
5	2	3	NM_005381	NCL	sense						antisense		2				nonalu	2			1	1	genic			2		3	2	1	NM_005381	NCL
2	0	2	NM_001693	ATP6V1B2	sense						antisense						nonalu						genic		2	6		4	3	1	NM_001693	ATP6V1B2
4	2	3	NM_014494	TNRC6A	sense						antisense						nonalu	1					genic	1	6	20		45	27	18	NM_014494	TNRC6A
8	1	7	NM_001161530	CSF2RA	sense						antisense						nonalu			1			genic		7	5		40	24	16	NM_001161530	CSF2RA
4	3	1	NM_001009552	PPP2CB	sense						antisense						nonalu						genic	2	2	6		23	6	17	NM_001009552	PPP2CB
8	7	1	NM_003496	TRRAP	sense						antisense						nonalu	1				1	genic		7	51		93	53	40	NM_003496	TRRAP
2	2	0	NM_001130040	SHC1	sense						antisense		1	1			nonalu				1	1	genic			2		4	2	2	NM_001130040	SHC1
8	4	4	NM_015229	KIAA0664	sense						antisense					1	nonalu						genic	2		6		7	4	3	NM_015229	KIAA0664
8	1	7	NM_004695	SLC16A5	sense						antisense						nonalu		3	1	2		genic		2	6		21	15	6	NM_004695	SLC16A5
3	2	1	NM_013256	ZNF180	sense						antisense						nonalu				1		genic			8		14	7	7	NM_013256	ZNF180
0	0	0	NM_001159644	MCTP2	sense						antisense						nonalu						genic		1	13		8	2	6	NM_001159644	MCTP2
1	0	1	NM_006055	LANCL1	sense						antisense						nonalu						genic		1	15		9	3	6	NM_006055	LANCL1
4	3	2	NM_018101	CDCA8	sense					1	antisense			1			nonalu		2			1	genic	1		6		14	6	8	NM_018101	CDCA8
8	7	1	NM_024735	FBXO31	sense						antisense		1		1		nonalu	1				1	genic		8	18		51	34	17	NM_024735	FBXO31
8	7	1	NM_133452	RAVER1	sense						antisense			1			nonalu		2	2			genic	1	3	3		22	11	11	NM_133452	RAVER1
12	8	5	NM_014700	RAB11FIP3	sense						antisense			1	1		nonalu						genic	2	16	31		136	79	57	NM_014700	RAB11FIP3
6	1	5	NM_014437	SLC39A1	sense						antisense						nonalu					1	genic		2	4		6	5	1	NM_014437	SLC39A1
8	3	5	NM_016433	GLTP	sense						antisense						nonalu						genic	2	1	9		32	14	18	NM_016433	GLTP
0	1	0	NM_138395	MARS2	sense						antisense						nonalu	1					genic					0	0	0	NM_138395	MARS2
9	3	6	NM_001048210	CLCC1	sense						antisense						nonalu			1		1	genic		2	5		33	21	12	NM_001048210	CLCC1
2	1	1	NM_206853	QKI	sense			1			antisense						nonalu	1	1				genic	1	6	27		52	28	24	NM_206853	QKI
0	0	0	NM_018841	GNG12	sense						antisense						nonalu		2		1	1	genic	1	1	50		26	10	16	NM_018841	GNG12
10	11	0	NM_198244	EIF4G1	sense						antisense	1	1	1		1	nonalu						genic			5		9	3	6	NM_198244	EIF4G1
4	3	1	NM_004099	STOM	sense						antisense				1		nonalu			2			genic		4	12		15	12	3	NM_004099	STOM
7	3	4	NM_001015049	BAG5	sense			1			antisense		1				nonalu				1		genic			1		2	1	1	NM_001015049	BAG5
14	6	8	NM_002810	PSMD4	sense						antisense						nonalu	1					genic		2	2		21	10	11	NM_002810	PSMD4
4	3	1	NM_018072	HEATR1	sense						antisense	1					nonalu	1					genic		2	18		31	11	20	NM_018072	HEATR1
13	11	2	NM_001145714	SAE1	sense						antisense		1				nonalu						genic		21	15		138	106	32	NM_001145714	SAE1
7	4	3	NM_004468	FHL3	sense						antisense						nonalu		1				genic			3		6	1	5	NM_004468	FHL3
4	3	1	NM_020362	C1orf128	sense						antisense						nonalu	1					genic		2	2		12	6	6	NM_020362	C1orf128
1	1	0	NM_001007214	CACYBP	sense						antisense						nonalu		1	1			genic		1	4		5	2	3	NM_001007214	CACYBP
4	3	1	NM_030919	FAM83D	sense						antisense						nonalu						genic		2	6		21	13	8	NM_030919	FAM83D
1	0	1	NM_001145773	GPR56	sense						antisense						nonalu		3			1	genic		1	9		10	8	2	NM_001145773	GPR56
2	2	0	NM_015144	ZCCHC14	sense						antisense						nonalu	1	2		1		genic	2	7	29		68	31	37	NM_015144	ZCCHC14
0	0	0	NM_172236	POFUT1	sense						antisense						nonalu		2		2	2	genic	1		1		10	6	4	NM_172236	POFUT1
1	0	1	NM_001039703	NBPF10	sense						antisense						nonalu						genic			7		6	1	5	NM_001039703	NBPF10
1	1	0	NM_212472	PRKAR1A	sense						antisense						nonalu						genic			1		3	2	1	NM_212472	PRKAR1A
14	7	7	NM_138447	ZNF689	sense						antisense				2		nonalu	1	1				genic		1	1		8	6	2	NM_138447	ZNF689
3	1	3	NM_015238	WWC1	sense						antisense						nonalu				1		genic	5	14	56		115	53	62	NM_015238	WWC1
4	3	1	NM_005504	BCAT1	sense						antisense					1	nonalu						genic	1	9	30		79	48	31	NM_005504	BCAT1
0	0	0	NM_001099952	ITPR1	sense						antisense						nonalu	1				1	genic	1	12	104		119	67	52	NM_001099952	ITPR1
4	3	1	NM_020824	ARHGAP21	sense					1	antisense						nonalu	1					genic	2	9	38		77	45	32	NM_020824	ARHGAP21
10	7	4	NM_198486	RPL7L1	sense						antisense	1		1			nonalu						genic			3		11	5	6	NM_198486	RPL7L1
5	4	1	NM_003286	TOP1	sense			1			antisense						nonalu	1				1	genic	1	5	18		44	25	19	NM_003286	TOP1
8	4	4	NM_001128848	SMARCA4	sense						antisense		1				nonalu			2			genic	2	8	30		87	45	42	NM_001128848	SMARCA4
10	6	5	NM_005480	TROAP	sense						antisense						nonalu						genic			3		9	4	5	NM_005480	TROAP
5	4	1	NM_032050	PATZ1	sense						antisense			1			nonalu	1	2	1			genic		1	8		6	5	1	NM_032050	PATZ1
4	2	3	NM_001184985	WNK1	sense						antisense						nonalu	1					genic	1	14	31		114	72	42	NM_001184985	WNK1
12	11	1	NM_003074	SMARCC1	sense						antisense	1				3	nonalu			1			genic	4	32	30		295	188	107	NM_003074	SMARCC1
4	1	3	NM_001164281	TRAF3IP2	sense						antisense	1					nonalu						genic	1	6	17		29	17	12	NM_001164281	TRAF3IP2
3	2	1	NM_001128835	TRAPPC2	sense						antisense						nonalu	1					genic		2	9		11	10	1	NM_001128835	TRAPPC2
7	2	6	NM_022778	CCDC21	sense						antisense	1					nonalu	1					genic	1	9	13		51	28	23	NM_022778	CCDC21
0	0	0	NM_001113494	SEPT9	sense						antisense						nonalu	1		1			genic	3	3	46		54	32	22	NM_001113494	SEPT9
11	7	4	NM_033420	C19orf6	sense						antisense			1	1		nonalu						genic			5		1	1	0	NM_033420	C19orf6
9	6	3	NM_002540	ODF2	sense						antisense		1				nonalu					1	genic	4	4	12		62	29	33	NM_002540	ODF2
5	2	3	NM_005234	NR2F6	sense						antisense						nonalu		1			1	genic	1	3	1		16	13	3	NM_005234	NR2F6
4	2	2	NM_001032291	PSRC1	sense						antisense		1				nonalu			2		1	genic					0	0	0	NM_001032291	PSRC1
4	4	0	NM_001135772	LRP5L	sense						antisense				1		nonalu						genic	1	1	10		22	10	12	NM_001135772	LRP5L
5	3	2	NM_138285	NUP35	sense						antisense						nonalu					2	genic	1	1	5		25	14	11	NM_138285	NUP35
1	0	1	NM_016591	GCNT4	sense						antisense						nonalu		1	1		2	genic					0	0	0	NM_016591	GCNT4
2	2	0	NM_001134473	KIAA0182	sense						antisense						nonalu		1				genic	1	1	22		14	7	7	NM_001134473	KIAA0182
5	3	3	NM_001163423	ZNF580	sense						antisense						nonalu		1	1	1		genic			1		0	0	0	NM_001163423	ZNF580
0	0	0	NM_001453	FOXC1	sense						antisense						nonalu	2			2		genic			1		0	0	0	NM_001453	FOXC1
1	1	0	NM_007043	KRR1	sense						antisense						nonalu	1			1		genic			2		1	0	1	NM_007043	KRR1
7	3	5	NM_002220	ITPKA	sense						antisense						nonalu	1					genic					6	2	4	NM_002220	ITPKA
11	9	3	NM_001177634	DAG1	sense						antisense			1			nonalu	2			1		genic		23	9		112	82	30	NM_001177634	DAG1
6	5	2	NM_001083585	RABEP1	sense						antisense		1		1	1	nonalu						genic	5	14	17		116	54	62	NM_001083585	RABEP1
3	2	2	NM_012474	UCK2	sense						antisense						nonalu	2				1	genic		2	14		46	28	18	NM_012474	UCK2
8	5	3	NM_152926	CPNE1	sense						antisense	1					nonalu	1					genic		4	2		21	14	7	NM_152926	CPNE1
3	2	1	NM_004736	XPR1	sense						antisense						nonalu	1			1		genic	5	9	30		112	67	45	NM_004736	XPR1
2	0	2	NM_006724	MAP3K4	sense						antisense						nonalu		1				genic		5	28		31	22	9	NM_006724	MAP3K4
8	6	2	NM_001010858	RNF187	sense						antisense		1				nonalu	1	1			1	genic		1	1		6	5	1	NM_001010858	RNF187
2	1	1	NM_001033556	PPM1B	sense						antisense					1	nonalu				1	1	genic		3	2		42	27	15	NM_001033556	PPM1B
0	1	0	NM_000366	TPM1	sense						antisense						nonalu	1					genic			9		5	1	4	NM_000366	TPM1
12	4	8	NR_002206	GTF2IP1	sense						antisense						nonalu	2					genic		12	24		61	34	27	NR_002206	GTF2IP1
3	2	1	NM_145764	MGST1	sense						antisense	1			1		nonalu						genic		1			5	4	1	NM_145764	MGST1
1	0	1	NM_006390	IPO8	sense						antisense						nonalu	1				1	genic		5	14		25	15	10	NM_006390	IPO8
1	1	0	NM_139135	ARID1A	sense						antisense					1	nonalu	1			2	1	genic	4	7	23		77	37	40	NM_139135	ARID1A
6	3	3	NM_014999	RAB21	sense						antisense						nonalu						genic		3	7		17	7	10	NM_014999	RAB21
2	1	1	NM_001043318	C14orf43	sense						antisense					1	nonalu			1			genic	2	8	18		43	25	18	NM_001043318	C14orf43
3	3	0	NM_013269	CLEC2D	sense						antisense			1	1		nonalu						genic		2	5		7	6	1	NM_013269	CLEC2D
1	1	0	NM_130838	UBE3A	sense						antisense						nonalu						genic		5	17		25	17	8	NM_130838	UBE3A
4	1	3	NM_001973	ELK4	sense						antisense						nonalu	1				2	genic		2	4		15	10	5	NM_001973	ELK4
3	1	2	NM_004305	BIN1	sense						antisense						nonalu					1	genic			29		8	3	5	NM_004305	BIN1
4	2	2	NM_001164817	ACIN1	sense						antisense			1			nonalu						genic		2	4		6	3	3	NM_001164817	ACIN1
2	1	1	NM_001005753	VPS24	sense						antisense						nonalu	1			1		genic	1	2	16		28	10	18	NM_001005753	VPS24
2	1	1	NM_006155	SEPT2	sense						antisense		1				nonalu	1	1		1		genic	2	4	7		32	12	20	NM_006155	SEPT2
3	2	1	NM_004687	MTMR4	sense						antisense		1				nonalu			1			genic		2	10		19	9	10	NM_004687	MTMR4
2	2	0	NM_001098624	MID1	sense						antisense						nonalu	1		1	1		genic		3	63		57	24	33	NM_001098624	MID1
2	2	0	NM_001161532	CSF2RA	sense						antisense			1			nonalu			1		6	genic	1	12	9		68	39	29	NM_001161532	CSF2RA
8	6	2	NM_015088	TNRC6B	sense						antisense						nonalu	1					genic	1	15	37		118	57	61	NM_015088	TNRC6B
7	1	6	NM_001170718	BCAR1	sense				1		antisense			1			nonalu	1			1		genic		1	14		15	8	7	NM_001170718	BCAR1
8	4	4	NM_014517	UBP1	sense						antisense						nonalu		1				genic	1	8	12		37	23	14	NM_014517	UBP1
14	15	0	NM_001048183	PHACTR4	sense						antisense	1	2	1	1		nonalu						genic	4	24	16		227	118	109	NM_001048183	PHACTR4
3	2	1	NM_004457	ACSL3	sense						antisense						nonalu	1			1		genic		6	15		38	21	17	NM_004457	ACSL3
5	5	1	NM_005685	GTF2IRD1	sense						antisense			1			nonalu						genic	9	25	41		246	101	145	NM_005685	GTF2IRD1
3	3	0	NM_001004419	CLEC2D	sense						antisense			1	1		nonalu						genic		2	5		7	6	1	NM_001004419	CLEC2D
11	5	6	NM_005701	SNUPN	sense						antisense			1		1	nonalu		1				genic		7	7		44	23	21	NM_005701	SNUPN
4	0	4	NM_002135	NR4A1	sense						antisense						nonalu						genic			2		1	1	0	NM_002135	NR4A1
0	0	0	NM_001142298	SQSTM1	sense						antisense						nonalu	1			2		genic	1	5	13		27	16	11	NM_001142298	SQSTM1
8	5	4	NM_001100623	PLEKHB2	sense						antisense	1		1			nonalu	1	2				genic	1	8	15		40	27	13	NM_001100623	PLEKHB2
12	4	9	NM_024032	C17orf53	sense						antisense		2	1			nonalu				3		genic	2	3	6		30	21	9	NM_024032	C17orf53
4	3	1	NM_020447	C15orf17	sense						antisense	1	1			1	nonalu				2		genic		1	3		4	2	2	NM_020447	C15orf17
7	5	2	NM_001755	CBFB	sense			1			antisense				1		nonalu	1				1	genic	1	12	9		95	55	40	NM_001755	CBFB
7	1	6	NM_002086	GRB2	sense						antisense				2		nonalu	3		2	1		genic	2	10	15		118	63	55	NM_002086	GRB2
2	1	1	NM_001206	KLF9	sense						antisense						nonalu						genic		2	13		17	15	2	NM_001206	KLF9
1	1	0	NM_015721	GEMIN4	sense						antisense						nonalu		1				genic			3		1	1	0	NM_015721	GEMIN4
5	2	3	NM_015262	FAM21C	sense						antisense					1	nonalu	1					genic	1	6	19		44	25	19	NM_015262	FAM21C
5	0	5	NM_139207	NAP1L1	sense						antisense						nonalu			1	1		genic					18	13	5	NM_139207	NAP1L1
0	0	0	NM_145159	JAG2	sense						antisense						nonalu		2		1		genic			9		1	1	0	NM_145159	JAG2
1	1	1	NM_018304	PRR11	sense						antisense		1				nonalu	1			1	1	genic	2	7	12		68	34	34	NM_018304	PRR11
3	0	3	NM_021735	CLCN6	sense						antisense						nonalu	4					genic	1	1	15		22	11	11	NM_021735	CLCN6
1	0	1	NM_153267	MAMDC2	sense						antisense						nonalu		1		2		genic		2	58		38	15	23	NM_153267	MAMDC2
10	5	6	NM_001013258	ZNF789	sense						antisense	2					nonalu				1	1	genic		1			11	6	5	NM_001013258	ZNF789
2	2	0	NM_003920	TIMELESS	sense						antisense			1			nonalu	1	1				genic	1	5	8		43	19	24	NM_003920	TIMELESS
10	2	8	NM_005120	MED12	sense					1	antisense						nonalu	1					genic			10		10	5	5	NM_005120	MED12
0	0	0	NM_015995	KLF13	sense						antisense						nonalu	1					genic		1	23		9	5	4	NM_015995	KLF13
2	2	0	NM_176814	ZNF800	sense						antisense			1			nonalu			1			genic			3		3	2	1	NM_176814	ZNF800
2	1	1	NM_177444	PPFIBP1	sense						antisense						nonalu				1	1	genic		3	30		49	31	18	NM_177444	PPFIBP1
0	0	0	NM_015680	C2orf24	sense						antisense						nonalu					4	genic	1	1	1		2	1	1	NM_015680	C2orf24
3	2	1	NR_033302	DHX9	sense						antisense	1					nonalu	1		1	1		genic		3	9		27	18	9	NR_033302	DHX9
8	3	5	NM_016333	SRRM2	sense		1				antisense					1	nonalu	2			2		genic			7		2	1	1	NM_016333	SRRM2
8	6	3	NM_024646	ZYG11B	sense						antisense						nonalu						genic	4	14	13		157	93	64	NM_024646	ZYG11B
5	3	2	NM_018188	ATAD3A	sense						antisense						nonalu					1	genic		2	4		21	13	8	NM_018188	ATAD3A
5	5	0	NM_001905	CTPS	sense						antisense			1			nonalu	1				1	genic			12		19	11	8	NM_001905	CTPS
5	6	0	NM_001004106	GRK6	sense						antisense		1		1		nonalu		1				genic		1	8		5	3	2	NM_001004106	GRK6
5	3	3	NM_017866	TMEM70	sense						antisense						nonalu						genic		2			9	8	1	NM_017866	TMEM70
1	1	0	NM_138328	RHBDL3	sense						antisense			1			nonalu			1		1	genic	4	5	21		57	19	38	NM_138328	RHBDL3
3	2	1	NM_001859	SLC31A1	sense						antisense						nonalu						genic	1	5	8		38	23	15	NM_001859	SLC31A1
3	2	1	NM_004383	CSK	sense						antisense			1			nonalu	3	1				genic			13		7	3	4	NM_004383	CSK
13	7	6	NM_000970	RPL6	sense						antisense						nonalu		1				genic			2		1	0	1	NM_000970	RPL6
0	0	0	NR_002809	LOC338799	sense						antisense						nonalu		1		2		genic		1	3		1	1	0	NR_002809	LOC338799
6	4	2	NM_004208	AIFM1	sense						antisense				1		nonalu	2					genic		7	2		30	18	12	NM_004208	AIFM1
6	4	2	NM_001033857	DCLRE1C	sense						antisense		1			1	nonalu		1		1		genic	3	4	7		54	32	22	NM_001033857	DCLRE1C
0	0	1	NM_001025367	VEGFA	sense						antisense						nonalu			1		1	genic			4		0	0	0	NM_001025367	VEGFA
1	0	1	NM_001142574	IMPDH1	sense						antisense						nonalu		2			1	genic			3		5	3	2	NM_001142574	IMPDH1
4	2	2	NM_018298	MCOLN3	sense						antisense				1		nonalu						genic		2	10		13	8	5	NM_018298	MCOLN3
2	1	1	NM_020726	NLN	sense						antisense						nonalu	1	1		1		genic	2	4	21		75	28	47	NM_020726	NLN
5	5	0	NM_015033	FNBP1	sense						antisense						nonalu				1		genic	3	30	30		224	127	97	NM_015033	FNBP1
6	3	3	NM_002213	ITGB5	sense						antisense						nonalu			1			genic	1	3	36		70	42	28	NM_002213	ITGB5
1	1	0	NR_003129	RNF5P1	sense						antisense						nonalu	1				4	genic					0	0	0	NR_003129	RNF5P1
0	1	0	NM_001018020	TPM1	sense						antisense						nonalu	1					genic			13		6	1	5	NM_001018020	TPM1
0	0	0	NM_138363	CCDC45	sense						antisense						nonalu	1	2				genic		1	9		21	10	11	NM_138363	CCDC45
4	3	1	NR_028493	LYRM2	sense						antisense			1			nonalu	1	1			1	genic			3		5	2	3	NR_028493	LYRM2
0	1	0	NM_018186	C1orf112	sense						antisense						nonalu	1					genic		4	8		32	20	12	NM_018186	C1orf112
8	3	6	NM_014640	TTLL4	sense						antisense			1			nonalu	1					genic		4	11		39	23	16	NM_014640	TTLL4
4	0	4	NM_000227	LAMA3	sense						antisense						nonalu						genic	1	3	23		34	14	20	NM_000227	LAMA3
4	3	1	NM_002768	CHMP1A	sense						antisense						nonalu	2		2	1		genic		2	5		15	8	7	NM_002768	CHMP1A
6	3	3	NM_152383	DIS3L2	sense						antisense	1					nonalu		1	1	1		genic	2	17	98		166	103	63	NM_152383	DIS3L2
0	0	0	NM_001001433	STX16	sense						antisense						nonalu	2	1		1		genic			11		5	3	2	NM_001001433	STX16
9	3	6	NM_032530	ZNF594	sense						antisense			1			nonalu				1		genic	1	1	4		8	2	6	NM_032530	ZNF594
8	6	2	NM_022095	ZNF335	sense						antisense		1			1	nonalu			2			genic		2	11		16	7	9	NM_022095	ZNF335
6	3	4	NM_012199	EIF2C1	sense						antisense						nonalu	1					genic		4	10		27	17	10	NM_012199	EIF2C1
1	1	0	NM_022116	FIGNL1	sense						antisense						nonalu						genic			1		1	0	1	NM_022116	FIGNL1
3	1	2	NM_015198	COBL	sense						antisense		1				nonalu	2		1	1	2	genic	3	11	99		97	60	37	NM_015198	COBL
3	2	1	NM_004022	DMD	sense						antisense						nonalu						genic	2	22	226		234	103	131	NM_004022	DMD
4	0	4	NM_001127718	LAMA3	sense						antisense						nonalu						genic	1	3	23		34	14	20	NM_001127718	LAMA3
12	9	4	NM_181313	TAZ	sense						antisense						nonalu						genic			4		10	1	9	NM_181313	TAZ
3	0	3	NM_024558	C14orf138	sense						antisense						nonalu				1		genic					7	5	2	NM_024558	C14orf138
6	4	2	NM_145813	AIFM1	sense						antisense				1		nonalu	2					genic		7	2		30	18	12	NM_145813	AIFM1
1	1	0	NM_001100812	CXCL16	sense						antisense						nonalu		1			4	genic			1		4	3	1	NM_001100812	CXCL16
0	0	0	NM_003130	SRI	sense						antisense						nonalu	1					genic			4		5	2	3	NM_003130	SRI
4	0	4	NM_016256	NAGPA	sense						antisense						nonalu		1				genic	1		5		8	5	3	NM_016256	NAGPA
2	1	1	NM_173515	CNKSR3	sense						antisense						nonalu				1	1	genic	1	9	31		72	30	42	NM_173515	CNKSR3
10	5	5	NM_138338	POLR3H	sense						antisense						nonalu	2					genic		2	5		18	9	9	NM_138338	POLR3H
1	1	0	NM_022766	CERK	sense						antisense						nonalu			1			genic		9	21		49	35	14	NM_022766	CERK
1	0	1	NM_201524	GPR56	sense						antisense						nonalu		3			1	genic		1	9		10	8	2	NM_201524	GPR56
2	1	1	NM_177968	PPM1B	sense						antisense					1	nonalu				1	1	genic		5	4		63	37	26	NM_177968	PPM1B
1	1	0	NM_181673	OGT	sense						antisense				1		nonalu				1	1	genic	1	1	11		34	20	14	NM_181673	OGT
5	4	1	NM_001145255	IKBKG	sense						antisense				1		nonalu	1	1		1		genic			4		12	9	3	NM_001145255	IKBKG
4	4	1	NR_033698	FNTA	sense						antisense						nonalu			1		1	genic		2	5		30	19	11	NR_033698	FNTA
6	4	3	NM_004565	PEX14	sense						antisense					1	nonalu		1				genic		19	55		130	86	44	NM_004565	PEX14
3	2	1	NM_016075	VPS36	sense						antisense						nonalu	1			1		genic	1	12	8		30	19	11	NM_016075	VPS36
1	1	0	NM_201552	FGL1	sense						antisense						nonalu			2	2		genic		3	7		18	9	9	NM_201552	FGL1
0	0	0	NM_005539	INPP5A	sense						antisense						nonalu	1	1	1			genic		6	121		48	32	16	NM_005539	INPP5A
7	4	3	NM_006845	KIF2C	sense						antisense						nonalu	2					genic	1	5	6		43	20	23	NM_006845	KIF2C
0	0	0	NM_016569	TBX3	sense						antisense						nonalu			1		1	genic			5		0	0	0	NM_016569	TBX3
5	4	1	NM_014323	PATZ1	sense						antisense			1			nonalu	1	2	1			genic		1	8		6	5	1	NM_014323	PATZ1
2	1	1	NM_006769	LMO4	sense						antisense						nonalu	1	1				genic			6		0	0	0	NM_006769	LMO4
1	0	2	NM_024329	EFHD2	sense						antisense						nonalu	1		1		3	genic	1	1	9		12	8	4	NM_024329	EFHD2
2	2	0	NM_001135700	YWHAZ	sense						antisense						nonalu					2	genic		5	5		25	19	6	NM_001135700	YWHAZ
3	0	3	NM_001001555	GRB10	sense						antisense						nonalu	1			1		genic	3	4	60		28	18	10	NM_001001555	GRB10
4	4	0	NM_001166301	DHX40	sense						antisense						nonalu	2	2			1	genic		2	4		48	25	23	NM_001166301	DHX40
2	1	2	NM_003410	ZFX	sense						antisense						nonalu	1					genic		8	6		58	45	13	NM_003410	ZFX
1	0	1	NM_014757	MAML1	sense						antisense						nonalu			1		4	genic	1	9	6		56	30	26	NM_014757	MAML1
4	1	3	NM_022553	VPS52	sense						antisense						nonalu			4	2	2	genic			22		29	18	11	NM_022553	VPS52
5	3	2	NM_147134	NFX1	sense						antisense						nonalu					1	genic	2	3	18		63	22	41	NM_147134	NFX1
11	8	3	NM_024086	METT10D	sense						antisense	1					nonalu		1				genic	3	14	26		128	68	60	NM_024086	METT10D
8	5	4	NM_198597	SEC24C	sense						antisense			1			nonalu	1					genic	1	2	6		29	15	14	NM_198597	SEC24C
8	4	5	NM_001010974	BCAS4	sense						antisense						nonalu	1					genic		13	22		96	56	40	NM_001010974	BCAS4
8	0	8	NM_015898	ZBTB7A	sense						antisense						nonalu		1		1		genic		1	10		16	9	7	NM_015898	ZBTB7A
6	1	5	NM_017706	WDR55	sense						antisense						nonalu						genic		1	3		6	4	2	NM_017706	WDR55
2	2	0	NM_052853	ADCK2	sense						antisense						nonalu	1					genic	3	2	3		28	18	10	NM_052853	ADCK2
2	1	1	NM_001099413	MYST3	sense						antisense						nonalu						genic		8	26		59	37	22	NM_001099413	MYST3
9	4	5	NM_006662	SRCAP	sense						antisense					1	nonalu			1			genic	1	11	6		52	40	12	NM_006662	SRCAP
3	3	0	NM_005401	PTPN14	sense						antisense		1		1		nonalu	1				1	genic	2	14	53		97	55	42	NM_005401	PTPN14
0	0	0	NM_001677	ATP1B1	sense						antisense						nonalu	1				1	genic		1	2		11	5	6	NM_001677	ATP1B1
8	4	4	NM_001172692	ZNF573	sense						antisense						nonalu	1		1			genic	1	3	2		44	21	23	NM_001172692	ZNF573
13	8	5	NM_020850	RANBP10	sense						antisense		1		1		nonalu					1	genic		17	24		123	86	37	NM_020850	RANBP10
5	2	3	NM_145012	CCNY	sense						antisense						nonalu		1				genic		5	70		65	38	27	NM_145012	CCNY
1	0	1	NM_005689	ABCB6	sense						antisense						nonalu			1	2		genic	1		7		8	3	5	NM_005689	ABCB6
1	0	1	NR_024199	CBLL1	sense						antisense						nonalu	1		1		1	genic		1			4	2	2	NR_024199	CBLL1
0	0	0	NM_001080394	KIAA0146	sense						antisense						nonalu	1	1				genic	7	25	118		264	147	117	NM_001080394	KIAA0146
4	3	1	NM_001083314	CHMP1A	sense						antisense						nonalu	2		2	1		genic		2	5		15	8	7	NM_001083314	CHMP1A
6	5	1	NM_005722	ACTR2	sense						antisense						nonalu						genic	4	4	6		44	12	32	NM_005722	ACTR2
1	1	0	NM_001845	COL4A1	sense						antisense						nonalu		2		1	2	genic		7	67		31	15	16	NM_001845	COL4A1
0	0	0	NM_033360	KRAS	sense						antisense						nonalu	1		1			genic		5	7		28	17	11	NM_033360	KRAS
9	8	2	NM_001137673	ILF3	sense					1	antisense		2				nonalu					1	genic		10	13		44	36	8	NM_001137673	ILF3
2	2	0	NM_182910	SYNE2	sense						antisense						nonalu						genic			3		4	2	2	NM_182910	SYNE2
1	1	0	NM_182492	LRP5L	sense						antisense						nonalu		1				genic			5		7	3	4	NM_182492	LRP5L
7	1	6	NM_001166037	ZNF260	sense						antisense						nonalu	1			1		genic	1	1	1		19	14	5	NM_001166037	ZNF260
10	5	5	NM_022758	C6orf106	sense						antisense				1		nonalu	3					genic		10	16		125	70	55	NM_022758	C6orf106
1	1	0	NM_001229	CASP9	sense						antisense						nonalu						genic		4	6		32	19	13	NM_001229	CASP9
5	1	4	NM_004295	TRAF4	sense						antisense						nonalu		1		1	2	genic			2		0	0	0	NM_004295	TRAF4
7	3	5	NM_134265	WSB1	sense						antisense						nonalu	1				1	genic		1	1		18	10	8	NM_134265	WSB1
8	2	6	NM_182692	SRPK2	sense						antisense						nonalu						genic	5	32	48		253	155	98	NM_182692	SRPK2
1	0	1	NM_001031680	RUNX3	sense						antisense						nonalu					1	genic		3	25		10	8	2	NM_001031680	RUNX3
2	0	2	NM_004364	CEBPA	sense						antisense						nonalu	1				1	genic			2		0	0	0	NM_004364	CEBPA
1	1	0	NM_003662	PIR	sense						antisense			1			nonalu	2		2			genic		1	21		30	13	17	NM_003662	PIR
14	10	5	NM_003072	SMARCA4	sense						antisense			1			nonalu						genic	4	18	35		128	73	55	NM_003072	SMARCA4
8	3	5	NM_182487	OLFML2A	sense	1					antisense						nonalu						genic		5	13		33	17	16	NM_182487	OLFML2A
5	5	0	NM_018330	KIAA1598	sense						antisense	1				1	nonalu						genic	1	10	34		45	23	22	NM_018330	KIAA1598
3	2	1	NM_015354	NUP188	sense						antisense						nonalu		1		1		genic		13	5		98	61	37	NM_015354	NUP188
5	3	3	NM_001040613	TMEM70	sense						antisense						nonalu						genic		2			9	8	1	NM_001040613	TMEM70
0	0	0	NM_000553	WRN	sense						antisense						nonalu						genic	1	11	23		71	41	30	NM_000553	WRN
11	9	3	NM_001177641	DAG1	sense						antisense			1			nonalu	2			1		genic		23	9		112	82	30	NM_001177641	DAG1
2	2	0	NM_015458	MTMR9	sense						antisense						nonalu						genic	2		6		13	5	8	NM_015458	MTMR9
1	1	1	NM_001008492	SEPT2	sense						antisense			1			nonalu	1	1		1		genic	2	4	7		32	12	20	NM_001008492	SEPT2
3	3	0	NM_001080480	MBOAT1	sense						antisense			1			nonalu	1	1				genic	1	6	24		60	33	27	NM_001080480	MBOAT1
0	0	0	NR_000034	TMEM185B	sense						antisense						nonalu	2	1		2		genic			1		0	0	0	NR_000034	TMEM185B
0	0	0	NM_015356	SCRIB	sense						antisense						nonalu				1		genic			13		4	3	1	NM_015356	SCRIB
0	0	0	NM_198513	PHF20L1	sense						antisense						nonalu	1				1	genic		2	15		7	7	0	NM_198513	PHF20L1
4	3	1	NM_014612	FAM120A	sense						antisense		1		1		nonalu	1	1				genic		8	23		40	31	9	NM_014612	FAM120A
0	0	0	NM_012265	RHBDD3	sense						antisense						nonalu	1				1	genic			1		8	1	7	NM_012265	RHBDD3
5	2	3	NM_002537	OAZ2	sense						antisense					1	nonalu	1		4			genic		2	7		10	7	3	NM_002537	OAZ2
2	1	1	NM_000538	RFXAP	sense						antisense						nonalu				1		genic			1		6	2	4	NM_000538	RFXAP
3	3	0	NM_025232	REEP4	sense						antisense						nonalu		1				genic			2		0	0	0	NM_025232	REEP4
8	3	5	NM_138578	BCL2L1	sense						antisense						nonalu	2					genic	2	7	15		58	29	29	NM_138578	BCL2L1
11	5	6	NM_001171162	ZMYM3	sense						antisense						nonalu		1				genic			6		1	0	1	NM_001171162	ZMYM3
0	0	0	NR_002612	DLEU2	sense						antisense						nonalu	2	2			1	genic	1	15	28		113	54	59	NR_002612	DLEU2
4	2	2	NM_003594	TTF2	sense						antisense						nonalu						genic		2	9		21	9	12	NM_003594	TTF2
5	4	2	NM_014516	CNOT3	sense						antisense						nonalu						genic			9		1	1	0	NM_014516	CNOT3
6	2	4	NM_003422	MZF1	sense						antisense		1				nonalu			2		1	genic		1	6		10	4	6	NM_003422	MZF1
9	6	4	NM_001142448	SPNS1	sense						antisense				1		nonalu						genic	1		2		8	3	5	NM_001142448	SPNS1
4	3	1	NM_170665	ATP2A2	sense						antisense						nonalu		1				genic	2	11	13		81	53	28	NM_170665	ATP2A2
1	1	0	NM_002270	TNPO1	sense						antisense						nonalu	1		1			genic	1	6	24		48	21	27	NM_002270	TNPO1
4	0	4	NM_013260	SAP30BP	sense						antisense						nonalu				1	1	genic		2	12		25	16	9	NM_013260	SAP30BP
[truncated: 999 more rows]
