# Supplementary material for: Heat shock factor binding in Alu repeats expands its involvement in stress through an antisense mechanism
Source: Genome Biol. 2011 Nov 23;12(11):R117. doi: 10.1186/gb-2011-12-11-r117 (PMC3334603; doi:10.1186/gb-2011-12-11-r117)
Supplement: Additional file 4 — HSF density for upstream and genic regions. This file contains per gene HSF site density for both Alu and non-Alu sequences in the upstream and genic regions. [file gb-2011-12-11-r117-S4.XLS]

## Sheet: Upstream_HSF
UPREGULATED					DOWNREGULATED
NM_ID	GENE_NAME	# of HSF in Alu/ kb	# of HSF in Non-Alu/ kb		NM_ID	GENE_NAME	# of HSF in Alu/ kb	# of HSF in Non-Alu/ kb
NM_014260	PFDN6	0	1		NM_020170	NCLN	0	3.52525
NM_001142497	MLKL	4.1636	1.13895		NM_001174129	SLC11A2	0	2.25945
NM_145243	OMA1	0	0		NM_213611	SLC25A3	2.0202	2.94985
NM_007315	STAT1	0	2		NR_027776	PMS2L5	3.41297	0
NM_012240	SIRT4	0	3.08772		NM_052820	CORO2A	1.80832	2.1966
NM_020156	C1GALT1	0	0		NM_194278	C14orf43	0	2.39977
NM_001689	ATP5G3	1.76056	1		NM_001020821	MYADM	0	1
NM_016063	HDDC2	0	2.08578		NM_001127889	SPG21	1.66389	2
NM_001164346	ZBTB20	0	1		NM_003330	TXNRD1	0	1.33333
NM_031925	TMEM120A	10.1281	1.43678		NM_201277	CNN2	2.50627	2.32019
NM_014140	SMARCAL1	3.26797	0		NM_004862	LITAF	0	1
NM_003123	SPN	3.53357	2.22717		NM_004463	FGD1	6.61303	0
NM_032319	C2orf7	0	1		NM_138346	KIAA2013	3.87598	3.6036
NM_004264	MED21	0	1		NM_020338	ZMIZ1	0	1
NM_020150	SAR1A	3.19489	6.00279		NM_005030	PLK1	0	2.95526
NM_001024666	SH3KBP1	0	1.00604		NM_032290	ANKRD32	0	2
NM_001122848	SLC6A12	3.37838	1		NM_181291	WDR20	0	1
NM_001129765	NSDHL	0	1		NM_014797	ZBTB24	6.08134	1
NM_015954	DERA	0	1		NM_173576	MKX	0	1
NM_001145008	BTN3A1	0	0		NM_152523	CCNYL1	0	5.83699
NM_178234	TUSC3	0	2.44718		NM_005444	RQCD1	0	4.83824
NR_023347	CYB5D2	3.89105	3		NM_025238	BTBD1	0	1.82482
NM_002778	PSAP	3.28947	0		NM_183050	BCKDHB	0	1
NM_198795	TDRD1	3.11526	2		NM_017921	NPLOC4	4.61993	0
NM_004085	TIMM8A	1.43062	4.56664		NM_001025081	MBP	0	4
NM_001008897	TCP1	10.3025	1.2837		NM_006494	ERF	1.36612	0
NM_001039938	INTS6	0	3		NM_018555	ZNF331	0	4.36612
NM_004567	PFKFB4	0	0		NM_000339	SLC12A3	2.30947	2.15075
NM_024122	APOO	0	3.34192		NM_080627	C20orf117	3.55872	1.39082
NM_182685	EFNA1	0	5.41844		NM_018416	FOXJ2	3.92766	5.86324
NM_017420	SIX4	0	2.40056		NM_004759	MAPKAPK2	0	1
NM_006281	STK3	0	1		NM_020382	SETD8	5.31932	0
NM_001547	IFIT2	0	0		NM_006051	APBB3	0	2
NM_006765	TUSC3	0	2.44718		NM_080686	BAT2	0	19.1818
NM_001145099	SLC2A6	2.91927	3.12705		NM_001172681	ZNF641	0	1
NM_000255	MUT	0	1		NM_138769	RHOT2	3.40136	3.42857
NM_001024947	YIPF5	0	1		NM_001024662	RPL6	0	1.30548
NR_027476	ABHD14B	4.23729	2.1267		NM_206855	QKI	3.40136	2
NM_030790	ITFG1	0	2.42045		NM_001083614	EARS2	3.96825	1.02564
NM_018379	FAM63A	0	2.80505		NM_016030	TTC15	0	0
NM_001145446	ZNF200	0	1		NR_003094	E2F6	0	1
NR_027662	SLC25A13	0	0		NM_004996	ABCC1	1.76678	0
NM_020414	DDX24	0	1.43062		NM_002451	MTAP	0	5
NM_018368	LMBRD1	0	2		NM_152931	CPNE1	1.65289	2.53165
NM_007108	TCEB2	1.90114	4.1234		NM_004871	GOSR1	0	1
NM_152726	EFHA1	0	4		NM_006963	ZNF22	0	7
NM_001168331	NDUFB4	0	1.33333		NM_020445	ACTR3B	6.91195	2.43472
NM_001146103	PARP9	3.08642	4.34171		NM_017941	C17orf80	2.62812	1
NM_000104	CYP1B1	0	1.43472		NM_194457	UBE2J2	1.69492	1
NM_001166702	FAM104B	0	0		NM_001113511	ARHGEF7	0	3
NM_033515	ARHGAP18	3.57143	2.81542		NM_014226	RAGE	4.46435	4.70073
NM_024839	RPP21	0	3.71592		NM_004393	DAG1	1.7762	4.08333
NM_001098479	HLA-F	0	2.44798		NM_005192	CDKN3	0	2
NM_015391	ANAPC13	2.28311	3.18906		NM_005888	SLC25A3	2.0202	2.94985
NM_013363	PCOLCE2	3.71747	1.03627		NM_001918	DBT	0	2.37741
NM_001143679	GSTK1	0	0		NM_001034024	DMAP1	0	5.40056
NM_001710	CFB	0	1.83824		NM_201559	FOXO3	0	3
NM_006100	ST3GAL6	0	1.10011		NM_003913	PRPF4B	0	1.36054
NM_005175	ATP5G1	2.00401	5.78035		NM_001127190	CSK	2.66667	4
NM_000594	TNF	0	2		NM_004415	DSP	0	1
NM_005066	SFPQ	2.99021	0		NM_020442	VARS2	0	8
NM_001128227	GNE	0	1.43266		NM_001170536	ATAD3A	0	1
NM_198828	MAST4	0	2		NM_001007553	CSDE1	0	1
NM_001177304	PLSCR4	0	2.44509		NM_139349	BIN1	0	1.28205
NM_003534	HIST1H3G	3.46021	1.27877		NM_000234	LIG1	0	2.94932
NM_006675	TSPAN9	2.57719	0		NM_198951	TGM2	0	2
NM_002488	NDUFA2	0	0		NM_001159773	CANT1	0	3
NM_031302	GLT8D2	3.42466	0		NM_006696	BRD8	0	3
NM_003172	SURF1	0	2		NM_030808	NDEL1	3.80706	3.46879
NM_001144070	ABCC3	0	1		NM_194356	STX2	3.04878	0
NM_152373	ZNF684	0	1.42248		NM_020320	RARS2	0	1
NM_001130015	ANKRD33	3.16456	1.46199		NM_002911	UPF1	1.72414	0
NM_207336	ZNF467	0	3		NM_006309	LRRFIP2	0	2
NM_003873	NRP1	0	1		NM_013263	BRD7	0	1
NM_022496	ACTR6	3.59712	5.00176		NM_017452	STAU1	9.20097	1.91939
NM_016505	ZCCHC17	0	0		NM_017620	ILF3	4.23147	2.40964
NM_001170752	SRPX	1.99601	3		NM_018660	ZNF395	0	0
NM_002414	CD99	1.72414	1		NM_006461	SPAG5	1.28205	1
NM_033150	COL2A1	0	4		NM_003486	SLC7A5	1.35318	1
NM_001920	DCN	0	0		NM_198837	ACACA	1.62602	1
NM_013448	BAZ1A	1.14943	0		NM_001135048	JDP2	0	1
NM_012342	BAMBI	0	2		NM_003110	SP2	0	2.35685
NM_004239	TRIP11	3.22581	1		NM_001498	GCLC	0	3.43012
NM_007333	KLRC3	0	0		NM_001032292	ZNF174	0	3.33156
NM_001099668	HIGD1A	3.25733	3.40379		NM_022101	CXorf56	0	0
NM_019059	TOMM7	0	1.05263		NM_007359	CASC3	1.67785	0
NM_001164674	SUMF1	4.44444	2.27714		NM_001171163	ZMYM3	0	2.82149
NM_001173488	NKRF	2.18818	0		NM_004599	SREBF2	0	1
NM_001098614	PUS7L	0	3.56329		NM_020823	TMEM181	1.74216	2.34742
NM_001162861	COX11	0	2		NM_002967	SAFB	0	0
NM_000699	AMY2A	0	0		NM_003938	AP3D1	5.72581	0
NM_001024628	NRP1	0	1		NM_004728	DDX21	2.1322	1.4245
NM_198332	STAT2	0	1.16959		NM_001001550	GRB10	0	0
NM_033281	MRPS36	0	3.26145		NM_032205	PHF20L1	0	2
NM_001042476	CARHSP1	1.83486	1		NM_005080	XBP1	4.09429	2.98479
NM_001130413	SCNN1D	4.4167	4.16977		NM_198129	LAMA3	6.12563	0
NM_002210	ITGAV	1.65563	3.53237		NM_198435	AURKA	3.34448	0
NM_001039178	ATP5J2	1.33333	1.17786		NM_022080	NAPB	0	4.07181
NM_004508	IDI1	0	1.18765		NM_001099857	IKBKG	1.56495	5.20686
NM_003315	DNAJC7	0	6		NM_015099	CAMTA2	0	3.18341
NM_001357	DHX9	2.90698	3.6355		NM_004368	CNN2	2.50627	2.32019
NM_003630	PEX3	0	3		NM_001030006	AP2B1	4.40529	0
NM_015869	PPARG	0	0		NM_033081	DIDO1	3.47222	0
NM_172247	CSF2RA	0	2.65957		NM_033502	TRERF1	0	3
NM_003454	ZNF200	0	2		NM_152557	ZNF746	0	1
NM_001531	MR1	12.3457	0		NM_032857	LACTB	2.06612	0
NM_001164267	WDR46	0	2		NM_021935	PROK2	0	1
NM_001102401	C8orf41	0	3.80742		NM_001009936	PHF19	0	0
NM_002775	HTRA1	0	1		NM_001163280	HTATSF1	0	0
NM_004199	P4HA2	1.87266	3		NM_133372	FNIP1	0	1
NM_003642	HAT1	10.1562	0		NM_005819	STX6	0	2.3986
NM_014078	MRPL13	0	1		NM_004219	PTTG1	0	1
NM_001163259	FAM63A	0	3.43266		NM_033302	ADRA1A	0	3
NM_001012514	ITM2C	0	3.61918		NM_015035	ZHX3	3.22581	1
NM_007210	GALNT6	0	1		NM_012140	SLC25A10	0	1
NM_001040444	PHF11	3.04878	1.40252		NM_003409	ZFP161	0	4
NM_001010915	PTPLAD2	0	0		NM_002027	FNTA	0	2.56535
NM_021009	UBC	1.69492	3.443		NR_026591	RAD1	0	1
NM_001023570	IQCB1	0	0		NM_001020820	MYADM	1.35135	4.92611
NR_023346	CYB5D2	3.89105	3		NM_001128844	SMARCA4	1.21507	0
NM_003523	HIST1H2BE	1.22699	0		NM_022120	OXCT2	0	1
NM_007048	BTN3A1	0	0		NM_024852	EIF2C3	0	3.40056
NM_002557	OVGP1	0	1		NM_014976	PDCD11	3.48432	0
NM_183401	RNF14	0	2.62123		NM_003983	SLC7A6	0	2
NM_152692	C1GALT1C1	2.85108	13.2797		NM_015477	SIN3A	0	1
NM_018465	C9orf46	0	0		NM_003668	MAPKAPK5	0	1.44092
NM_014182	ORMDL2	0	5.64938		NM_033318	C22orf32	0	2
NM_005834	TIMM17B	1.48588	1		NM_015409	EP400	0	1.443
NM_173216	ST6GAL1	2.50627	3.87356		NM_183001	SHC1	6.67267	2
NM_138425	C12orf57	1.92678	3.77393		NM_015545	PTCD1	0	1.31234
NM_003492	TMEM187	0	4		NM_001113491	SEPT9	0	0
NM_006014	LAGE3	0	2		NM_015711	GLTSCR1	8.11395	0
NM_153013	C5orf33	0	2.15207		NM_213655	WNK1	0	1
NM_001166703	FAM104B	0	0		NM_003376	VEGFA	0	2.41643
NM_014311	SMUG1	0	4.56082		NM_004064	CDKN1B	3.38983	3.85529
NR_029431	DNAJC7	0	6		NM_004613	TGM2	0	2
NM_004688	NMI	0	0		NM_057161	KLHDC3	0	1
NM_024507	KREMEN2	0	1.54083		NM_001357	DHX9	2.90698	3.6355
NM_198883	MTX1	0	1.25471		NM_020126	SPHK2	0	4
NM_002064	GLRX	0	0		NM_031424	FAM110A	0	1
NM_021800	DNAJC12	2.32558	0		NM_172247	CSF2RA	0	2.65957
NM_005915	MCM6	1.55039	5.27996		NM_005766	FARP1	0	1.30208
NM_001126337	TUFT1	0	2		NM_001262	CDKN2C	0	1
NM_001145951	TIMM8A	1.85874	3.45985		NM_001025780	FAM108B1	0	0
NM_004888	ATP6V1G1	3.31126	1.31406		NM_006761	YWHAE	1.73913	2.75684
NM_001100425	KIAA0895	0	1.04275		NM_001159575	SCNN1A	3.11526	1.44718
NM_016027	LACTB2	2.38095	1.17786		NM_014322	OPN3	0	0
NM_001023	RPS20	0	2.0627		NM_018198	DNAJC11	0	1.4245
NM_003254	TIMP1	0	4.11607		NM_170740	ALDH5A1	0	1.41243
NM_198271	LMOD3	0	0		NM_001005476	PKP4	0	0
NM_001031716	OBFC2A	0	1		NM_133373	PLCD3	1.71233	1.00402
NM_080592	C2orf28	0	0		NM_013993	DDR1	0	0
NM_016053	CCDC53	0	4		NM_181521	CMTM4	0	1.30039
NM_014912	CPEB3	1.70648	0		NM_006166	NFYB	1.70648	2.86944
NM_152341	PAQR4	0	4.4245		NM_015571	SENP6	0	2
NM_001818	AKR1C4	0	1		NR_033191	PPP2R2D	0	0
NM_001033503	SAR1B	1.62338	0		NM_003481	USP5	0	3.66667
NM_015932	POMP	0	0		NM_001112706	SCIN	3.125	2
NM_017881	C9orf95	5.81395	4.1534		NM_153207	AEBP2	0	3.80832
NM_005870	SAP18	3.83275	1.0917		NM_001145774	GPR56	0	1
NM_001032998	KYNU	0	3		NM_005354	JUND	1.12108	1.443
NM_181861	APAF1	5.15363	3.35685		NM_032836	FIZ1	0	0
NM_000123	ERCC5	7.0299	1.27065		NM_001001420	SMAD5	0	2
NM_019051	MRPL50	0	5		NM_003216	TEF	10.3464	1
NM_032789	PARP10	0	3.40056		NM_002359	MAFG	0	3
NM_000305	PON2	0	2		NM_006565	CTCF	1.69205	2.45349
NM_001032293	ZNF207	1.69492	3.35001		NM_017948	NOL8	0	2
NR_023350	COPB2	0	0		NM_012218	ILF3	4.23147	2.40964
NM_001539	DNAJA1	3.0303	2.54296		NM_001177428	TRPV4	0	1
NM_014279	OLFM1	3.24675	2		NM_001145156	NR2F2	0	3
NM_001527	HDAC2	0	1.44718		NM_002204	ITGA3	0	3.8018
NM_183237	RNF7	0	1		NM_001901	CTGF	0	2
NM_002907	RECQL	0	2		NM_003639	IKBKG	1.37552	3.61701
NM_144611	CYB5D2	3.89105	3		NM_000884	IMPDH2	1.68634	4
NM_015415	BRP44	0	1		NM_001077484	SLC38A1	3.46021	3.27877
NM_182760	SUMF1	4.44444	2.27714		NM_052851	STARD13	0	3
NM_014316	CARHSP1	1.12867	1		NM_198337	INSIG1	0	0
NM_001025	RPS23	0	5.35414		NM_012310	KIF4A	0	1
NM_001128615	ARHGEF3	0	1.42248		NM_001005731	ITGB4	1.6835	1.221
NM_022736	MFSD1	0	5.19849		NM_020731	AHRR	3.367	0
NM_001032409	OAS1	0	1.28535		NM_001101672	ZNF219	0	3
NM_021999	ITM2B	2.8169	0		NM_030941	LOC81691	5.32241	2.15983
NM_018561	USP49	4.76846	0		NM_024940	DOCK5	0	1
NM_018164	C12orf11	0	2		NM_001762	CCT6A	5.27	2.35571
NM_001018136	NME1-NME2	0	2.002		NM_001142762	C15orf23	0	0
NM_006334	OLFM1	3.24675	2		NM_001080469	FBXO46	3.68741	4.23379
NM_002261	KLRC3	0	0		NM_001185077	ARHGDIA	4.61943	7.86116
NM_153811	SLC38A6	0	3		NM_014160	MKRN2	0	1.07181
NM_032412	C5orf32	0	0		NM_052848	CCDC97	0	2
NM_194441	BTN3A1	0	0		NM_020130	C8orf4	0	2
NR_033438	PLSCR4	0	2.44509		NM_001130523	CSDE1	0	1
NM_001134437	PHLDB2	8.54701	0		NM_004157	PRKAR2A	0	0
NR_003086	HSD17B7P2	0	2		NM_001135215	ZNF323	12.5	3.71562
NM_032918	RERG	0	0		NM_030810	TXNDC5	0	3.0917
NM_005620	S100A11	1.64474	3.55102		NM_001169107	FAM21C	3.30033	1
NM_052888	LRRC37B	2.88184	0		NM_145109	MAP2K3	0	2.3986
NM_018950	HLA-F	0	2.44798		NR_027812	PTGES2	0	2
NM_005949	MT1F	9.23815	3.34742		NM_006037	HDAC4	0	3
NM_001099224	IFT74	2.55102	3		NM_001142480	C5orf13	0	2.17925
NM_152862	ARPC2	0	4.125		NM_018948	ERRFI1	0	2
NM_152649	MLKL	4.1636	1.13895		NM_001042762	FIGNL1	0	0
NM_005502	ABCA1	0	3.63465		NM_002856	PVRL2	0	2.22222
NM_001359	DECR1	0	0		NM_181746	LASS2	0	2.95595
NM_001161530	CSF2RA	0	2.65957		NM_001040135	ACTR3B	6.91195	2.43472
NM_024093	C2orf49	0	1		NM_001190326	DGCR8	0	5.97495
NR_024401	ANAPC13	2.46305	3		NM_001040662	C14orf138	0	2.00401
NM_183381	RNF13	2.22222	2.54453		NM_173636	WDR62	0	0
NM_004089	TSC22D3	3.22581	3.44928		NM_014285	EXOSC2	2.57732	3.63399
NM_001099673	C8orf59	0	3.96296		NM_001171624	VEGFA	0	2.41643
NM_016085	C2orf28	0	1		NM_033212	CCDC102A	0	1
NM_033411	RWDD2A	0	1		NM_006022	TSC22D1	0	3
NM_004502	HOXB7	0	2		NM_024085	ATG9A	0	1
NM_003845	DYRK4	7.14286	1.15207		NM_001569	IRAK1	0	3
NM_033017	TRIM4	6.17284	0		NR_000011	SNORA70	1.19474	4.22222
NM_203488	ACYP1	0	1.38696		NM_001033056	GLUL	0	1.48588
NM_032901	C12orf62	0	2.04384		NM_033300	LRP8	3.22581	0
NM_001628	AKR1B1	0	4.25225		NM_001136204	RCC2	2.73973	2.5748
NM_175625	RAB3IP	0	0		NM_001980	STX2	3.04878	0
NM_000600	IL6	0	0		NM_001145770	GPR56	3.22581	2.44928
NM_001002027	ATP5G1	2.00401	5.78035		NM_016617	UFM1	0	1
NM_001170751	SRPX	1.99601	3		NM_012388	PLDN	0	0
NM_004800	TM9SF2	3.21543	1.11235		NM_153005	RIOK1	0	1.67785
NM_001005474	NFKBIZ	0	0		NM_030899	ZNF323	0	0
NM_006252	PRKAA2	0	2		NM_005341	ZBTB48	2.04082	1
NM_001003794	MGLL	0	0		NM_025072	PTGES2	0	2
NM_012184	FOXD4L1	0	2.73913		NM_002745	MAPK1	1.64204	0
NR_023389	C9orf130	0	0		NM_033452	TRIM47	0	3.15569
NM_001008708	CHAC2	0	3		NM_002657	PLAGL2	4.78469	2.67267
NM_001031827	BOLA2	0	7.34759		NM_181801	UBE2C	0	1.04384
NM_001099669	HIGD1A	3.25733	3.40379		NM_198488	FAM83H	0	0
NM_005101	ISG15	1.50602	0		NM_001171135	ZBED1	4.62963	1.27551
NM_001134439	PHLDB2	0	3.46285		NM_001134423	CDV3	1.65017	2
NM_001033083	PBLD	0	1		NM_001007559	SS18	0	1
NM_175744	RHOC	0	3		NM_001037328	STAU1	9.20097	1.91939
NM_001017974	P4HA2	1.98807	3		NM_015184	PLCL2	0	0
NM_004128	GTF2F2	0	1		NM_001111020	SUPT5H	3.46021	0
NM_002727	SRGN	0	1.46199		NM_001144824	ZNF234	0	2.94577
NM_001039589	DPH2	0	3.40056		NM_183422	TSC22D1	5.07497	1
NM_003543	HIST1H4H	0	2.1236		NM_001043352	TPM3	0	5.05056
NM_005694	COX17	7.06714	2.48852		NM_016255	FAM8A1	1.66113	3.58783
NM_004872	TMEM59	0	5.22308		NM_007243	NRM	2.97903	17.8045
NM_152516	COMMD1	2.1322	2		NM_002868	RAB5B	0	0
NM_006644	HSPH1	0	3		NM_138477	CDAN1	4.31034	2.41044
NM_031244	SIRT5	0	5.44928		NM_004516	ILF3	4.23147	2.40964
NM_015997	C1orf66	0	1		NM_198679	RAPGEF1	0	3.91841
NM_144658	DOCK11	0	0		NM_001136157	OTUD5	0	1
NM_002791	PSMA6	2.73973	3.01194		NM_001080955	PLAGL1	0	1.25156
NM_001142560	C1orf66	0	1		NM_133374	ZNF618	10.3177	4.32019
NM_001033032	FAIM	0	0		NM_001010990	HERPUD1	0	3.73488
NM_031903	MRPL32	0	5.98021		NR_026862	PPP1R3E	0	0
NM_006978	RNF113A	0	2.1097		NM_014003	DHX38	0	4.13122
NM_006280	SSR4	0	4		NM_016836	RBMS1	0	4
NM_001127207	SMARCAL1	3.26797	0		NM_004104	FASN	0	4.0429
NR_001275	CELP	0	0		NM_006773	DDX18	0	2.89855
NM_017664	ANKRD10	0	1		NM_001135701	YWHAZ	0	2.46609
NM_014689	DOCK10	0	2		NM_001007099	SCP2	3.74532	3.36426
NM_006232	POLR2H	0	2		NM_005993	TBCD	0	1.02354
NM_001144879	IMPA1	3.42466	0		NM_018375	SLC39A9	0	2.46046
NM_006266	RALGDS	0	0		NM_001037334	USP14	0	0
NM_002475	MYL6B	1.18203	2.5674		NM_024653	PRKRIP1	1.48148	2.72878
NM_031420	MRPL9	0	1		NM_001001549	GRB10	0	0
NM_003428	ZNF84	0	0		NM_198055	MZF1	2.24719	3.34009
NM_032813	TMTC4	0	1		NM_080603	ZSWIM1	0	2.42248
NM_133506	DCN	0	0		NM_004586	RPS6KA3	3.59712	3
NM_001159390	GUK1	1.64204	0		NM_001951	E2F5	0	0
NM_015679	TRUB2	1.1976	3.3557		NM_203305	FAM102A	7.46269	2.30947
NM_001142470	C6orf203	1.18624	0		NM_003447	ZNF165	2.11864	1
NM_012215	MGEA5	0	1		NM_006526	ZNF217	0	2
NM_004388	CTBS	4.80769	2		NM_001025366	VEGFA	0	2.41643
NM_052936	ATG4A	0	2		NM_177401	MIDN	0	5.71553
NM_001080975	REPS2	0	2.86234		NM_006099	PIAS3	1.78891	3.70229
NR_033697	NDUFA2	0	0		NM_199072	MDFIC	7.91323	2.30039
NM_001007794	CEPT1	0	2.70319		NM_207112	HAGHL	0	3
NM_002228	JUN	0	1		NM_001135168	ALDH3A1	0	3
NM_015969	MRPS17	3.32226	7.4336		NM_002539	ODC1	0	3.81594
NM_003032	ST6GAL1	0	4.44092		NM_005559	LAMA1	5.49254	1.17371
NR_033439	PLSCR4	0	2.44509		NM_006852	TLK2	6.14522	0
NM_018147	FAIM	0	0		NM_000474	TWIST1	0	3
NM_001035513	SDHC	0	1.15875		NM_003869	CES2	1.53139	0
NM_001144999	ITGAV	0	3.32626		NM_001010891	MTX3	0	0
NM_032490	C14orf142	3.45423	1.17233		NM_001167672	LPP	0	0
NM_001003396	TPD52L1	0	0		NM_003825	SNAP23	4.56621	0
NM_178156	FUT8	0	3.27589		NM_014023	WDR37	6.24106	1.08342
NM_001161532	CSF2RA	2.13675	7.8797		NM_014840	NUAK1	0	1.42045
NM_007255	B4GALT7	3.23625	1.44718		NM_001004125	TUSC1	0	1
NM_002097	GTF3A	0	2.07296		NR_033712	KIAA0495	3.30033	0
NM_012111	AHSA1	0	1		NM_001173984	BRD7	0	1
NM_207304	MBNL2	0	2		NM_015556	SIPA1L1	3.11526	0
NM_006163	NFE2	1.69492	2.86124		NM_052963	TOP1MT	2.71003	0
NM_001159767	BZW2	3.78788	2		NM_002658	PLAU	0	4.11511
NM_007355	HSP90AB1	0	3.12766		NM_001083961	WDR62	0	0
NM_002978	SCNN1D	4.10409	5.22402		NM_001040445	ASB1	0	3
NM_015895	GMNN	2.38095	1.18203		NM_003685	KHSRP	0	3.36193
NM_005731	ARPC2	0	3.42131		NM_006191	PA2G4	3.57143	2.38889
NM_016816	OAS1	0	1.28535		NM_001025579	NDEL1	3.80706	3.46879
NR_026761	C1orf97	3.367	0		NM_001166356	SHMT2	0	0
NM_001137554	MCTS1	0	1		NM_014671	UBE3C	1.1274	1
NM_018973	DPM3	1.11111	5.83245		NM_032051	PATZ1	2.22222	5.21053
NM_001160	APAF1	5.15363	3.35685		NM_003128	SPTBN1	3.19489	2
NM_002300	LDHB	0	1		NM_006868	RAB31	0	3
NM_002928	RGS16	0	4		NM_014680	KIAA0100	2.65331	1
NM_015723	PNPLA8	0	1		NM_001076785	SLC7A6	0	2
NM_180989	GPR180	1.69205	1.41643		NM_023015	INTS3	3.32226	0
NM_006085	BPNT1	0	1		NM_021737	CLCN6	0	4
NM_001718	BMP6	0	3		NM_001135765	ATP2A2	0	1.26263
NM_001135822	FDPS	3.5461	2.36766		NM_018044	NSUN5	3.90625	3.25613
NM_004120	GBP2	3.73134	2		NM_019013	FAM64A	0	2.02145
NM_000052	ATP7A	4.37163	0		NM_001077198	ATG9A	0	1
NM_032230	C12orf26	0	3		NM_015832	MBD2	7.68066	0
NM_001099222	IFT74	0	3		NM_139348	BIN1	0	1.28205
NM_005823	MSLN	1.62866	2		NR_023348	GAS8	0	4.29358
NM_006808	SEC61B	0	3		NM_020825	CRAMP1L	0	2.67224
NM_004891	MRPL33	6.53595	3.22717		NM_007109	TCF19	0	2
NM_000302	PLOD1	1.48148	2.55754		NM_000680	ADRA1A	0	3
NM_014782	ARMCX2	0	0		NM_001168272	ITPR1	0	2
NM_030752	TCP1	10.3025	1.2837		NM_001380	DOCK1	2.97619	3
NM_007217	PDCD10	0	0		NM_153339	PUSL1	0	1
NM_002535	OAS2	6.74768	2.39132		NM_001100625	CENPN	0	2.37741
NR_033302	DHX9	2.90698	3.6355		NM_032637	SKP2	0	2.42857
NM_001779	CD58	0	0		NM_001007245	IFRD1	3.62319	1
NM_016059	PPIL1	0	1		NM_001286	CLCN6	0	4
NM_001142648	SAR1A	3.19489	6.00279		NM_152352	C18orf19	3.3557	1
NM_001044393	MUC1	3.4965	3.40056		NM_002757	MAP2K5	0	0
NM_005532	IFI27	0	2.41844		NM_001134773	STX16	0	4
NM_033114	ZCRB1	0	3.44509		NM_006374	STK25	2.20264	3
NM_174871	PSMD12	3.19489	0		NM_001145338	ZBTB22	0	8.56739
NM_145239	PRRT2	0	1		NM_199245	VAMP1	0	3.30415
NM_004546	NDUFB2	3.65631	0		NM_138610	H2AFY	0	1
NM_003299	HSP90B1	0	5.73973		NM_000224	KRT18	3.31126	1
NM_001034077	HIST2H4B	2.99401	10.1763		NM_014963	SBNO2	1.43062	3.29471
NR_024234	NDUFB11	0	1.02145		NM_020740	ANKFY1	0	0
NM_001278	CHUK	0	1.41044		NM_001164502	EIF4ENIF1	1.43062	3.75289
NM_001024466	SOD2	0	0		NM_005999	TSNAX	0	1
NR_024415	OBFC2A	0	1		NM_002473	MYH9	8.45627	0
NM_001122853	MYOZ3	0	1		NM_015074	KIF1B	1.4881	1.42045
NM_173074	PIGF	0	2		NM_016284	CNOT1	0	1
NM_001008212	OPTN	2.12314	1		NM_001142350	THOC6	1.19617	3.07469
NM_001551	IGBP1	0	2.34771		NM_017896	C20orf11	0	5.32226
NR_023938	C14orf132	0	0		NM_015001	SPEN	0	1.84162
NM_001099274	TINF2	0	8.98975		NM_018167	BTBD7	0	0
NM_000399	EGR2	0	1		NM_001273	CHD4	0	1
NM_001166696	SLC1A3	0	1		NM_032900	ARHGAP19	1.71233	4.72871
NM_002841	PTPRG	0	2		NM_152927	CPNE1	1.65289	2.53165
NM_001099670	C8orf59	0	3.96296		NR_033710	KIAA0495	3.30033	0
NM_001143680	GSTK1	0	0		NM_015346	ZFYVE26	2.13675	2.55763
NM_001008272	TAGLN3	0	3		NM_001143944	LEMD2	0	1
NM_003778	B4GALT4	0	1		NM_002067	GNA11	4.88847	2.01613
NM_018130	SHQ1	0	3		NM_005964	MYH10	2.12766	0
NM_021063	HIST1H2BD	4.90698	4		NM_004124	GMFB	0	1.37931
NM_014660	PHF14	0	0		NM_020700	PPM1H	6.91808	1
NM_001167903	MFSD1	0	5.19849		NM_001172668	ZNF668	0	3.35654
NM_001003395	TPD52L1	0	0		NM_015651	PHF19	0	0
NM_018956	C9orf9	0	3.21359		NM_014550	CARD10	3.27869	2
NM_145913	SLC5A8	0	2		NM_001924	GADD45A	0	1
NM_000169	GLA	0	1		NM_032982	CASP2	0	1
NM_138822	PAM	0	1.43266		NM_001040614	LINS1	0	3
NM_001100812	CXCL16	0	5		NM_181597	UPP1	0	6.30252
NR_033343	PSCA	0	4		NM_001145144	SLC1A5	1.02564	1.23457
NM_022771	TBC1D15	0	0		NM_001014796	DDR2	0	1
NM_004172	SLC1A3	0	1		NM_004358	CDC25B	4.77556	0
NM_002790	PSMA5	0	1.3369		NM_032995	ARHGEF4	0	3
NM_001142540	SLC35B3	0	2.18341		NM_012453	TBL2	1.04603	4.89234
NM_001012516	ITM2C	0	3.61918		NM_001001715	FARP1	0	1.30208
NM_001042679	RHOC	0	4.45367		NM_020830	WDFY1	0	4.1322
NM_017861	PIGX	4.20168	3.11732		NM_138620	DDX31	3.3557	4.3947
NM_182756	SPDYA	0	1		NM_005804	DDX39	1.41844	1.39665
NM_000247	MICA	0	4.2165		NM_020381	PDSS2	0	1
NM_002534	OAS1	0	1.28535		NM_001976	ENO3	0	3
NM_001850	COL8A1	0	2		NM_002082	GRK6	5.54743	1.31062
NM_002947	RPA3	0	0		NM_005184	CALM3	2.50627	2.44509
NM_001039840	CHIC1	4.21941	2.75989		NM_020466	LYRM2	5.95238	3.42333
NM_012338	TSPAN12	0	0		NM_033000	GTF2I	4.71698	2.08768
NM_001122606	LAMP2	0	1.45138		NR_028408	LOC400027	0	3
NM_001129884	TEX264	0	2.34771		NM_002635	SLC25A3	2.0202	2.94985
NM_145267	C6orf57	4.11523	0		NM_002156	HSPD1	0	1
NM_080737	SYTL4	1.7331	0		NM_003791	MBTPS1	1.70358	1.4245
NM_004480	FUT8	0	4.26519		NM_001128846	SMARCA4	1.5361	3.33333
NM_005917	MDH1	0	3		NM_001172895	CAV1	0	3
NM_001170423	PRSS35	0	2.16959		NM_199043	C14orf102	0	2
NM_004881	TP53I3	2.36407	6.34518		NM_001135699	YWHAZ	0	5.07262
NM_022872	IFI6	0	4.12989		NM_014634	PPM1F	0	5.53295
NM_024097	C1orf50	0	7.22581		NM_201283	EGFR	0	2
NM_177948	ARMCX3	0	1		NM_014159	SETD2	3.2831	0
NR_002312	RPPH1	5.01717	1		NM_001143852	TCHP	0	3.76496
NM_001122847	SLC6A12	3.55872	0		NM_017453	STAU1	9.20097	1.91939
NM_001146104	PARP9	3.125	3.7107		NM_006047	RBM12	1.68067	2.46914
NM_006307	SRPX	1.99601	3		NM_152571	C9orf163	3.92562	3.78571
NM_001044392	MUC1	3.4965	3.40056		NM_198241	EIF4G1	8.33672	0
NM_001128616	ARHGEF3	0	1		NM_003040	SLC4A2	0	3
NM_003761	VAMP8	1.05708	0		NM_001020818	MYADM	0	1
NM_005760	CEBPZ	0	1.33333		NM_182729	TXNRD1	0	1.33333
NM_001163940	PYGL	1.71821	3.39234		NM_139276	STAT3	0	1
NM_003512	HIST1H2AC	0	2.44928		NM_138957	MAPK1	1.64204	0
NM_174928	N6AMT2	2.22222	1.18483		NM_016823	CRK	2.67227	2.61097
NM_000094	COL7A1	0	0		NM_173207	TGIF1	0	2
NM_153200	EDF1	7.60581	3.15457		NM_005517	HMGN2	0	1
NM_014056	HIGD1A	3.25733	3.40379		NR_024607	MGC16121	0	5
NM_003792	EDF1	7.60581	3.15457		NM_015929	LIPT1	0	1
NM_000636	SOD2	0	0		NM_000086	CLN3	0	1
NM_003096	SNRPG	0	4.30431		NM_173211	TGIF1	0	4.79856
NM_005921	MAP3K1	0	1		NM_017824	MARCH5	0	1.97628
NM_001135674	C8orf40	0	0		NM_001135241	AKR1C2	0	0
NM_017709	FAM46C	0	3		NM_000321	RB1	0	1
NM_182641	BPTF	2.54453	0		NM_001005386	ACTR2	0	0
NM_001040034	CD63	0	5.10084		NM_022132	MCCC2	0	0
NM_005765	ATP6AP2	2.15054	3.46665		NM_001014839	NCDN	2.30415	2.76678
NM_003733	OASL	0	1.43062		NM_001170717	BCAR1	2.63852	1.22399
NM_003000	SDHB	0	2.21484		NM_032578	MYPN	0	0
NM_016546	C1RL	0	5		NM_002710	PPP1CC	2.57069	2.01523
NM_001386	DPYSL2	2.60417	2.18624		NM_001083589	E2F5	0	0
NM_001001788	RAET1G	3.24675	3		NM_001172703	GGA3	0	3.30947
NM_024622	FASTKD1	3.27869	3.86132		NM_001127202	PCID2	3.80228	3.7137
NM_014060	MCTS1	0	1		NM_015332	NUDCD3	1.68634	1
NM_001029874	REP15	3.34448	1		NM_001134422	CDV3	1.93798	2
NM_001734	C1S	0	1.19904		NM_174983	C19orf28	1.38313	0
NM_023001	ARID4A	0	4.40845		NM_015044	GGA2	3.33085	0
NM_032784	RSPO3	0	1		NM_003467	CXCR4	0	3
NM_016456	TMEM9	0	1		NM_006245	PPP2R5D	3.0774	0
NM_016410	CHMP5	0	1		NM_003028	SHB	0	1.17096
NM_000599	IGFBP5	0	3.75862		NM_005902	SMAD3	0	2
NM_001166699	FAM104B	0	0		NM_001008727	ZNF121	1.84162	1.28041
NM_003310	TSSC1	3.24675	3.001		NM_005270	GLI2	0	0
NM_001146	ANGPT1	0	1.25471		NM_001040446	MTMR12	0	0
NR_033344	SLC38A6	0	4		NM_022066	UBE2O	0	0
NM_014038	BZW2	3.78788	2		NR_027868	PDCD6IP	3.41297	1
NM_001003713	ATP5J2	1.33333	1.17786		NM_152624	DCP2	1.81159	2
NM_001007073	RPL32	0	2		NM_004016	DMD	0	2
NM_020424	LYRM1	0	6.23305		NM_002130	HMGCS1	0	3
NM_001177519	MICA	0	4.2165		NM_153358	ZNF791	1.79856	3.51968
NM_003545	HIST1H4E	3.3557	1		NM_001008894	NIPA2	6.55801	3.97034
NM_005037	PPARG	6.41026	3.61097		NM_004701	CCNB2	3.04878	2.72572
NM_020039	ACCN2	1.43472	2		NM_172214	CAMKK2	2.45098	1.94553
NM_080546	SLC44A1	0	1		NM_001113512	ARHGEF7	0	3
NM_172359	CD46	0	1		NM_024576	OGFRL1	0	3.59005
NM_006086	TUBB3	0	5		NM_003714	STC2	0	4
NM_001105515	ABCC4	1.21065	4.90953		NM_000292	PHKA2	0	0
NM_014161	MRPL18	0	1.08225		NM_001145398	TEF	1.63934	2.44509
NM_001127605	LIPA	0	0		NM_017873	ASB6	2.94985	1.76056
NR_027125	RBM18	4.9051	2		NM_145160	MAP2K5	0	0
NM_003620	PPM1D	0	0		NM_001174125	SLC11A2	0	1
NM_001161531	CSF2RA	2.13675	7.8797		NM_025267	AARSD1	0	2
NM_003675	PRPF18	1.94932	3.05339		NM_001122606	LAMP2	0	1.45138
NM_032324	C1orf57	0	1		NM_198838	ACACA	1.62602	1
NM_002581	PAPPA	0	2		NM_133436	ASNS	0	1.35685
NM_001029869	PLAC8L1	0	1.45773		NM_001146020	TJAP1	0	1.28205
NM_001146214	TBC1D15	0	0		NM_005336	HDLBP	0	0
NR_027126	RBM18	4.9051	2		NM_007229	PACSIN2	0	0
NM_003142	SSB	1.6	0		NM_024966	SEMA6D	0	3
NM_001166550	IDS	0	1		NM_004014	DMD	0	0
NM_001171990	C5orf35	5.26316	2.12867		NM_024738	C12orf49	0	2.41044
NM_018180	DHX32	0	0		NM_001129731	PLEKHG4	0	2.44092
NR_033436	PHF14	0	0		NM_005085	NUP214	1.39082	2.19332
NM_016040	TMED5	0	3.55765		NR_024431	LOC283050	0	3
NM_001844	COL2A1	0	4		NM_006357	UBE2E3	0	0
NR_026834	LOC152024	0	2		NM_003031	SIAH1	0	2.20264
NM_002966	S100A10	1.74216	0		NM_020328	ACVR1B	0	4.07875
NM_013995	LAMP2	0	1.45138		NM_024111	CHAC1	0	5.23153
NM_001095	ACCN2	1.43472	2		NM_017602	OTUD5	0	1
NM_172229	KREMEN2	0	1.54083		NM_001079684	KIAA1191	0	0
NM_025103	IFT74	2.55102	3		NM_012097	ARL5A	1.68919	3.38531
NM_176895	PPAP2A	8.11893	2.24688		NM_018349	MCTP2	3.861	1.27877
NM_012168	FBXO2	2.15983	2.52699		NM_003127	SPTAN1	3.37838	3.42045
NM_003730	RNASET2	2.88184	0		NM_001099696	REPIN1	1.64745	2
NM_001128306	PLSCR4	0	2.44509		NM_013282	UHRF1	4.5733	0
NR_033440	PAM	0	1.43266		NM_005707	PDCD7	0	1.24224
NM_018318	CCDC91	0	0		NR_023359	CABLES1	4.58029	0
NM_201262	DNAJC12	2.32558	0		NM_182914	SYNE2	0	4.10741
NM_203298	CHCHD1	2.14133	3.80667		NM_006141	DYNC1LI2	0	1.221
NM_016487	C6orf203	1.18624	0		NM_001177431	TRPV4	0	1
NM_002155	HSPA6	0	1		NM_013283	MAT2B	0	2.23916
NM_006638	RPP40	0	1		NM_001001740	RFWD2	0	4.33839
NM_001142468	C6orf203	1.18624	0		NM_017657	AFTPH	0	5.23864
NM_013242	C16orf80	0	1.50376		NM_001100814	TMEM55B	0	1.38504
NM_012329	MMD	0	0		NM_006401	ANP32B	0	1
NM_006327	TIMM23	3.125	3		NM_016426	GTSE1	0	0
NM_019026	TMCO1	5.89723	1.5674		NM_015440	MTHFD1L	0	1.11111
NM_022121	PERP	0	1		NM_181698	CCNY	0	1.443
NM_001137667	CASP8AP2	2.8034	1.80505		NM_001606	ABCA2	0	3.30378
NM_080677	DYNLL2	0	2		NM_017660	GATAD2A	1.31926	0
NM_001142541	SLC35B3	0	2.18341		NM_001809	CENPA	1.1919	1
NM_016084	RASD1	0	1.16414		NM_177999	ASB6	2.94985	1.76056
NM_001030288	SPN	2.47525	1.7452		NM_018671	UNC45A	0	1.44092
NM_001172702	SLC38A6	0	3		NR_003148	LOC147804	3.7594	2.80748
NM_172232	ABCA5	0	0		NM_032756	HPDL	4.58773	3.69179
NM_001136178	EGR2	0	3		NM_032364	DNAJC14	1.62602	1
NM_153362	PRSS35	0	2.16959		NM_001004019	FBLN2	0	7
NM_001142634	SPDYA	0	1		NM_007202	AKAP10	0	1.43266
NM_004428	EFNA1	0	5.41844		NM_016101	NIP7	1.5949	2.64158
NM_024584	CCDC121	0	0		NM_173344	ST3GAL1	3.20513	2
NM_032148	SLC41A2	0	2.43472		NM_013300	C12orf24	0	1
NM_001099223	IFT74	0	3.6492		NM_000381	MID1	0	2.01317
NM_003517	HIST2H2AC	0	3		NM_017546	C2orf29	0	1.02564
NM_001166695	SLC1A3	0	2		NM_001031679	MSRB3	0	1
NM_003885	CDK5R1	0	6.19097		NM_015315	LARP1	0	1.41643
NM_001632	ALPP	0	2		NM_001033925	TIAL1	0	2
NM_020808	SIPA1L2	0	3.83688		NM_182958	MYST1	5.23242	3.663
NM_001164345	ZBTB20	0	1		NM_000303	PMM2	1.51976	2
NM_032750	ABHD14B	4.23729	2.1267		NM_001102371	FOXRED2	3.87286	2.54453
NR_027942	COX11	0	2		NM_000617	SLC11A2	0	2
NM_004509	SP110	2.07469	1.28535		NM_001034	RRM2	3.28947	3.76036
NM_152703	SAMD9L	0	2.34953		NM_033303	ADRA1A	0	3
NM_002004	FDPS	3.5461	2.36766		NM_001127182	CEP55	0	0
NM_001127401	YPEL5	0	1		NM_015456	COBRA1	0	4
NM_031298	TMEM93	0	0		NM_012233	RAB3GAP1	1.65563	2.10526
NM_144778	MBNL2	0	2		NM_001173452	TFCP2	3.19489	0
NM_004849	ATG5	3.41297	1		NM_153810	C10orf46	0	4.30574
NM_014623	MEA1	0	6.68237		NM_005302	GPR37	0	1
NM_002712	PPP1R7	0	7.04975		NM_153617	SEMA6D	0	3
NM_006472	TXNIP	3.367	1		NM_014338	PISD	0	0
NM_172245	CSF2RA	2.13675	7.8797		NM_018087	TMEM48	3.34448	0
NM_003520	HIST1H2BN	0	3		NM_001039348	EFEMP1	0	2
NM_024700	SNIP1	3.4965	3.43885		NM_001127203	PCID2	3.80228	3.7137
NM_020351	COL8A1	0	2		NM_018148	LINS1	0	3
NM_014288	ITGB3BP	0	1		NM_153498	CAMK1D	2.25734	6.71429
NM_031892	SH3KBP1	2.14133	1.87617		NM_203437	AFTPH	0	5.23864
NM_001122898	CD99	1.72414	1		NM_018421	TBC1D2	5.21802	2.82885
NM_003059	SLC22A4	0	3		NM_001174166	SLC16A6	0	2
NM_014763	MRPL19	0	0		NM_001130849	CAB39	7.55887	2.90276
NM_017880	C2orf42	0	1.34048		NM_001126050	HDGF	4.99259	1
NM_005575	LNPEP	0	1		NM_006029	PNMA1	3.52113	1.39665
NM_003124	SPR	0	3		NM_001033557	PPM1B	3.42466	2.5685
NM_001035511	SDHC	0	1.15875		NM_001172691	ZNF573	0	2.44943
NM_001164675	SUMF1	4.44444	2.27714		NM_001159576	SCNN1A	0	1
NM_004375	COX11	0	2		NM_198799	BCAS4	0	1.17096
NM_005389	PCMT1	1.64474	1		NM_024874	KIAA0319L	0	0
NM_002317	LOX	9.70874	1.11483		NM_013995	LAMP2	0	1.45138
NM_001964	EGR1	11.1015	2		NM_012234	RYBP	3.37838	2.38122
NM_001384	DPH2	0	3.40056		NM_004512	IL11RA	0	1.42857
NM_001033031	FAIM	0	0		NM_006630	ZNF234	0	2.94577
NM_003530	HIST1H3D	0	0		NM_015492	C15orf39	0	5.80517
NM_005113	GOLGA5	0	2.18579		NM_016649	ESF1	0	1
NM_004548	NDUFB10	1.1534	2		NM_004168	SDHA	0	2.63743
NM_001679	ATP1B3	3.23625	0		NM_032837	FAM104A	6.4905	3
NM_207344	SPRYD4	0	0		NM_001142935	MXD3	0	0
NM_001042368	RALGDS	0	1		NM_001174128	SLC11A2	0	2
NM_138362	FAM104B	0	0		NM_031207	HYI	0	1
NM_020890	KIAA1524	0	1		NM_001080952	PLAGL1	0	2.14943
NM_001166304	PIGX	4.20168	3.11732		NM_032701	SUV420H2	0	0
NM_000943	PPIC	0	2		NM_024063	SPATA5L1	0	3
NR_001568	BCYRN1	0	1		NR_024320	LITAF	0	0
NM_003115	UAP1	3.38983	0		NM_001079812	DIAPH1	1.89394	3.19298
NM_002904	RDBP	0	2		NM_177524	MEST	6.25	6.57143
NM_001172	ARG2	1.84843	2.86567		NM_172349	NSD1	0	0
NM_001093	ACACB	3.31126	1		NM_002444	MSN	1.67785	0
NM_206831	DPH3	0	2		NM_207361	FREM2	0	0
NM_007115	TNFAIP6	0	0		NM_001127197	ELF4	1.61551	2.0101
NM_001008211	OPTN	2.12314	1		NM_006558	KHDRBS3	0	1
NM_175040	ST6GALNAC4	0	2.67785		NM_206861	TACC2	0	1.42045
NM_001967	EIF4A2	2.99401	1		NM_001145056	SLC44A2	3.27462	0
NM_012381	ORC3L	0	2		NM_001164154	TUBB8	0	1.34048
NM_014702	KIAA0408	0	2.43062		NM_016289	CAB39	6.71434	4.92428
NM_030938	TMEM49	3.24675	6.34705		NM_001002762	DNAJB12	1.63934	0
NM_152310	ELOVL3	3.27869	1.81488		NM_001135055	TKT	0	3.15207
NM_000186	CFH	0	0		NM_023011	UPF3A	0	1.43472
NM_177949	ARMCX2	0	0		NM_012469	PRPF6	0	6.76367
NM_001145009	BTN3A1	0	0		NM_182826	SCARA3	0	2.0929
NM_152827	SNX3	0	1.42653		NM_001142449	SPNS1	1.83824	0
NM_001127372	ZNF84	0	0		NM_024952	C14orf159	3.19489	0
NM_153826	CD46	0	1		NM_001184888	NIPA2	6.55801	3.97034
NR_033441	HDAC2	0	1.44718		NM_018946	NANS	3.367	2.84091
NR_026545	APOO	0	3.34192		NM_030756	TCF7L2	3.7594	4.09424
NM_002389	CD46	0	1		NM_003071	HLTF	0	0
NM_001137668	CASP8AP2	2.8034	1.80505		NM_201599	ZMYM3	0	2.51286
NM_001735	C5	0	2.24533		NM_181672	OGT	3.30033	2.43472
NM_013316	CNOT4	1.95312	0		NM_033549	TRIM41	0	2.67785
NM_000602	SERPINE1	0	1		NM_000213	ITGB4	1.6835	1.221
NM_020348	CNNM1	3.367	1		NM_203290	POLR1C	4.1841	1.31406
NM_002087	GRN	0	0		NM_000156	GAMT	1.7301	1.62075
NR_024872	MCART1	0	3		NM_016222	DDX41	7.69231	5.7027
NM_152391	PQLC3	1.90476	1.38889		NM_002293	LAMC1	1.62075	2
NM_032727	INA	0	0		NM_001102605	IMPDH1	5.07737	2.75214
NM_172353	CD46	0	1		NM_015180	SYNE2	0	4.10741
NM_014713	LAPTM4A	0	1		NM_016436	PHF20	1.5625	1
NM_139266	STAT1	0	2		NM_000875	IGF1R	0	0
NM_002495	NDUFS4	0	2		NM_001171626	VEGFA	0	2.41643
NM_003196	TCEA3	0	3.65033		NM_014774	KIAA0494	0	4.55763
NM_005514	HLA-B	0	1		NM_002402	MEST	0	1
NM_007034	DNAJB4	0	0		NM_206917	NGFRAP1	2.30415	2.51515
NR_024022	SETMAR	0	4.18818		NM_016640	MRPS30	0	2
NM_006123	IDS	0	1		NM_001144002	CTPS2	0	0
NM_018447	TMEM111	9.56544	6.20283		NM_001024843	TNRC6B	0	2
NM_001015881	TSC22D3	4.20168	3.38992		NM_000637	GSR	0	3.39665
NM_182835	SCFD1	0	1.4771		NM_022459	XPO4	1.82482	1.45138
NM_145753	PHLDB2	0	3.43663		NM_012384	GMEB2	4.3249	1.89036
NM_175073	APTX	2.0284	1		NM_033089	ZCCHC3	0	3.50777
NM_001164344	ZBTB20	0	1		NM_004953	EIF4G1	0	8
NM_004550	NDUFS2	0	2		NM_024325	ZNF343	0	1.09649
NM_001042465	PSAP	3.28947	0		NM_145199	LIPT1	0	1
NM_172246	CSF2RA	2.13675	7.8797		NM_001142289	MGRN1	1.22249	3.20513
NM_198088	ZNF200	0	1		NM_004006	DMD	0	1
NM_000919	PAM	0	1.43266		NM_002161	IARS	0	2.43062
NM_003666	BLZF1	0	2.13895		NM_004302	ACVR1B	0	4.07875
NM_001040443	PHF11	6.70691	1.40252		NM_004418	DUSP2	0	3.3015
NM_017892	PRPF40A	0	4		NM_000117	EMD	0	1
NM_153485	NUP155	1.10254	0		NM_001080950	MYO1C	10.9319	3.78326
NM_003256	TIMP4	0	2		NM_005633	SOS1	0	3.59236
NM_017667	CCDC132	0	1		NM_005471	GNPDA1	0	3.42653
NM_001127399	YPEL5	0	1		NM_203399	STMN1	0	2.2987
NM_020233	C17orf48	0	0		NM_007158	CSDE1	0	1
NM_001128301	LYRM1	0	6		NM_021076	NEFH	0	3
NM_080593	HIST1H2BK	4.09836	3.7323		NM_024037	C1orf135	0	0
NM_032314	COQ5	3.42666	2.87356		NM_004467	FGL1	0	4
NM_015388	YIPF3	0	6.57317		NM_015164	PLEKHM2	0	0
NM_153741	DPM3	1.25156	8.89186		NM_001128921	MARK3	0	0
NM_001174068	SYTL4	1.7331	0		NM_016282	AK3	0	1.3986
NM_006090	CEPT1	0	7.28348		NM_001039140	C20orf27	3.32226	3.89047
NM_022456	RAB3IP	0	1		NM_021090	MTMR3	5.12334	3.61792
NM_002056	GFPT1	0	5		NM_001130420	SMARCC2	0	3.89753
NM_001570	IRAK2	3.09598	0		NR_033142	TMEM48	3.34448	0
NM_053035	MRPS33	0	1.43472		NM_006449	CDC42EP3	0	4
NR_002939	RUNDC2C	0	2		NM_001142478	C5orf13	0	2.17925
NM_005115	MVP	1.62338	3		NM_001031712	TRMT11	0	1.20627
NM_138785	C6orf72	1.88679	0		NM_172245	CSF2RA	2.13675	7.8797
NM_003001	SDHC	0	1.15875		NM_138970	NRXN3	0	3
NM_001167947	TIMM17B	1.48588	1		NM_007265	ECD	2.3753	2.44579
NM_001085354	MORC4	2.29358	4.99281		NM_020831	MKL1	8.31709	1
NM_001128302	LYRM1	0	6		NM_006750	SNTB2	3.43643	0
NM_001135998	NDUFB11	0	1		NM_005119	THRAP3	3.11927	2.62467
NM_002970	SAT1	2.79408	0		NM_032311	POLDIP3	3.55204	2
NM_001010986	ATP11C	9.1466	0		NM_013989	DIO2	0	2
NM_145859	PDCD10	0	0		NM_006064	RRAGB	3.53357	2.13636
NM_004510	SP110	2.07469	1.28535		NM_030665	RAI1	11.8361	5.21413
NM_182597	C7orf53	0	0		NM_014374	REPIN1	0	4.16009
NM_006851	GLIPR1	0	1		NM_018492	PBK	0	1
NM_018269	ADI1	0	2.03306		NM_198525	KIF7	0	0
NR_024520	LMAN2L	2.86839	1.65289		NM_006766	MYST3	0	0
NM_017794	KIAA1797	3.38983	2.41844		NM_015305	ANGEL1	0	2
NM_198057	TSC22D3	0	1		NM_001035254	FAM102A	0	3.85307
NR_030761	TMED5	0	3.55765		NM_004039	ANXA2	3.30033	2
NM_024553	CCDC132	0	1		NM_006693	CPSF4	0	0
NM_014142	NUDT5	2.80112	1		NM_019100	DMAP1	0	5.40056
NM_021980	OPTN	2.12314	1		NM_001172218	SCMH1	0	1
NM_052957	ACRC	3.33333	2.42857		NM_005895	GOLGA3	1.68067	4.1976
NM_016618	KRCC1	1.67224	2.05042		NM_152320	ZNF641	0	1
NM_207311	CCDC64	0	1		NM_001146019	TJAP1	0	1.28205
NM_001167830	TMED5	0	3.55765		NM_020242	KIF15	1.89394	0
NM_001145448	ZNF200	0	1		NM_145690	YWHAZ	0	3.67026
NM_002437	MPV17	0	0		NM_017905	TMCO3	0	4
NM_020189	ENY2	0	2		NM_004578	RAB4A	0	2
NM_012071	COMMD3	0	2		NM_001012410	SGOL1	3.53357	3
NM_014222	NDUFA8	0	4.6239		NM_194261	UBE2I	1.69492	7.41415
NM_001023571	IQCB1	0	0		NM_001123	ADK	3.10832	0
NM_133371	MYOZ3	0	1		NM_006059	LAMC3	0	0
NM_005642	TAF7	0	0		NM_153321	PMP22	0	2
NM_003136	SRP54	0	0		NM_001171167	CAMTA2	0	2.09769
NM_014905	GLS	0	1		NM_152678	FAM116A	0	1.4245
NM_001548	IFIT1	3.38983	0		NM_014823	WNK1	0	1
NM_024640	YRDC	0	3.24224		NM_152265	BTF3L4	3.27869	5.00817
NM_001033030	FAIM	0	0		NR_027023	LOC645676	2.60417	0
NM_001099652	GPR137C	0	3.28041		NM_001001419	SMAD5	0	2
NM_020119	ZC3HAV1	0	3.69664		NM_015288	PHF15	0	0
NM_018063	HELLS	2.28311	2.18579		NM_001129728	PLEKHG4	0	2.18765
NM_005009	NME4	2.27273	6.38545		NM_001031623	ZNF451	12.3457	0
NM_001127257	SLC39A10	0	0		NM_002165	ID1	1.80505	3.88184
NM_001017973	P4HA2	1.87266	3		NM_001002858	ANXA2	3.30033	2
NM_147173	NUDT2	2.51889	1		NM_004893	H2AFY	3.32226	1
NM_001032731	OAS2	6.74768	2.39132		NM_001105248	TMC5	2.17391	1.14416
NM_012383	OSTF1	3.57143	2.38889		NM_001127362	NR2C1	2.04918	0
NM_021052	HIST1H2AE	7.08311	1.62338		NM_002482	NASP	1.35501	1.18203
NM_004836	EIF2AK3	0	0		NM_002504	NFX1	0	1.68634
NM_003878	GGH	3.22581	2		NM_001167741	MTX3	0	0
NM_000593	TAP1	0	3.33511		NM_001170715	BCAR1	7.30129	1.78891
NM_001035512	SDHC	0	1.15875		NM_001174092	TMEM185A	0	2
NR_024400	ANAPC13	2.27273	3.18624		NM_002585	PBX1	1.64204	0
NM_016497	MRPL51	1.69492	0		NR_024163	CKS1B	0	5.41044
NM_012433	SF3B1	2.78293	0		NM_004992	MECP2	0	2.79138
NM_001044390	MUC1	3.4965	3.40056		NM_001173989	C9orf86	13.5135	2
NM_015922	NSDHL	0	1		NM_153836	CREG2	0	3.85535
NM_004726	REPS2	0	2.86234		NM_018140	CEP72	0	7
NM_001118890	GLRX	0	0		NM_020244	CHPT1	0	1.15075
NM_018672	ABCA5	2.13675	2.38889		NM_014874	MFN2	0	0
NM_001164473	FNBP1L	0	1		NM_000109	DMD	0	0
NR_027783	SAT1	2.79408	0		NM_013245	VPS4A	1.62866	3.55451
NM_018477	ACTR10	0	3.1575		NM_032173	ZNRF3	1.76056	0
NM_181501	ITGA1	0	1		NM_134421	HPCAL1	0	3.38122
NM_178155	FUT8	0	3.27589		NM_152838	RBM12	1.68067	2.46914
NM_152371	C1orf93	0	2		NM_003204	NFE2L1	0	4.52477
NM_001135676	C8orf40	0	0		NM_015002	FBXO21	0	3.40716
NM_145000	RANBP3L	0	0		NM_001145649	ZNF529	1.62602	1
NM_001037537	PHYH	3.72992	4.53045		NM_015048	SETD1B	0	3
NM_003711	PPAP2A	8.11893	2.24688		NM_014864	FAM20B	6.84932	3
NM_020353	PLSCR4	0	2.44509		NM_020920	CHD8	1.93798	0
NM_014171	CRIPT	0	1		NM_001042432	CLN3	0	1
NM_005452	WDR46	0	2		NM_001161661	WWC1	0	1
NM_003270	TSPAN6	0	2		NM_001810	CENPB	1.18624	3.2456
NM_005665	EVI5	10.0072	1.14025		NM_002936	RNASEH1	0	0
NM_020345	NKIRAS1	0	3		NM_001177636	DAG1	1.7762	4.08333
NM_001144766	DNAJC7	0	8.11816		NR_028338	TRAF3IP2	3.24675	0
NM_014245	RNF7	0	1		NM_001146191	MPZL1	5	1
NM_004153	ORC1L	1.26263	5.95844		NM_144568	TMEM55B	0	1.38504
NM_006425	SLU7	0	4		NM_012177	FBXO5	1.92308	3
NM_182608	ANKRD33	3.16456	1.46199		NM_001146274	TCF7L2	3.7594	4.09424
NM_198213	OASL	0	1.43062		NM_001015048	BAG5	3.59144	2.39808
NM_001164664	MAST4	0	2		NM_014681	DHX34	0	5.47426
NM_172351	CD46	0	1		NM_001033583	ACOT9	6.09287	2.42857
NM_016243	CYB5R1	0	2.86533		NM_001172557	GOLGA3	1.85529	4.43472
NM_002690	POLB	0	2		NM_006600	NUDC	1.34409	0
NM_020365	EIF2B3	6.49351	0		NM_015897	PIAS4	2.66127	1.15473
NM_175920	LNPEP	2.34192	1		NM_015343	DULLARD	2.1978	1.29366
NM_001142683	CCDC121	0	2		NM_001167733	VARS2	0	8
NM_000179	MSH6	4.19259	3.04183		NR_024164	ZNF323	0	0
NM_020235	BBX	0	1		NM_001032284	TMPO	1.29702	1.24069
NM_003848	SUCLG2	0	2		NM_152879	DGKD	0	1.43266
NM_022486	SUSD1	0	4.92934		NM_201627	TRIM41	0	2.67785
NM_004182	UXT	0	1.17925		NM_015025	MYT1L	0	0
NM_005345	HSPA1A	0	2.05339		NM_001039492	FHL2	0	1
NM_001032281	TFPI	0	2		NM_000402	G6PD	0	1
NM_001190384	GNE	4.54646	0		NM_003342	UBE2G1	2.55288	0
NM_001136179	EGR2	0	1		NM_021873	CDC25B	4.77556	0
NM_000235	LIPA	0	0		NM_003150	STAT3	0	1
NM_001044391	MUC1	3.4965	3.40056		NM_001012412	SGOL1	3.53357	3
NM_001024465	SOD2	0	0		NM_176096	CDK5RAP3	3.81036	3.85032
NM_001012993	C9orf152	0	3.12089		NM_001168355	OSMR	3.58423	1.42653
NM_003805	CRADD	0	2.44928		NM_152227	SNX5	0	3
NM_000147	FUCA1	0	1.46413		NM_130839	UBE3A	0	2.15741
NM_016589	C3orf1	5.95238	1.39276		NM_001481	GAS8	0	4.29358
NM_012241	SIRT5	0	5.64745		NM_199181	C20orf117	3.22581	2.44928
NM_181868	APAF1	5.15363	3.35685		NM_002824	PTMS	0	3.35294
NM_002197	ACO1	0	2		NM_018708	FEM1A	1.77305	3.82036
NM_001166262	MTIF3	3.10559	2.443		NM_001034852	SMOC1	1.72712	0
NM_031458	PARP9	3.08642	4.34171		NM_021809	TGIF2	0	5.27967
NR_033435	PHF14	0	0		NM_018054	ARHGAP17	3.57143	1.5949
NM_001003714	ATP5J2	1.33333	1.17786		NM_005334	HCFC1	0	0
NM_030934	C1orf25	0	1		NM_052966	FAM129A	6.60066	0
NM_001098615	PUS7L	0	3.56171		NM_002047	GARS	0	3
NM_080424	SP110	2.07469	1.28535		NM_022900	CASD1	0	4.98574
NM_080881	DBN1	3.09598	2.4771		NM_001164282	TRAF3IP2	3.30593	3
NM_001165413	SERPINE1	0	1		NR_027239	ZNF529	1.62602	1
NM_004281	BAG3	5.77664	0		NM_002656	PLAGL1	0	2.14943
NM_032336	GINS4	4.61874	3.57677		NM_001079846	CREBBP	1.6835	0
NM_004547	NDUFB4	0	1.33333		NM_007014	WWP2	5.31299	0
NM_001135821	FDPS	2.23214	2.4113		NM_001145635	TRIM45	0	4.89855
NM_022167	XYLT2	0	0		NM_000140	FECH	0	2.15207
NM_012141	INTS6	0	3		NM_001122633	CPS1	0	0
NM_003849	SUCLG1	0	2		NM_001142290	MGRN1	1.22249	3.20513
NM_025134	CHD9	1.70068	1.15607		NM_004090	DUSP3	0	5.7933
NM_005110	GFPT2	0	1		NM_181784	SPRED2	0	1
NM_178270	ATG4A	0	2		NM_201649	SLC6A9	0	0
NM_006406	PRDX4	4.62963	5.24639		NM_021795	ELK4	0	3
NM_133367	PAQR8	0	1.1534		NM_032525	TUBB6	3.47222	2
NM_001185015	SP110	0	2.20337		NM_001130970	NELF	0	2
NM_001146213	TBC1D15	0	0		NM_001018005	TPM1	0	1
NM_004892	SEC22B	6.47683	1.46413		NM_006312	NCOR2	4.12371	5.3319
NM_001040217	FAM63A	0	2		NM_016133	INSIG2	0	3.11857
NM_016570	ERGIC2	0	1		NM_018249	CDK5RAP2	0	1.36986
NM_000962	PTGS1	4.04858	2		NM_013417	IARS	0	1.43062
NM_001098507	ZNF207	1.69492	3.35001		NM_004136	IREB2	1.9084	0
NM_002198	IRF1	0	2		NM_176793	MRPL43	1.14679	2
NM_001018025	MTCP1	0	1		NM_014847	UBAP2L	2.75105	4.90196
NM_002863	PYGL	1.71821	3.39234		NM_199229	RPE	0	2
NM_013262	MYLIP	2.75482	1.51515		NM_173157	NR4A1	0	0
NM_003810	TNFSF10	1.3459	0		NM_016079	VPS24	0	2
NM_138712	PPARG	6.41026	3.61097		NM_001013398	IGFBP3	0	5
NM_001142292	LMAN2L	2.86839	1.65289		NM_013272	SLCO3A1	0	2
NR_002190	SUMO1P3	3.41297	0		NM_000097	CPOX	0	1
NM_019056	NDUFB11	0	1		NM_002796	PSMB4	0	2.88184
NM_003795	SNX3	0	1.42653		NM_005896	IDH1	0	1.41044
NR_027449	TBC1D15	0	0		NR_033334	TMEM70	0	0
NM_015933	CCDC72	0	2		NM_001015885	RAE1	0	2
NM_001145447	ZNF200	0	2		NM_001067	TOP2A	8.06343	0
NM_001008213	OPTN	2.12314	1		NM_001127371	CDCA7L	0	1
NM_001143681	GSTK1	0	0		NM_005035	POLRMT	4.50489	0
NM_032448	FAM120B	0	1		NM_080626	BRI3BP	2.44874	1.10254
NM_001001551	C9orf103	0	0		NM_007372	DDX42	3.31126	5.29799
NM_001127711	TMEM14B	0	1		NR_027811	PTGES2	0	2
NM_004092	ECHS1	4.23729	1		NM_205845	AKR1C2	0	2.34953
NM_001135651	EIF2AK2	0	2.28361		NM_001166358	SHMT2	0	0
NM_002546	TNFRSF11B	0	2		NM_001177638	DAG1	1.7762	4.08333
NM_004395	DBN1	3.09598	2.95421		NM_001135776	ZBTB43	1.7301	2.36967
NM_020299	AKR1B10	5.43478	2.62409		NM_145735	ARHGEF7	0	3
NM_006287	TFPI	0	2		NM_024076	KCTD15	0	3
NM_183400	RNF14	0	1.40056		NM_198061	CES2	1.53139	0
NM_147184	TP53I3	2.36407	7.4368		NM_015226	CLEC16A	0	3
NM_002514	NOV	0	1.43472		NM_024706	ZNF668	0	2.01937
NM_002489	NDUFA4	3.24675	2		NM_001143823	ZFP161	0	4
NM_001190383	GNE	4.54646	0		NM_198935	SS18L1	0	1.09649
NM_001780	CD63	0	5.10084		NM_005793	NME6	0	2.83538
NR_000024	SNORD46	2.25225	1		NM_016535	ZNF581	0	5.29729
NM_133503	DCN	0	0		NM_001080954	PLAGL1	0	2.14943
NM_002455	MTX1	0	1.25471		NM_019606	MEPCE	0	1
NM_015599	PGM3	0	3		NM_001007100	SCP2	3.74532	3.36426
NM_004344	CETN2	0	1		NM_021192	HOXD11	0	7
NM_031419	NFKBIZ	0	3.28947		NM_030645	SH3BP5L	0	3.46199
NM_004036	ADCY3	0	4.48756		NM_032876	JUB	1.73913	4
NM_207006	FAM83A	0	4		NM_001184743	PGBD1	0	0
NM_001014975	CFH	0	0		NM_024072	DDX54	1.38889	1
NM_016039	C14orf166	0	1		NM_024294	C6orf106	1.35501	3
NM_138441	C6orf150	1.34953	0		NM_130469	JDP2	0	1
NM_017523	XAF1	0	1		NM_000801	FKBP1A	0	2
NM_001166263	MTIF3	3.10559	2.29177		NM_016481	C9orf156	3.28947	1.18906
NM_001002258	ATP5G3	1.76056	1		NM_014765	TOMM20	0	1.43062
NM_001047434	DPH3	0	2		NM_013403	STRN4	0	3.23742
NM_004052	BNIP3	0	2.12486		NM_014380	NGFRAP1	1.68634	3.221
NM_002923	RGS2	0	1		NM_003823	TNFRSF6B	0	1
NM_017585	SLC2A6	2.91927	3.12705		NM_012401	PLXNB2	0	6.37148
NM_001141945	ACTA2	0	2		NM_001659	ARF3	1.06838	0
NR_026665	CD58	0	0		NR_002436	SNORA33	3.71747	0
NM_024843	CYBRD1	3.22581	0		NM_001172896	CAV1	0	1
NM_145265	CCDC127	0	0		NM_014620	HOXC4	0	3
NM_006493	CLN5	0	2.57921		NM_001007023	DIO2	0	2
NM_138820	HIGD2A	0	1		NM_201443	TEAD4	0	1.61812
NM_212543	B4GALT4	0	1		NM_182486	C1QTNF6	0	1
NM_030969	TMEM14B	0	1		NM_001128920	MARK3	0	0
NM_030579	CYB5B	0	0		NM_001145145	SLC1A5	0	1
NM_001170750	SRPX	1.99601	3		NM_175907	ZADH2	0	4
NM_017544	NKRF	0	1.45138		NM_003252	TIAL1	0	2
NM_001099672	C8orf59	0	3.96296		NM_007270	FKBP9	5.67294	0
NM_001166588	EIF2B3	6.49351	0		NM_001025300	RAB12	1.34228	4.92157
NM_033412	MCART1	0	3		NM_017437	CPSF2	1.58228	2.50313
NM_172350	CD46	0	1		NM_001100621	C17orf80	2.62812	1
NM_001161	NUDT2	2.51889	1		NM_201525	GPR56	0	4.40647
NM_003457	ZNF207	1.69492	3.35001		NM_014426	SNX5	0	3
NM_001018017	MUC1	3.4965	3.40056		NM_005772	RCL1	0	1.31062
NM_001113547	LIMA1	5.57662	2.457		NM_020765	UBR4	0	1
NR_024521	LMAN2L	2.86839	1.65289		NM_206999	CNOT1	0	1
NM_001039457	ATP6V0B	0	3		NM_001018008	TPM1	0	1
NM_001008273	TAGLN3	0	4.38889		NM_001130971	NELF	0	2
NM_005063	SCD	0	4.39521		NM_003297	NR2C1	2.04918	0
NM_001785	CDA	0	1.00806		NM_180976	PPP2R5D	3.0774	0
NM_006713	SUB1	3.26797	2.49377		NM_001142450	SPNS1	1.83824	0
NM_001003397	TPD52L1	0	0		NM_199413	PRC1	4.25532	0
NM_006432	NPC2	0	2		NM_001294	CLPTM1	0	3.36798
NM_006515	SETMAR	0	4		NM_201284	EGFR	0	2
NM_000786	CYP51A1	0	1		NM_003086	SNAPC4	0	4
NM_207013	TCEB2	1.90114	4.1234		NM_012083	FRAT2	3.46021	1.01833
NR_024518	LMAN2L	2.86839	1.65289		NM_006904	PRKDC	0	0
NM_001079669	TMTC4	0	1		NM_001025369	VEGFA	0	2.41643
NM_006187	OAS3	0	3		NM_013406	DHPS	2.09644	5.16796
NR_027941	COX11	0	2		NM_001017415	USP1	2.09205	2
NM_032351	MRPL45	2.90786	4.69201		NM_024336	IRX3	0	5
NM_012328	DNAJB9	0	1.38696		NM_001005362	DNM2	0	0
NM_002887	RARS	0	2.24224		NM_001126108	SLC12A3	2.30947	2.15075
NM_015510	DHRS7B	0	1.16279		NM_006088	TUBB2C	0	1
NM_005347	HSPA5	1.62866	2		NM_001172220	SCMH1	0	1
NM_017458	MVP	1.62602	3		NM_198291	SRC	0	0
NM_153477	UXT	0	1.221		NM_001136042	AARSD1	0	1
NM_144589	COMTD1	0	1.00301		NM_138639	BCL2L12	3.33333	3.88173
NM_001257	CDH13	0	3		NM_004772	C5orf13	0	2
NM_033091	TRIM4	6.17284	0		NM_001159491	BRI3	4.78469	2.26422
NM_007198	PROSC	0	3.80675		NM_017871	CPSF3L	0	7
NM_004459	BPTF	2.54453	0		NM_002074	GNB1	0	0
NM_002892	ARID4A	0	4.40845		NM_001170544	PGAM5	2.331	8.67891
NM_004616	TSPAN8	0	0		NM_001110792	MECP2	0	2.79138
NM_007282	RNF13	2.22222	2.54453		NM_001166357	SHMT2	0	0
NM_021243	C6orf115	0	1		NM_181701	QSOX2	0	3
NM_024625	ZC3HAV1	0	3.69664		NM_014838	ZBED4	0	3
NM_133505	DCN	0	0		NM_174911	FAM84B	0	2.41643
NM_001146314	ABHD14B	4.23729	2.1267		NM_001172897	CAV1	0	1
NM_001035505	BOLA3	3.47222	1.70068		NM_145196	LIPT1	0	1
NM_001177306	PAM	0	1.43266		NM_153616	SEMA6D	0	3
NM_004096	EIF4EBP2	0	0		NR_002323	TUG1	0	4.18343
NM_003143	SSBP1	1.69492	2		NM_001127890	SPG21	1.80505	1
NM_001146227	RPS20	0	2.0627		NM_198321	GALNT10	0	3.20482
NM_206808	CLYBL	0	1.48148		NM_030674	SLC38A1	3.46021	3.27877
NM_006349	ZNHIT1	1.14286	10.6849		NM_001018054	LRP8	3.22581	0
NM_003541	HIST1H4K	2.05339	2.24392		NM_001903	CTNNA1	0	1.44092
NM_001163260	FAM63A	0	3.43266		NM_006623	PHGDH	0	1
NM_016207	CPSF3	0	3.38313		NM_198080	MSRB3	0	1
NM_003069	SMARCA1	0	0		NM_015465	GEMIN5	2.18818	2.25734
NM_004460	FAP	0	1		NM_025133	FBXO11	0	1
NM_001146106	PARP9	3.125	3.7107		NM_201441	TEAD4	0	1.44092
NM_001098478	HLA-F	0	2.44798		NM_016830	VAMP1	0	3.30415
NM_001144822	CD58	0	0		NM_201555	FHL2	0	1
NM_006834	RAB32	0	1		NM_001164732	REEP1	3.34448	5.79386
NR_027862	HAT1	10.1562	0		NM_016936	UBN1	0	0
NM_016448	DTL	10.3093	4.53803		NM_015125	CIC	0	3
NM_001018113	FANCB	1.67504	0		NM_000598	IGFBP3	0	5
NR_024235	NDUFB11	0	1.02145		NM_001892	CSNK1A1	1.78253	0
NM_001113546	LIMA1	0	1.9084		NM_001142784	IL11RA	0	2.12867
NM_001170795	C2orf28	0	1		NM_005911	MAT2A	9.43396	3
NM_006207	PDGFRL	0	4.63592		NM_005759	ABI2	0	1
NM_018129	PNPO	2.6178	10.8461		NM_001010989	HERPUD1	0	3.73488
NM_001143674	BRP44	0	1		NM_152437	ZNF664	0	3.39276
NM_015634	KIAA1279	0	0		NM_022720	DGCR8	0	5.97495
NM_024657	MORC4	2.29358	4.99281		NR_028052	NGRN	0	0
NM_001166116	TMOD1	0	0		NM_001012756	ZNF260	0	3.28311
NM_018838	NDUFA12	0	1.97239		NM_001172689	ZNF573	0	2.44943
NM_021018	HIST1H3F	1.67785	0		NM_175066	DDX51	0	7
NM_001160301	DPYD	0	1		NM_022487	DCLRE1C	5.67079	3.14977
NM_001163258	FAM63A	0	2.80505		NR_029416	SHMT2	0	0
NM_004280	EEF1E1	0	3.35481		NR_027394	TJAP1	0	1.28205
NM_031286	SH3BGRL3	3.38983	2		NM_080797	DIDO1	3.47222	0
NM_032601	MCEE	0	2		NM_001990	EYA3	5.18284	0
NM_006214	PHYH	6.48276	2.89831		NM_031483	ITCH	5.51413	0
NM_002294	LAMP2	0	1.45138		NM_001105249	TMC5	2.17391	1.14416
NM_018295	TMEM140	0	3.49477		NM_138484	SGOL1	3.53357	3
NM_153747	PIGC	0	1		NM_001191	BCL2L1	0	2
NM_005672	PSCA	0	3		NM_001933	DLST	0	1.62602
NM_005719	ARPC3	0	3.92255		NM_175875	SIX5	0	5
NM_001634	AMD1	0	1		NM_005686	SOX13	0	3.74626
NM_138436	C8orf40	0	0		NM_001798	CDK2	0	8.65801
NM_015983	UBE2D4	0	1.45138		NM_001170716	BCAR1	4.83094	4.27869
NM_004972	JAK2	0	3.41844		NM_033550	TP53RK	3.33333	0
NM_001135652	EIF2AK2	1.82149	1		NM_002813	PSMD9	1.28535	0
NM_001031711	ERGIC1	1.70648	2.41546		NM_001184801	UBR2	4.03226	1.443
NR_024873	MCART1	0	3		NM_005801	EIF1	0	2.34742
NM_002154	HSPA4	0	2.24533		NM_005808	CTDSPL	0	4.01729
NM_018462	C3orf10	0	2.079		NM_144679	C17orf56	0	4
NM_020422	TMEM159	3.37838	0		NM_001018006	TPM1	0	1
NM_001069	TUBB2A	3.28947	1		NM_018383	WDR33	0	0
NM_005868	BET1	0	2		NM_001032287	NR2C1	2.04918	0
NM_013259	TAGLN3	0	3		NM_001038	SCNN1A	1.83486	0
NM_003044	SLC6A12	3.37838	1		NM_001039569	AP1S3	5.47173	2.49377
NM_005516	HLA-E	0	2.27273		NM_001113496	SEPT9	0	2.77393
NM_002960	S100A3	0	3		NM_032052	PATZ1	2.22222	5.21053
NM_004298	NUP155	1.67504	1		NM_015179	RRP12	3.15714	0
NM_002612	PDK4	0	1		NM_005953	MT2A	0	4
NM_004394	DAP	0	3		NM_025083	EDC3	0	3.59712
NM_016357	LIMA1	0	1.9084		NM_006253	PRKAB1	0	1
NM_016494	RNF181	0	2		NM_017633	FAM46A	0	1
NM_032312	YIPF4	0	1.42045		NM_022768	RBM15	0	3.44928
NM_001135095	FNDC3B	3.57143	5.31481		NM_019108	C19orf61	12.1951	0
NM_005252	FOS	3.33333	2		NM_007165	SF3A2	0	4.73037
NM_031280	MRPS15	0	1		NM_015169	RRS1	0	3.22249
NM_001378	DYNC1I2	0	4.44543		NM_001130099	KIFC3	0	1
NM_014188	SSU72	4.662	3.50627		NM_015327	SMG5	1.20627	9.84795
NM_138766	PAM	0	1.43266		NM_001008539	SLC7A2	3.23625	1.42248
NM_138720	HIST1H2BD	4.90698	4		NM_015084	MRPS27	3.27869	1.43885
NM_003705	SLC25A12	0	0		NM_014547	TMOD3	0	5.19298
NM_006820	IFI44L	0	1		NM_002828	PTPN2	0	1
NM_001142568	BBX	0	1		NM_006612	KIF1C	2.21239	1
NM_005810	KLRG1	3.89105	2.04493		NM_001037283	EIF3B	1.16414	0
NM_012461	TINF2	0	8.98975		NM_001042681	RERE	2.5974	5.269
NM_001146105	PARP9	3.663	3.74159		NM_018098	ECT2	0	3.39665
NM_003516	HIST2H2AA3	0	4		NM_015276	USP22	0	2.49477
NM_005025	SERPINI1	0	3		NM_018119	POLR3E	4.97736	0
NM_023012	RSRC2	0	0		NM_001162426	TSC1	0	2.23964
NM_003275	TMOD1	0	0		NM_001164501	EIF4ENIF1	1.63666	4.08163
NM_018453	EAPP	8.58372	0		NM_203506	GRB2	3.7037	7.17391
NM_177925	H2AFJ	0	1		NM_198437	AURKA	3.34448	0
NM_002912	REV3L	0	3.38949		NM_024627	C22orf29	3.32226	3.52267
NM_001142599	P4HA2	1.98807	3		NM_005195	CEBPD	6.31749	1
NM_005981	TSPAN31	0	5.7966		NM_014614	PSME4	3.38983	3.43902
NM_001011	RPS7	3.24675	5.25502		NM_005078	TLE3	0	4
NM_001134470	C3orf58	0	1		NM_001018109	PIR	3.33333	4.85714
NM_004148	NINJ1	0	0		NM_001142650	HNRPLL	0	2
NM_018641	CHST12	0	1.45138		NM_002467	MYC	2.89017	1
NM_015149	RGL1	0	3		NM_001134772	STX16	0	4
NM_019896	POLE4	0	2		NM_001521	GTF3C2	0	3.24215
NM_013404	MSLN	1.08578	2		NM_014412	CACYBP	0	2
NM_001862	COX5B	0	0		NM_022662	ANAPC1	0	0
NM_001321	CSRP2	0	3.21359		NM_180977	PPP2R5D	3.0774	0
NM_207170	SYF2	6.21583	1		NM_000859	HMGCR	0	3.37363
NM_178140	PDZD2	5.04205	0		NM_001105192	TLE3	0	4
NM_016071	MRPS33	0	1.43472		NM_001127370	CDCA7L	0	1
NM_007075	WDR45	0	2.36799		NM_001171630	VEGFA	0	2.41643
NM_001178137	CPEB3	1.47275	2.55754		NR_024429	LOC283050	0	3
NM_003526	HIST1H2BC	2.27273	0		NM_004013	DMD	0	0
NM_019555	ARHGEF3	0	2.42248		NM_170721	MSI2	0	4
NM_001001660	LYRM5	3.28947	1.08108		NM_138473	SP1	1.58228	0
NM_145918	CTSL1	3.22581	1		NM_005738	ARL4A	4.329	0
NM_016106	SCFD1	0	1.4771		NM_001080951	PLAGL1	0	1.25156
NM_018469	TEX2	0	2.40845		NM_025136	OPA3	3.63146	0
NM_015471	NSL1	1.67224	0		NM_001025434	NQO1	5.29104	1.39665
NM_001127603	C9orf95	5.81395	4.1534		NM_018288	PHF10	0	2
NM_001184960	SH3KBP1	11.7647	3.64474		NM_001174126	SLC11A2	0	2
NM_014573	TMEM97	0	0		NM_198834	ACACA	0	2.97619
NM_003289	TPM2	8.33333	1		NM_004796	NRXN3	0	1
NM_000984	RPL23A	0	5.7037		NM_001748	CAPN2	0	1.40647
NM_001163724	LOC388588	0	3		NM_018449	UBAP2	7.19865	2.58228
NM_004093	EFNB2	3.30033	3		NM_015447	CAMSAP1	0	1
NM_001177355	MSLN	1.62602	2		NM_001142477	C5orf13	0	2
NM_001146152	CYP51A1	0	1		NM_001761	CCNF	0	3
NM_001008779	SPDYA	3.3557	0		NM_018105	THAP1	0	2.8234
NM_012098	ANGPTL2	0	4		NM_058163	TSR2	1.58479	1.15473
NM_021626	SCPEP1	0	2.01112		NM_194313	KIF24	3.83142	1
NM_006002	UCHL3	2.15054	1		NM_014275	MGAT4B	2.7248	4.64416
NM_016029	DHRS7	0	0		NM_001165931	RRM2	3.15457	4.29364
NM_001024948	FNBP1L	0	1		NM_002627	PFKP	0	0
NM_000935	PLOD2	0	1		NM_002103	GYS1	0	2
NM_003022	SH3BGRL	0	1.03734		NR_003504	GUSBL1	0	3
NM_014251	SLC25A13	0	0		NM_020410	ATP13A1	8.18629	1.4245
NM_017864	INTS8	2.60417	0		NM_002230	JUP	1.63934	2.89017
NM_001164343	ZBTB20	0	2		NM_003220	TFAP2A	0	5
NM_001164347	ZBTB20	0	1		NM_001146018	TJAP1	0	1.28205
NM_002759	EIF2AK2	0	2.28361		NM_001167734	VARS2	153.846	15.6241
NM_016103	SAR1B	1.62338	0		NM_001170629	CHD8	0	1
NM_016072	GOLT1B	0	3		NM_001111322	DDX54	1.38889	1
NM_001146282	SRP54	0	0		NM_199003	THAP1	0	2.8234
NM_153208	IQCK	3.77358	3		NM_032558	HIATL1	4.01211	3.58428
NM_001145000	ITGAV	1.65563	3.53237		NM_153464	ILF3	4.23147	2.40964
NM_022059	CXCL16	0	5		NM_024585	ARMC7	1.2987	4.14548
NM_003514	HIST1H2AM	0	3.40366		NM_001105250	NRXN3	0	3
NM_199139	XAF1	0	1		NM_001048201	UHRF1	6.90541	0
NM_001024647	RAB3IP	0	1		NM_002706	PPM1B	3.42466	2.5685
NM_177424	STX12	0	1.7301		NM_001114118	C17orf85	0	2.51572
NM_001042466	PSAP	3.28947	0		NM_018719	CDCA7L	0	1
NM_201442	C1S	0	1.19904		NM_004869	VPS4B	0	1.52207
NM_001549	IFIT3	0	3.45138		NM_001172669	ZNF668	3.30033	3.74939
NM_007257	PNMA2	0	2		NM_019898	ABCC1	1.76678	0
NM_001178102	LOX	0	2		NM_004875	POLR1C	4.1841	1.31406
NM_005536	IMPA1	3.42466	0		NM_003450	ZNF174	0	3.33156
NM_025115	C8orf41	0	3.71852		NM_001102420	ZFAND5	0	1.55521
NM_002643	PIGF	0	2		NM_080732	EGLN2	2.62022	9.40012
NM_005348	HSP90AA1	0	2.36291		NM_014641	MDC1	0	6
NM_001168320	TSPAN9	2.57719	0		NM_021183	RAP2C	0	0
NM_001190354	ATP5J2	1.33333	1.17786		NM_003677	DENR	3.25733	2.36986
NM_000143	FH	0	2		NM_017646	TRIT1	8.80214	0
NM_001134468	C7orf53	0	0		NM_022106	C20orf177	0	1
NM_001033059	AMD1	0	1		NM_152360	ZNF573	0	2.44943
NM_001035267	RPL41	0	1.18203		NM_001042588	SNUPN	3.09346	2.30947
NM_001185181	PFDN6	0	1		NM_001835	CLTCL1	0	3.19058
NM_023942	LRRC61	3.33333	3.86742		NM_005983	SKP2	0	2.42857
NM_015484	SYF2	6.21583	1		NM_013301	CCDC106	1.47059	4.49031
NM_016334	GPR89B	0	1		NM_001142481	C5orf13	0	2.00806
NR_027716	H2AFJ	0	1		NM_001178093	BCAT1	0	0
NM_173552	C3orf58	0	1		NM_003600	AURKA	3.34448	0
NM_005476	GNE	4.54646	0		NM_002522	NPTX1	8.40336	4
NM_022750	PARP12	1.68919	0		NM_030571	NDFIP1	3.21543	2.61147
NM_014290	TDRD7	0	1		NR_024020	NOL8	0	2
NM_000476	AK1	0	1		NM_012247	SEPHS1	0	5.50356
NM_006979	SLC39A7	0	2.12233		NM_002048	GAS1	0	3
NM_000858	GUK1	1.64204	0		NM_014423	AFF4	0	1.43678
NM_001014764	TMEM93	0	0		NM_153188	TNPO1	0	2
NM_000202	IDS	0	1		NM_004521	KIF5B	0	5.1265
NM_006931	SLC2A3	6.66951	2.15983		NM_004494	HDGF	3.22581	2.25471
NM_001173487	NKRF	0	1.45138		NM_030758	OSBP2	0	0
NM_002456	MUC1	3.4965	3.40056		NM_001042425	TFAP2A	0	5
NM_000715	C4BPA	0	2		NM_001173453	TFCP2	3.19489	0
NM_005004	NDUFB8	0	0		NM_001145114	RRP12	3.15714	0
NM_004290	RNF14	0	1.40056		NM_015255	UBR2	4.03226	1.443
NM_001166701	FAM104B	0	0		NM_007032	TRIOBP	2.73224	5.73579
NM_001162862	COX11	0	2		NM_002342	LTBR	0	4.36711
NM_145860	PDCD10	0	0		NM_014793	LCMT2	3.40136	3
NR_024519	LMAN2L	2.86839	1.65289		NM_001168348	NSUN5	3.90625	3.25613
NM_001135675	C8orf40	0	0		NM_002149	HPCAL1	0	3.38122
NM_015239	AGTPBP1	0	1.07181		NM_007157	ZXDB	0	3
NM_006634	VAMP5	1.46628	1.41044		NM_018454	NUSAP1	1.15607	2.24224
NM_001166159	NDUFS2	0	2		NM_003470	USP7	0	1
NM_013411	AK2	3.53357	0		NM_007371	BRD3	0	0
NM_016533	NINJ2	0	5.68072		NM_018242	SLC47A1	0	1.36612
NM_213589	RAPH1	3.3557	2.45138		NM_000314	PTEN	0	1
NM_005346	HSPA1B	0	3.86944		NM_006751	SSFA2	0	3
NM_024959	SLC24A6	0	1.03734		NM_017522	LRP8	3.22581	0
NM_182648	BAZ1A	1.14943	0		NR_024568	FBXO31	1.56495	2.33333
NM_016399	TRIAP1	1.82149	2.21729		NM_133259	LRPPRC	1.16686	0
NM_133507	DCN	0	0		NM_001163474	ZNF746	0	1
NM_006574	CSPG5	0	1.02459		NM_020223	FAM20C	0	2
NM_175623	RAB3IP	0	0		NM_005542	INSIG1	0	0
NM_005527	HSPA1L	0	5.5578		NM_019899	ABCC1	1.76678	0
NM_022873	IFI6	0	4.12989		NM_181803	UBE2C	0	1.40449
NM_016607	ARMCX3	0	1		NM_017548	CDV3	1.93798	2
NM_175069	APTX	1.94932	1		NM_198436	AURKA	3.34448	0
NM_007348	ATF6	0	5.07301		NR_003700	PI4KAP2	10.0466	0
NM_020342	SLC39A10	0	0		NM_001080	ALDH5A1	0	1.41243
NM_133504	DCN	0	0		NM_001178077	ASNS	0	1.35685
NM_024928	OBFC1	0	2.44092		NR_024425	LOC389791	1.64474	4.33372
NM_002492	NDUFB5	0	0		NM_004804	CIAO1	0	2.51515
NM_183398	RNF14	0	1.40056		NM_206854	QKI	3.40136	2
NM_015917	GSTK1	0	0		NM_194260	UBE2I	1.36054	8.42989
NM_001136023	NFE2	0	3.07411		NM_017432	PTOV1	2.71003	0
NM_021104	RPL41	0	1.18203		NR_002933	LOC493754	0	4.82564
NM_025125	C10orf57	3.43643	0		NM_001170721	BCAR1	0	2
NM_203365	RAPH1	3.3557	2.45138		NM_017798	YTHDF1	0	2
NM_015394	ZNF10	1.8315	2.20264		NM_001128160	UBP1	0	1.40647
NM_004773	ZNHIT3	1.34953	0		NM_001142654	AARSD1	0	1
NM_002208	ITGAE	4.17815	0		NM_001008540	CXCR4	0	3
NM_138821	PAM	0	1.43266		NM_152344	LSM12	0	3.89436
NM_001136177	EGR2	0	1		NM_004402	DFFB	0	1.15607
NM_022168	IFIH1	0	3		NM_003213	TEAD4	0	1.44092
NM_001042678	RHOC	0	3		NM_004985	KRAS	0	2
NM_152633	FANCB	1.67504	0		NM_022078	GPATCH3	3.47012	1.42045
NM_175624	RAB3IP	0	1		NM_002294	LAMP2	0	1.45138
NM_181837	ORC3L	0	2		NM_001146286	TCF7L2	3.7594	4.09424
NM_003538	HIST1H4A	3.46021	3.22965		NM_058167	UBE2J2	1.69492	1
NM_003851	CREG1	0	0		NM_004729	ZBED1	2.32019	1.75747
NM_014314	DDX58	0	1		NM_019109	ALG1	0	1
NM_004299	ABCB7	3.24675	1.44509		NM_014811	KIAA0649	0	2.29199
NM_152740	HIBADH	3.35008	2.41243		NM_020715	PLEKHH1	0	3.14592
NM_016077	PTRH2	6.57454	4		NM_014977	ACIN1	0	1.43885
NR_023352	C9orf95	5.81395	4.1534		NM_001076683	UBTF	1.81488	3.14548
NM_005845	ABCC4	1.21065	4.90953		NM_015878	AZIN1	1.60772	5.29101
NM_001161529	CSF2RA	2.13675	7.8797		NM_016151	TAOK2	2.96915	4.59067
NM_001185012	NDUFA2	0	0		NM_001025242	IRAK1	0	3
NM_147172	NUDT2	2.51889	1		NM_000964	RARA	1.38696	1
NM_018438	FBXO6	6.75676	0		NM_015379	BRI3	4.78469	2.26422
NM_152559	WBSCR27	6.19348	1.03842		NM_181802	UBE2C	0	1.40449
NM_016371	HSD17B7	0	2		NM_020135	WRNIP1	0	6.05902
NM_205841	SPINK6	3.22581	2.05152		NM_152299	NCAPH2	0	4
NM_000532	PCCB	0	1		NM_003954	MAP3K14	0	1
NM_001039937	INTS6	0	3		NM_001033028	CYFIP1	0	2.8315
NM_174938	FRMD3	0	1.13895		NM_013355	PKN3	4.55551	1.44718
NM_005319	HIST1H1C	0	0		NM_001846	COL4A2	0	2
NM_006594	AP4B1	0	1.41044		NM_032620	GTPBP3	0	5.63003
NM_205847	GMPPA	0	0		NM_003815	ADAM15	0	3.87151
NM_001177599	SUCLG2	0	2		NM_153449	SLC2A14	3.10559	1.86567
NM_015183	MAST4	0	0		NM_001142272	RAB11FIP3	1.71527	1
NM_182943	PLOD2	0	1		NM_005219	DIAPH1	1.89394	3.19298
NM_017415	KLHL3	0	1		NM_001129994	KCTD15	0	3
NM_002787	PSMA2	12.8205	2.5641		NM_015246	MGRN1	1.22249	3.20513
NM_001017963	HSP90AA1	1.35318	1		NM_138394	HNRPLL	0	2
NM_033117	RBM18	4.9051	2		NM_013286	RBM15B	0	4.49925
NM_032941	RECQL	0	2		NM_001143979	NDE1	3.44828	2.98807
NM_021197	WFDC1	1.77936	1		NM_153500	CAMKK2	2.45098	1.94553
NM_178154	FUT8	0	4.26519		NM_016038	SBDS	0	1
NM_005216	DDOST	0	2		NM_001040158	H2AFY	0	1
NM_138434	C7orf29	0	2.85714		NM_177985	ARL5A	1.68919	3.38531
NM_001127383	CYBRD1	3.22581	0		NM_018337	ZNF444	0	1.44509
NM_003713	PPAP2B	3.61011	4.09109		NM_024923	NUP210	0	2.42857
NM_024420	PLA2G4A	3.77358	0		NM_194259	UBE2I	1.0929	3.54453
NM_018982	YIPF1	2.28833	5.82815		NM_181443	BTBD3	0	0
NM_002266	KPNA2	0	5.6729		NM_030800	C15orf44	0	0
NR_023390	C9orf130	0	0		NM_032188	MYST1	5.23242	3.663
NM_006519	DYNLT1	1.68634	2		NM_014409	TAF5L	0	5.76826
NM_002486	NCBP1	3.42466	1.35685		NM_006067	COX4NB	0	1.23916
NM_014462	LSM1	1.82149	1		NM_016018	PHF20L1	0	2
NM_003862	FGF18	1.59236	3.68817		NM_001032221	STXBP1	7.69231	0
NM_017549	EPDR1	0	5		NM_004783	TAOK2	2.96915	4.59067
NM_006431	CCT2	8.88495	0		NM_013241	FHOD1	0	1.13766
NM_005493	RANBP9	0	2		NM_147686	TRAF3IP2	3.24675	0
NM_003786	ABCC3	0	1		NR_002824	HERC2P2	2.91709	3.84615
NM_022140	EPB41L4A	0	1		NM_001018068	SERBP1	0	1.16686
NM_014471	SPINK4	0	1.3587		NM_004602	STAU1	9.20097	1.91939
NM_006417	IFI44	0	2		NM_001039675	UNC45A	4.84007	5.52991
NM_001024629	NRP1	0	1		NM_213651	SLC25A24	0	2.76243
NM_080591	PTGS1	4.04858	2		NM_145687	MAP4K4	0	2.44092
NM_198087	ZNF200	0	1		NM_020428	SLC44A2	1.76367	0
NM_002889	RARRES2	1.82482	5.21239		NM_203350	ZRANB2	0	1
NM_001540	HSPB1	1.91939	2.08768		NM_003915	CPNE1	2.04082	0
NM_153706	C5orf35	5.26316	2.12867		NM_153619	SEMA6D	0	3
NM_001625	AK2	3.53357	0		NM_001130021	ATP6V0A1	0	0
NR_027760	CSF2RA	2.13675	7.8797		NM_018668	VPS33B	2.11864	0
NM_000358	TGFBI	0	1		NM_007019	UBE2C	0	1.40449
NM_005800	USPL1	0	1		NM_001037164	ARL4A	8.26446	0
NM_198450	APOOL	3.34448	1.42653		NM_198066	GNPNAT1	1.14025	0
NR_030722	FAM104B	0	0		NM_001127320	UBAP2L	2.85065	2.53807
NM_017567	NAGK	0	0		NM_001018073	PCK2	9.52381	3.61772
NM_145274	TMEM99	0	2.15075		NM_173529	C18orf54	0	2.19474
NM_002053	GBP1	0	3		NM_004973	JARID2	0	5.36799
NM_001190388	GNE	0	1.43266		NM_024881	SLC35E1	0	5
NM_004837	GGPS1	1.7762	2		NM_016343	CENPF	3.27032	1
NM_001130080	IFI27	0	2.41844		NM_175859	CTPS2	0	0
NM_022073	EGLN3	0	0		NM_147188	FBXO22	0	2.15075
NM_002816	PSMD12	3.19489	0		NM_198901	SRI	3.42466	3.83286
NM_030799	YIPF5	0	1		NM_014712	SETD1A	4.51947	1
NM_005533	IFI35	4.9466	2.61097		NM_138417	KTI12	1.78253	0
NM_001122752	SERPINI1	0	3		NM_004793	LONP1	3.95356	0
NM_000313	PROS1	3.15457	2.50627		NM_001005619	ITGB4	0	2
NM_003937	KYNU	0	3		NM_017444	CHRAC1	1.5949	16.9536
NM_001012961	C1orf84	0	2		NM_152424	FAM123B	0	0
NM_001135650	EEF1E1	0	3.35481		NM_006387	CHERP	0	1.67785
NM_001190329	ATP5G3	1.76056	1		NM_001171251	C17orf53	3.82576	3
NM_017554	PARP14	0	2		NM_004380	CREBBP	1.6835	0
NM_001166704	FAM104B	0	0		NM_014709	USP34	0	1
NM_181869	APAF1	5.15363	3.35685		NM_001171136	ZBED1	2.32019	1.75747
NM_016332	SEPX1	0	2.44509		NM_000937	POLR2A	0	4.41014
NM_032172	USP42	6.04092	2.51256		NM_001043353	TPM3	0	5.05056
NM_019116	UBFD1	0	4.38582		NM_001164313	ZBTB24	6.08134	1
NM_001142928	LRRC61	3.33333	3.86742		NM_199177	MRRF	0	0
NM_030805	LMAN2L	2.86839	1.65289		NM_002393	MDM4	6.44179	1.21951
NM_000374	UROD	0	4		NM_001134398	VAV2	0	4.15075
NM_002286	LAG3	0	2		NM_001011885	BTBD1	0	1.82482
NM_001024594	C1orf53	0	4.40647		NM_004990	MARS	1.46628	0
NM_019886	CHST7	0	1.01729		NM_001042724	PVRL2	0	2.22222
NM_022353	OSGEPL1	0	0		NM_015171	XPO6	0	0
NM_001161429	RANBP3L	0	0		NM_001171623	VEGFA	0	2.41643
NM_022045	MTBP	0	3		NM_016202	ZNF580	0	5.46259
NM_000416	IFNGR1	1.67504	2		NM_176812	CHMP4B	1.40056	1
NM_013335	GMPPA	0	0		NM_152562	CDCA2	0	1.3986
NM_001912	CTSL1	3.22581	1		NM_001172221	SCMH1	0	3
NM_053274	GLMN	0	0		NM_001001852	PIM3	0	3
NM_175039	ST6GALNAC4	0	2.67785		NM_015072	TTLL5	0	2
NM_031292	PUS7L	0	3.62314		NM_001025092	MBP	0	4
NM_022129	PBLD	0	1		NM_181312	TAZ	0	0
NM_001099671	C8orf59	0	3.96296		NM_001113495	SEPT9	0	2.14811
NM_016061	YPEL5	0	1		NM_003628	PKP4	0	0
NM_001175	ARHGDIB	0	1		NM_020908	TLE3	0	4
NM_212552	BOLA3	3.47222	1.70068		NM_001142483	C5orf13	0	2
NM_032014	MRPS24	0	3		NM_003763	STX16	0	4
NM_020317	C1orf63	4.06425	1.17096		NM_001083588	E2F5	0	0
NM_001018161	PON2	0	2		NM_022059	CXCL16	0	5
NM_021649	TICAM2	3.73134	2		NM_001008895	CUL4A	0	0
NM_001085411	C5orf33	0	2		NM_182847	ACCN4	0	3
NM_017737	FNBP1L	0	1		NM_001130850	CAB39	7.55887	2.90276
NM_002642	PIGC	0	1		NM_001170719	BCAR1	0	2
NM_032899	FAM83A	0	4		NM_003610	RAE1	0	2.41443
NM_139035	SMARCA1	0	0		NM_014875	KIF14	3.6976	2.75747
NM_016817	OAS2	6.74768	2.39132		NM_173831	ZNF707	3.25733	4.22061
NM_013229	APAF1	5.15363	3.35685		NM_147190	LASS5	3.45125	1.43266
NM_017681	NUP62CL	0	0		NM_007057	ZWINT	0	0
NM_183399	RNF14	0	0		NM_001099294	KIAA1644	0	1
NM_001127400	YPEL5	0	1		NM_032818	C9orf100	0	2.12233
NM_005204	MAP3K8	1.69779	3.43309		NM_001177644	DAG1	1.7762	4.08333
NM_030926	ITM2C	0	3.61918		NM_001002243	AFTPH	0	5.23864
NR_033676	NUP62CL	0	0		NM_001145358	SIN3A	0	1
NM_016545	IER5	0	5.329		NM_014918	CHSY1	3.26797	4.52788
NM_001159391	GUK1	0	1		NM_030922	NIPA2	6.55801	3.97034
NM_015475	FAM98A	0	1.1534		NM_001162427	TSC1	0	2.23964
NM_001688	ATP5F1	2.31481	2		NM_000430	PAFAH1B1	1.21803	3.93888
NM_020127	TUFT1	0	2		NM_020436	SALL4	0	0
NM_001031683	IFIT3	1.88324	1.39082		NM_207309	UAP1L1	2.76625	2.46914
NM_001613	ACTA2	0	1		NM_001142288	COX4NB	0	1.23916
NR_028032	HCG9	0	2		NM_001130955	ARHGEF18	1.67504	1.41044
NM_172361	CD46	0	1		NM_001008410	STEAP3	0	6
NM_001005526	SF3B1	2.78293	0		NM_001032283	TMPO	1.29702	1.24069
NM_001178014	PCCB	0	1		NM_032534	KRBA1	1.40449	1
NM_014175	MRPL15	0	0		NM_152925	CPNE1	1.65289	2.53165
NM_004766	COPB2	0	0		NM_015913	TXNDC12	3.38983	0
NM_015698	GPKOW	2.47723	8.34428		NM_001077511	TCF19	0	2
NM_006923	SDF2	2.42718	4.56804		NM_014233	UBTF	0	3.14548
NM_004913	C16orf7	4.34905	2.44092		NM_019862	ABCC1	1.76678	0
NM_001007074	RPL32	0	2		NM_001975	ENO2	0	0
NM_012115	CASP8AP2	2.8034	1.80505		NM_019857	CTPS2	0	0
NM_012430	SEC22A	1.42857	1		NM_004009	DMD	0	0
NM_001142598	P4HA2	1.98807	3		NM_004694	SLC16A6	0	2
NR_027624	BZW2	3.78788	2		NM_001171629	VEGFA	0	2.41643
NM_001018016	MUC1	3.4965	3.40056		NM_001008844	DSP	0	1
NM_032928	TMEM141	0	2		NM_003760	EIF4G3	1.78253	2.06612
NM_004373	COX6A1	1.66389	0		NM_001146285	TCF7L2	3.7594	4.09424
NM_007167	ZMYM6	0	1.89753		NM_013379	DPP7	0	1.0989
NM_001144878	IMPA1	3.42466	0		NM_176806	MOCS2	0	1
NM_001190353	ATP5J2	1.33333	1.17786		NM_001113513	ARHGEF7	0	0
NM_015642	ZBTB20	2.36407	1.7331		NM_145701	CDCA4	3.21543	0
NM_001134438	PHLDB2	0	3.43663		NR_003501	EARS2	3.96825	1.02564
NM_007283	MGLL	0	0		NM_001145357	SIN3A	3.14221	2.2837
NM_130897	DYNLRB2	0	0		NM_001005361	DNM2	0	0
NM_152411	ZNF786	3.1348	2		NM_147189	FAM110B	0	2.40749
NM_004889	ATP5J2	1.33333	1.17786		NM_176792	MRPL43	1.14679	2
NM_017898	MOSC2	3.33333	4.42857		NM_001042351	G6PD	0	0
NM_004047	ATP6V0B	0	3		NM_016328	GTF2IRD1	2.24719	0
NM_002166	ID2	0	4		NM_021931	DHX35	0	6
NM_173217	ST6GAL1	2.50627	3.87356		NM_001178064	NELF	0	2
NM_015948	SLC35B3	0	2.18341		NM_001142864	FAM38A	6.86617	0
NM_172352	CD46	0	1		NR_033708	KIAA0495	3.30033	0
NM_178157	FUT8	0	4		NM_003200	TCF3	0	5.42045
NM_005531	IFI16	0	0		NM_021976	RXRB	0	7
NM_001142434	MGEA5	0	1		NR_033709	KIAA0495	3.30033	0
NM_001011551	C1GALT1C1	2.85108	13.2797		NM_178000	PPP2R4	0	3
NM_002355	M6PR	0	2.23001		NM_145301	FAM18B2	0	2.3175
NM_001160210	SLC25A13	0	0		NM_177987	TUBB8	0	1.11982
NM_005419	STAT2	0	1.16959		NM_032996	CASP9	0	0
NM_173474	NTAN1	1.37174	1		NM_001129729	PLEKHG4	0	2.44092
NM_213674	TPM2	8.33333	1		NM_058243	BRD4	0	1
NM_001029896	WDR45	1.02564	0		NM_001145468	CYTSA	5.65784	0
NM_001733	C1R	0	1		NM_194359	RNF41	0	4.33839
NM_001042549	NSL1	1.67224	0		NM_152298	NASP	1.35501	1.18203
NM_004669	CLIC3	1.67504	6.43905		NM_020904	PLEKHA4	4.42948	2.20022
NM_012228	MSRB2	0	0		NM_004020	DMD	0	0
NM_173694	ATP11C	9.1466	0		NM_004012	DMD	0	1.4556
NM_023000	ARID4A	0	4.40845		NM_017668	NDE1	0	4.60317
NM_000994	RPL32	0	2		NM_001077498	C17orf63	5.38898	0
NM_015926	TEX264	0	2.34771		NM_003406	YWHAZ	0	4.99114
NM_003304	TRPC1	0	1		NM_001112707	TLK2	6.14522	0
NM_001007527	LMBRD2	0	1		NM_052821	WDR5	0	0
NM_001166261	MTIF3	3.10559	2.443		NM_020963	MOV10	0	2
NM_005836	HRSP12	0	1		NM_001164234	DDHD2	4.52186	1.76367
NM_003287	TPD52L1	0	0		NM_005510	DOM3Z	3.95257	1.33869
NM_005415	SLC20A1	3.32226	1		NM_003258	TK1	2.63852	1.40647
NM_001166700	FAM104B	0	0		NM_020131	UBQLN4	0	1
NM_019102	HOXA5	0	3		NM_001098833	ATXN7L3	2.99401	1.35501
NM_001164342	ZBTB20	0	2.11864		NM_004643	PABPN1	2.09644	0
NM_000946	PRIM1	0	4.26218		NM_001127717	LAMA3	6.12563	0
NM_172249	CSF2RA	2.13675	7.8797		NM_024866	ADM2	3.19489	4.24175
NM_177947	ARMCX3	0	1		NM_153240	NPHP3	4.80769	0
NM_022763	FNDC3B	3.57143	3.5463		NM_002598	PDCD2	0	0
NM_001174097	LDHB	0	1		NM_001142653	AARSD1	0	1
NM_001146102	PARP9	3.663	3.74159		NM_001017919	RCCD1	0	0
NM_001077516	SLC39A7	0	2.12233		NM_002973	ATXN2	6.72603	0
NM_014320	HEBP2	0	0		NM_002225	IVD	3.38409	0
NM_019048	ASNSD1	0	1		NM_014608	CYFIP1	4.39806	0
NM_138711	PPARG	6.41026	5.61097		NM_001161529	CSF2RA	2.13675	7.8797
NM_001037277	GGPS1	1.62866	2		NM_153618	SEMA6D	0	3
NM_001999	FBN2	0	1		NM_032885	ATG4D	1.64474	2.10526
NM_001107	ACYP1	0	1.38696		NM_001159772	CANT1	0	3
NM_018004	TMEM45A	0	3		NM_182678	UBE2E3	0	0
NM_000110	DPYD	0	1		NM_002897	RBMS1	0	4
NM_001945	HBEGF	3.30033	1		NM_004577	PSPH	5.07614	1.15075
NM_152331	ACOT4	0	6.15306		NM_178006	STARD13	0	2.43472
NM_003243	TGFBR3	0	0		NM_017955	CDCA4	3.21543	0
NM_014254	TMEM5	0	1.15607		NM_001171625	VEGFA	0	2.41643
NM_001008225	CNOT4	1.95312	0		NM_153046	TDRD9	2.43902	3.69492
NR_024012	TEX264	0	2.34771		NM_014667	VGLL4	0	0
NM_000700	ANXA1	0	1.02041		NM_139159	DPP9	4.09576	2.96736
NM_003850	SUCLA2	0	0		NM_001122634	CPS1	0	2.43062
NM_018698	NXT2	0	0		NM_012475	USP21	3.34448	0
NM_152912	MTIF3	3.10559	2.29177		NM_015549	PLEKHG3	0	0
NM_145330	MRPL33	6.53595	3.22717		NM_018182	C17orf63	5.38898	0
NM_001129896	SYTL4	1.76991	1		NM_005384	NFIL3	0	2
NM_006140	CSF2RA	2.13675	7.8797		NM_001135752	ECD	2.3753	2.44579
NM_004462	FDFT1	3.43643	1.41044		NM_015842	LMO7	0	2
NM_021105	PLSCR1	0	2		NR_027635	SPATA5L1	0	3
NM_015314	KIAA0895	0	5.66192		NM_003579	RAD54L	4.45733	0
NR_026550	BRP44	0	1		NM_018247	TMEM30A	5.00099	1
NM_002038	IFI6	0	4.12989		NM_021991	JUP	1.63934	2.89017
					NM_177969	PPM1B	3.42466	2.5685
					NM_213662	STAT3	0	1
					NM_182507	KRT80	0	4
					NM_014773	KIAA0141	0	1.41643
					NM_001136473	LITAF	0	0
					NM_007098	CLTCL1	0	3.19058
					NR_027654	SMAD6	0	2.00705
					NM_004422	DVL2	0	2
					NM_006035	CDC42BPB	0	8.10644
					NM_183040	DTNBP1	0	3.43266
					NM_139072	DNER	0	5
					NM_005312	RAPGEF1	4.09955	2
					NR_027749	TTC31	1.0352	2
					NM_032038	SPNS1	1.83824	0
					NM_000116	TAZ	0	0
					NM_022495	C14orf135	0	0
					NM_004091	E2F2	0	2.04822
					NM_001018067	SERBP1	0	1.16686
					NR_027760	CSF2RA	2.13675	7.8797
					NM_017785	CCDC99	0	4.31481
					NM_001042426	CENPA	1.19332	1
					NM_001170570	CXorf56	0	0
					NM_201224	DDX47	3.367	4.25399
					NM_000676	ADORA2B	3.32226	2.43062
					NM_001200	BMP2	0	2
					NM_001031694	SCMH1	0	3
					NM_001142291	MGRN1	1.22249	3.20513
					NM_001099695	REPIN1	1.64745	2
					NM_015640	SERBP1	0	1.16686
					NM_207380	C15orf52	0	0
					NM_005762	TRIM28	2.63158	4
					NM_020451	SEPN1	0	2.57978
					NM_001178086	ZFX	0	1
					NR_003092	E2F6	0	1
					NM_001875	CPS1	0	0
					NM_031268	PDPK1	0	0
					NM_000271	NPC1	2.42131	3.36407
					NM_015224	C3orf63	4.76953	1.18203
					NM_022917	NOL6	5.61872	1.72414
					NM_024569	MPZL1	5	1
					NM_000026	ADSL	1.9802	5.79123
					NM_001142761	C15orf23	0	0
					NM_003502	AXIN1	0	5.06279
					NM_015140	TTLL12	1.63132	3.77022
					NM_022731	NUCKS1	0	2.4556
					NM_001556	IKBKB	0	0
					NM_016287	HP1BP3	0	3.97177
					NM_017797	BTBD2	2.51264	2.73973
					NM_005730	CTDSP2	3.34448	2
					NM_177422	EIF2C3	0	3.40056
					NM_032352	BRMS1L	0	2.32802
					NM_004563	PCK2	9.52381	3.61772
					NM_001136015	ANXA2	3.30033	2
					NM_004503	HOXC6	0	2
					NM_138442	CCDC124	2.28833	1.05597
					NM_001002857	ANXA2	3.30033	2
					NM_020327	ACVR1B	0	4.44509
					NM_004350	RUNX3	0	1
					NM_006955	ZNF33B	0	2
					NM_001033026	C19orf6	2.90557	0
					NM_001163636	GTF2I	4.71698	2.08768
					NM_177452	TRAPPC6B	3.47222	2.79548
					NM_003676	DEGS1	3.41006	4.39814
					NM_001136036	ZNF692	0	1
					NM_139048	HLTF	0	0
					NM_023071	SPATS2	3.87597	0
					NM_006701	TXNL4A	3.26797	2.32275
					NM_002222	ITPR1	0	2
					NM_198242	EIF4G1	8.33672	0
					NM_001070	TUBG1	0	8.46859
					NM_003211	TDG	0	5.02165
					NM_031490	LONP2	0	0
					NM_147162	IL11RA	0	1.42857
					NM_006445	PRPF8	0	0
					NM_018373	SYNJ2BP	3.36134	1.15741
					NM_001178076	ASNS	0	1.35685
					NM_003161	RPS6KB1	0	1.1534
					NM_004075	CRY1	0	3
					NM_005177	ATP6V0A1	0	0
					NM_003185	TAF4	0	2.37363
					NR_015429	LOC283050	0	3
					NM_016612	SLC25A37	0	2
					NM_004309	ARHGDIA	3.67617	2.44499
					NM_001142475	C5orf13	3.01205	0
					NM_017817	RAB20	0	3.80435
					NM_145030	C7orf47	2.39808	1.6
					NM_178581	HM13	3.68992	0
					NM_144618	GABPB2	1.65563	1.02354
					NM_181311	TAZ	0	0
					NM_207121	FAM110A	1.17096	1
					NM_014154	ARMC8	0	0
					NM_002885	RAP1GAP	0	3
					NM_001146017	TJAP1	1.87266	1.42857
					NM_139350	BIN1	0	1.28205
					NM_033001	GTF2I	4.71698	2.08768
					NR_033421	SLC11A2	0	2
					NM_001554	CYR61	0	2
					NM_005100	AKAP12	0	0
					NR_024048	TAZ	0	0
					NM_021154	PSAT1	2.03252	0
					NM_002979	SCP2	0	3.86244
					NM_032151	PCBD2	3.3557	0
					NM_003364	UPP1	0	3.67647
					NM_138777	MRRF	1.7452	1.03093
					NM_002167	ID3	0	2
					NM_203372	ACSL3	0	2
					NM_182763	MCL1	4.37344	1.4245
					NM_016441	CRIM1	0	1
					NM_005207	CRKL	1.48148	0
					NM_001136203	CCDC124	2.55754	0
					NM_016206	VGLL3	0	1
					NM_001018050	POLR3H	0	2.39808
					NM_001177637	DAG1	1.7762	4.08333
					NM_001134231	NT5DC2	0	3.79597
					NM_002827	PTPN1	0	0
					NM_001134479	LRRC8D	3.32226	1
					NM_001184970	PACSIN2	3.29489	2.8777
					NM_203288	RP9	0	5.86999
					NM_173209	TGIF1	0	3
					NM_006959	ZNF17	0	1
					NM_004486	GOLGA2	0	7.2687
					NM_032636	PSRC1	3.33333	4.05252
					NM_001145206	KIAA1671	1.40449	0
					NM_012264	TMEM184B	0	2.61812
					NM_001006622	WDR33	0	0
					NM_001014283	DCUN1D2	0	1.27226
					NM_001130445	SSFA2	0	3
					NM_001993	F3	0	2
					NM_014230	SRP68	3.89105	3.29702
					NM_015537	NELF	0	2
					NM_001450	FHL2	0	1
					NM_173497	HECTD2	0	1
					NM_152829	TES	0	0
					NM_005937	MLLT6	0	2
					NM_003363	USP4	1.09051	0
					NM_030918	SNX27	4.11523	1
					NM_153824	PYCR1	0	4.87151
					NM_207196	ADAM15	0	3.87151
					NM_007085	FSTL1	0	1.45349
					NM_005782	THOC4	0	5.03431
					NM_020936	DDX55	0	0
					NM_022730	COPS7B	0	6.25319
					NM_000883	IMPDH1	5.07737	2.75214
					NM_182765	HECTD2	0	1
					NM_001081492	KRT80	0	4
					NM_018445	SELS	2.2779	2.78253
					NM_001017416	USP1	2.09205	2
					NM_018263	ASXL2	0	1
					NM_005946	MT1A	3.93701	2.34048
					NM_024814	CBLL1	0	3
					NM_013975	LIG3	0	0
					NM_006324	CFDP1	1.79533	3.43678
					NM_152266	C19orf40	0	2.38313
					NM_052901	SLC25A25	0	2.4809
					NM_178003	PPP2R4	0	3
					NM_004273	CHST3	0	3
					NM_147133	NFX1	0	1.68634
					NM_001961	EEF2	5.44733	0
					NM_017958	PLEKHB2	5.95788	4.95852
					NM_212471	PRKAR1A	0	1
					NM_001130847	AIFM1	3.18471	2
					NM_016622	MRPL35	1.46199	0
					NM_031992	EIF4H	0	3.34003
					NM_052897	MBD6	2.21239	1.0917
					NM_133172	APBB3	0	2
					NM_001145157	NR2F2	0	3
					NM_019095	CRLS1	0	2
					NM_001006642	SLC25A25	3.59051	3
					NM_030980	ISG20L2	3.48432	2.40252
					NM_153050	MTMR3	5.12334	3.61792
					NM_207115	ZNF580	0	5.4217
					NM_080422	PTPN2	0	1
					NM_006775	QKI	3.40136	2
					NM_003900	SQSTM1	3.861	0
					NM_005027	PIK3R2	4.34783	5.99114
					NM_001135167	ALDH3A1	0	3.10619
					NM_001172682	ZNF641	0	0
					NM_007349	PAXIP1	0	0
					NM_021253	TRIM39	0	3.50058
					NM_033375	MYO1C	0	1
					NM_021174	KIAA1967	0	6
					NM_080423	PTPN2	0	1
					NM_001177433	TRPV4	0	1
					NM_053013	ENO3	0	3
					NM_005653	TFCP2	3.19489	0
					NM_172249	CSF2RA	2.13675	7.8797
					NM_001170569	CXorf56	0	0
					NM_014106	ZNF770	0	2.0101
					NM_080594	RNPS1	0	5.17647
					NM_145059	FUK	0	3.64745
					NM_001159508	IVD	3.38409	0
					NM_000597	IGFBP2	1.97239	2.41944
					NM_025222	WDR82	3.33333	1
					NM_001128849	SMARCA4	1.41044	0
					NM_001032280	TFAP2A	0	4
					NM_032740	SFT2D3	0	3.34409
					NM_003075	SMARCC2	0	3.89753
					NM_001145454	STMN1	0	2.13122
					NM_001025433	NQO1	5.29104	1.39665
					NM_012482	ZNF281	3.30033	1
					NM_001127458	CRLS1	0	2
					NM_001130528	SPAG9	1.4245	1.21507
					NM_018992	KCTD5	5.61798	1.21655
					NM_139346	BIN1	0	1.28205
					NM_005412	SHMT2	0	0
					NM_001943	DSG2	0	2
					NM_181308	WDR20	0	1
					NM_001631	ALPI	0	1.18906
					NM_006140	CSF2RA	2.13675	7.8797
					NM_020397	CAMK1D	2.25734	6.71429
					NM_001102369	C14orf159	3.19489	0
					NM_023018	NADK	0	2
					NM_021623	PLEKHA2	0	0
					NM_133467	CITED4	2.27273	1.40449
					NM_020137	GRIPAP1	0	0
					NM_012463	ATP6V0A2	4.88335	0
					NM_005022	PFN1	0	6
					NM_005151	USP14	0	0
					NM_005973	PRCC	2.85037	1
					NM_014685	HERPUD1	0	3.73488
					NM_003622	PPFIBP1	0	2.43062
					NM_024780	TMC5	1.32979	8.42478
					NM_018463	ITFG2	0	2.35294
					NM_181353	ID1	1.80505	3.88184
					NM_004925	AQP3	5.13149	1.06952
					NM_002756	MAP2K3	0	2
					NM_031407	HUWE1	0	0
					NM_178580	HM13	3.68992	0
					NM_152515	CKAP2L	0	0
					NM_033624	FBXO21	0	3.40716
					NM_130781	RAB24	3.28947	2
					NM_001079537	TRAPPC6B	3.47222	2.79548
					NM_017822	C12orf41	6.60246	2.25989
					NM_001145155	NR2F2	0	2
					NM_001018053	PFKFB2	0	1
					NR_026580	TFDP1	0	1
					NM_004560	ROR2	0	1
					NM_001699	AXL	4.25866	0
					NM_001675	ATF4	0	2.26305
					NM_005189	CBX2	3.19489	1
					NM_001142575	IMPDH1	0	3.11111
					NM_001177643	DAG1	1.20773	1.11235
					NM_024339	THOC6	1.19617	3.07469
					NM_015131	WDR43	9.78673	0
					NM_001142300	CCNYL1	0	5.83699
					NM_199423	WWP2	5.31299	0
					NM_001004431	METRNL	0	3
					NM_020858	SEMA6D	0	3
					NM_014480	ZNF544	6.13363	1.02249
					NM_001169106	FAM21C	3.30033	1
					NM_021170	HES4	0	3
					NM_014872	ZBTB5	11.2313	2
					NM_133646	ZAK	0	3.25469
					NM_001746	CANX	2.27015	0
					NM_138575	PGAM5	2.331	8.67891
					NM_175876	EXOC8	4.72813	1
					NM_006738	AKAP13	0	3.96078
					NM_020300	MGST1	0	0
					NM_001123378	ADSL	1.9802	5.79123
					NM_001031677	RAB24	3.28947	2
					NM_033304	ADRA1A	0	3
					NM_007174	CIT	4.93517	0
					NM_080725	SRXN1	0	2
					NM_033088	FAM40A	0	1.42653
					NM_030932	DIAPH3	0	0
					NM_014851	KLHL21	1.9685	2.03252
					NM_003576	STK24	0	1
					NM_182676	PLTP	0	0
					NM_199440	HSPD1	0	1
					NM_001170720	BCAR1	4.41548	3.20264
					NM_020876	ARHGAP23	0	1.53374
					NM_004050	BCL2L2	0	6.7296
					NM_001166346	MDFIC	7.91323	2.30039
					NM_024545	SAP130	0	2.3947
					NM_005570	LMAN1	0	2
					NM_001136472	LITAF	0	0
					NM_001122823	GTF3C5	3.43643	5.30899
					NM_032737	LMNB2	4.32175	0
					NM_000945	PPP3R1	0	1.04167
					NM_018283	NUDT15	0	2.11111
					NM_016831	PER3	0	2
					NM_006764	IFRD2	0	1
					NM_018174	MAP1S	0	3.76243
					NM_001033756	VEGFA	0	2.41643
					NM_182565	FAM100B	3.861	0
					NM_006718	PLAGL1	0	2.14943
					NM_001161662	WWC1	0	1
					NM_017802	HEATR2	0	2.42653
					NM_001178096	F3	0	2
					NM_001128919	MARK3	0	0
					NM_138462	ZMYND19	3.55223	14.0561
					NM_133173	APBB3	0	2
					NR_003141	SNHG4	2.65618	1
					NM_015352	POFUT1	0	6
					NM_001159643	MCTP2	3.861	1.27877
					NM_001164816	ACIN1	1.45349	0
					NM_080652	TMEM41A	0	1.36986
					NM_001163315	FBXL17	0	2
					NM_007350	PHLDA1	0	3.41243
					NM_000368	TSC1	0	2.23964
					NM_001173512	MRRF	1.7452	1.03093
					NM_183241	C9orf142	0	2.38889
					NM_013407	DHPS	2.09644	5.16796
					NM_031216	SEH1L	0	1.47493
					NM_015658	NOC2L	0	4
					NM_174942	GAS2L3	0	2.30415
					NM_019032	ADAMTSL4	2.84495	0
					NM_152308	C16orf75	0	0
					NM_207291	USF2	0	1
					NM_002734	PRKAR1A	0	0
					NM_006767	LZTR1	0	2
					NM_031480	RIOK1	1.58479	2
					NM_001006634	ARHGAP17	3.57143	1.5949
					NM_001170714	BCAR1	4.29554	2.94932
					NM_001172704	GGA3	0	3.30947
					NM_001127322	CBX5	2.66667	7.31126
					NM_002304	LFNG	0	2
					NM_206926	SEPN1	0	2.57978
					NM_005251	FOXC2	0	3
					NM_175913	JPH2	0	2.43472
					NM_001694	ATP6V0C	3.33333	2.23466
					NM_139347	BIN1	0	1.28205
					NM_017843	BCAS4	0	1.17096
					NM_015127	CLCC1	0	3.17644
					NM_018131	CEP55	0	0
					NM_032304	HAGHL	0	3
					NM_133443	GPT2	0	2
					NM_004176	SREBF1	0	1
					NM_001177635	DAG1	1.7762	4.08333
					NM_000903	NQO1	5.29104	1.39665
					NM_002296	LBR	0	0
					NM_182691	SRPK2	2.60417	1.10865
					NM_003045	SLC7A1	0	0
					NM_001145044	SLCO3A1	0	2
					NM_001009569	MLLT10	0	2
					NM_033025	SYDE1	4.95671	1.42857
					NM_194071	CREB3L2	0	0
					NM_012242	DKK1	0	3
					NM_001004105	GRK6	5.54743	1.31062
					NM_001042510	ZNF706	0	1.4245
					NM_021079	NMT1	2.66412	1.29534
					NM_198589	BSG	7.84364	0
					NM_001135999	RUSC2	5.47445	2.25313
					NM_006453	TBL3	1.33511	1.00604
					NM_032634	PIGO	1.81488	1
					NM_173210	TGIF1	0	6
					NM_006711	RNPS1	0	4
					NM_001003795	GTF2IRD2B	1.21655	0
					NM_001171202	UBAP1	5.41016	1.44718
					NM_003926	MBD3	2.1692	4.12127
					NM_004631	LRP8	3.22581	0
					NM_014902	DLGAP4	0	0
					NM_144574	WDR20	0	1
					NM_001127660	MFN2	0	0
					NM_144607	CYB5D1	0	2
					NM_170719	C13orf23	10.3093	2
					NM_018347	C20orf29	3.42466	4.00983
					NM_001136575	LANCL1	0	0
					NM_018386	PCID2	3.80228	3.7137
					NM_001025243	IRAK1	0	3
					NM_001172435	RAB3GAP1	1.65563	2.10526
					NM_004217	AURKB	7.53098	12.3857
					NR_026846	LOC285074	0	1.43266
					NM_006182	DDR2	0	1
					NR_028057	PLCXD1	0	0
					NM_004537	NAP1L1	0	3.18761
					NM_001184889	NIPA2	6.55801	3.97034
					NM_007184	NISCH	0	4
					NM_007320	RANBP3	4.64682	0
					NM_016355	DDX47	3.367	4.25399
					NM_016486	TMEM69	1.17371	2
					NM_017865	ZNF692	0	1
					NM_020857	VPS18	1.20337	2.77936
					NM_001017998	GNG10	0	1.05485
					NM_007362	NCBP2	0	2.88679
					NM_001008738	FNIP1	0	1
					NM_005500	SAE1	1.1655	0
					NM_022779	DDX31	3.3557	4.3947
					NM_001136108	R3HCC1	2.11864	1
					NM_013374	PDCD6IP	3.41297	1
					NM_001104631	PDE4D	0	5
					NM_001172222	SCMH1	0	3
					NM_018566	YOD1	0	2
					NM_017978	ANKHD1	6.31372	1.75439
					NM_182742	TXNRD1	0	1.33333
					NM_033426	KIAA1737	0	0
					NM_030881	DDX17	0	1.05152
					NM_001173988	C9orf86	13.5135	2
					NR_026808	C15orf28	0	3
					NM_172226	CAMKK2	0	1
					NM_001024668	LETMD1	1.61031	3.63663
					NM_053067	UBQLN1	0	3.41844
					NM_139343	BIN1	0	1.28205
					NM_031300	MXD3	0	0
					NM_139078	MAPKAPK5	0	1.44092
					NM_001011658	TRAPPC2	0	1
					NM_001128845	SMARCA4	1.5361	3.33333
					NM_001145650	ZNF529	1.62602	1
					NM_014771	RNF40	4.13223	5
					NM_007322	RANBP3	4.64682	0
					NM_005417	SRC	0	1.43885
					NM_022908	NT5DC2	0	3.84496
					NM_002227	JAK1	2.43902	0
					NM_001162383	ARHGEF2	0	3.20337
					NM_183009	KIAA1429	0	0
					NR_023313	CIRBP	0	1
					NM_016337	EVL	9.59721	0
					NM_004021	DMD	0	0
					NM_078483	SLC36A1	9.09091	0
					NM_030978	ARPC5L	0	0
					NM_001105537	ZNF142	0	1
					NM_022137	SMOC1	1.72712	0
					NM_003329	TXN	0	3
					NR_033711	KIAA0495	3.30033	0
					NR_024165	ZNF323	0	0
					NM_032848	C12orf52	0	3.67817
					NM_001008219	AMY1C	0	0
					NM_001893	CSNK1D	1.84502	0
					NM_020695	REXO1	5.63973	2.64947
					NM_006015	ARID1A	3.21543	4.45138
					NM_001018004	TPM1	0	1
					NM_020310	MNT	0	5.46914
					NM_021005	NR2F2	0	4
					NM_001518	GTF2I	4.71698	2.08768
					NM_002263	KIFC1	0	1.45985
					NM_018455	CENPN	0	2.37741
					NM_005578	LPP	4.42478	0
					NM_021198	CTDSP1	0	6
					NM_024077	SECISBP2	0	1
					NM_005596	NFIB	0	2
					NM_001006610	SIAH1	0	1.52207
					NM_138373	MYADM	0	0
					NM_001136195	TNPO2	4.85437	3.74986
					NM_006549	CAMKK2	2.45098	1.94553
					NM_002809	PSMD3	3.23625	3.44718
					NM_018706	DHTKD1	1.66113	0
					NM_022490	POLR1E	0	3.21803
					NM_020998	MST1	0	0
					NM_001077397	IRF2BP2	0	3
					NM_014901	RNF44	0	1.01317
					NM_003371	VAV2	0	4.15075
					NM_001098504	DDX17	8.12175	5.43352
					NM_001100620	TROAP	0	0
					NM_015695	BRPF3	0	1
					NM_153437	ODF2	2.24215	0
					NM_001142605	EFTUD2	0	2
					NM_171846	LACTB	2.06612	0
					NM_181656	C17orf58	1.5528	1
					NM_022075	LASS2	0	2.95595
					NM_181655	C17orf58	1.5528	1
					NM_001171203	UBAP1	5.41016	1.44718
					NM_177525	MEST	0	1
					NR_024058	YWHAE	1.73913	2.75684
					NM_015483	KBTBD2	1.80832	1
					NM_015037	KIAA0913	14.4569	1
					NM_006809	TOMM34	0	4.65386
					NM_002613	PDPK1	0	0
					NM_017925	DENND4C	2.90698	0
					NM_001998	FBLN2	0	7
					NM_024667	VPS37B	0	3.38095
					NR_000010	SNORD4A	0	2.61843
					NM_014913	ADNP2	0	3
					NM_014899	RHOBTB3	0	4
					NM_006415	SPTLC1	0	0
					NM_006026	H1FX	0	3
					NM_138778	WDR85	0	1
					NM_138774	C19orf22	8.33257	0
					NM_001035521	GTF3C2	0	3.24215
					NM_005381	NCL	3.44234	4.8315
					NM_001693	ATP6V1B2	0	0
					NM_014494	TNRC6A	0	1
					NM_001161530	CSF2RA	0	2.65957
					NM_001009552	PPP2CB	0	0
					NM_003496	TRRAP	0	5.52489
					NM_001130040	SHC1	6.67267	2
					NM_015229	KIAA0664	1.53846	0
					NM_004695	SLC16A5	0	9.7012
					NM_013256	ZNF180	0	1.28205
					NM_001159644	MCTP2	0	0
					NM_006055	LANCL1	0	0
					NM_018101	CDCA8	4.99136	6.65116
					NM_024735	FBXO31	4.04501	2.22031
					NM_133452	RAVER1	5.29101	4.46609
					NM_014700	RAB11FIP3	2.10333	0
					NM_014437	SLC39A1	0	1.41844
					NM_016433	GLTP	0	0
					NM_138395	MARS2	0	1
					NM_001048210	CLCC1	0	3.17644
					NM_206853	QKI	3.40136	2
					NM_018841	GNG12	0	4
					NM_198244	EIF4G1	8.33672	0
					NM_004099	STOM	3.57143	2
					NM_001015049	BAG5	5.09204	1.78891
					NM_002810	PSMD4	0	2.28311
					NM_018072	HEATR1	3.69004	1.37174
					NM_001145714	SAE1	1.1655	0
					NM_004468	FHL3	0	1.47275
					NM_020362	C1orf128	0	1.43062
					NM_001007214	CACYBP	0	2.02459
					NM_030919	FAM83D	0	0
					NM_001145773	GPR56	0	4.40647
					NM_015144	ZCCHC14	0	4.12486
					NM_172236	POFUT1	0	6
					NM_001039703	NBPF10	0	0
					NM_212472	PRKAR1A	0	0
					NM_138447	ZNF689	2.26501	3.91908
					NM_015238	WWC1	0	1
					NM_005504	BCAT1	3.30033	0
					NM_001099952	ITPR1	0	2
					NM_020824	ARHGAP21	5.07614	1
					NM_198486	RPL7L1	6.82336	0
					NM_003286	TOP1	3.16456	2.56006
					NM_001128848	SMARCA4	1.5361	3.33333
					NM_005480	TROAP	0	0
					NM_032050	PATZ1	2.22222	5.21053
					NM_001184985	WNK1	0	1
					NM_003074	SMARCC1	12.5387	1.7301
					NM_001164281	TRAF3IP2	3.24675	0
					NM_001128835	TRAPPC2	0	1
					NM_022778	CCDC21	3.98406	1.33511
					NM_001113494	SEPT9	0	2
					NM_033420	C19orf6	2.90557	0
					NM_002540	ODF2	3.32226	1.45138
					NM_005234	NR2F6	0	2.78891
					NM_001032291	PSRC1	3.33333	4.05252
					NM_001135772	LRP5L	1.34228	0
					NM_138285	NUP35	0	2.99401
					NM_016591	GCNT4	0	4
					NM_001134473	KIAA0182	0	1.43472
					NM_001163423	ZNF580	0	5.46259
					NM_001453	FOXC1	0	4
					NM_007043	KRR1	0	2.27551
					NM_002220	ITPKA	0	1
					NM_001177634	DAG1	1.7762	4.08333
					NM_001083585	RABEP1	7.5671	0
					NM_012474	UCK2	0	4.19298
					NM_152926	CPNE1	1.65289	2.53165
					NM_004736	XPR1	0	2.11111
					NM_006724	MAP3K4	0	1
					NM_001010858	RNF187	2.29885	4.49304
					NM_001033556	PPM1B	3.42466	2.5685
					NM_000366	TPM1	0	1
					NR_002206	GTF2IP1	0	2
					NM_145764	MGST1	6.64481	0
					NM_006390	IPO8	0	2
					NM_139135	ARID1A	3.21543	4.45138
					NM_014999	RAB21	0	0
					NM_001043318	C14orf43	2.80899	1
					NM_013269	CLEC2D	5.46845	0
					NM_130838	UBE3A	0	0
					NM_001973	ELK4	0	3
					NM_004305	BIN1	0	1.28205
					NM_001164817	ACIN1	1.45349	0
					NM_001005753	VPS24	0	2
					NM_006155	SEPT2	3.69004	3.37174
					NM_004687	MTMR4	2.00803	1
					NM_001098624	MID1	0	3.37552
					NM_001161532	CSF2RA	2.13675	7.8797
					NM_015088	TNRC6B	0	1
					NM_001170718	BCAR1	4.29554	2.94932
					NM_014517	UBP1	0	1.40647
					NM_001048183	PHACTR4	7.9372	0
					NM_004457	ACSL3	0	2
					NM_005685	GTF2IRD1	1.65563	0
					NM_001004419	CLEC2D	5.46845	0
					NM_005701	SNUPN	2.39036	1.73913
					NM_002135	NR4A1	0	0
					NM_001142298	SQSTM1	0	3
					NM_001100623	PLEKHB2	5.95788	4.95852
					NM_024032	C17orf53	3.82576	3
					NM_020447	C15orf17	17.2035	2.07039
					NM_001755	CBFB	5.64009	2.1236
					NM_002086	GRB2	3.71058	7.1692
					NM_001206	KLF9	0	0
					NM_015721	GEMIN4	0	1
					NM_015262	FAM21C	3.30033	1
					NM_139207	NAP1L1	0	3.18761
					NM_145159	JAG2	0	3
					NM_018304	PRR11	3.48432	3.02459
					NM_021735	CLCN6	0	4
					NM_153267	MAMDC2	0	3.43062
					NM_001013258	ZNF789	3.29489	2.83891
					NM_003920	TIMELESS	3.19489	2.17786
					NM_005120	MED12	1.68919	1.11857
					NM_015995	KLF13	0	1
					NM_176814	ZNF800	9.00901	1.12486
					NM_177444	PPFIBP1	0	2.43062
					NM_015680	C2orf24	0	4
					NR_033302	DHX9	2.90698	3.6355
					NM_016333	SRRM2	3.53366	6.29828
					NM_024646	ZYG11B	0	0
					NM_018188	ATAD3A	0	1
					NM_001905	CTPS	3.41297	2.58228
					NM_001004106	GRK6	5.54743	1.31062
					NM_017866	TMEM70	0	0
					NM_138328	RHBDL3	3.34448	2.42653
					NM_001859	SLC31A1	0	0
					NM_004383	CSK	2.66667	4
					NM_000970	RPL6	0	1.30548
					NR_002809	LOC338799	0	3
					NM_004208	AIFM1	3.18471	2
					NM_001033857	DCLRE1C	5.67079	3.14977
					NM_001025367	VEGFA	0	2.41643
					NM_001142574	IMPDH1	0	3.11111
					NM_018298	MCOLN3	3.08642	0
					NM_020726	NLN	0	3.2285
					NM_015033	FNBP1	0	1.52672
					NM_002213	ITGB5	0	1.59744
					NR_003129	RNF5P1	0	5.52489
					NM_001018020	TPM1	0	1
					NM_138363	CCDC45	0	3
					NR_028493	LYRM2	3.31126	3.23001
					NM_018186	C1orf112	0	1
					NM_014640	TTLL4	2.85714	1.40845
					NM_000227	LAMA3	0	0
					NM_002768	CHMP1A	0	5
					NM_152383	DIS3L2	4.60829	4.49289
					NM_001001433	STX16	0	4
					NM_032530	ZNF594	2.09205	6.49351
					NM_022095	ZNF335	3.56695	2.38663
					NM_012199	EIF2C1	0	1
					NM_022116	FIGNL1	0	0
					NM_015198	COBL	6.0241	6.78781
					NM_004022	DMD	0	0
					NM_001127718	LAMA3	0	0
					NM_181313	TAZ	0	0
					NM_024558	C14orf138	0	2.00401
					NM_145813	AIFM1	2.7248	2
					NM_001100812	CXCL16	0	5
					NM_003130	SRI	0	1
					NM_016256	NAGPA	0	1.45138
					NM_173515	CNKSR3	0	2.65563
					NM_138338	POLR3H	0	2.39808
					NM_022766	CERK	0	1
					NM_201524	GPR56	0	4.40647
					NM_177968	PPM1B	3.42466	2.5685
					NM_181673	OGT	3.30033	2.43472
					NM_001145255	IKBKG	1.56495	5.20686
					NR_033698	FNTA	0	2.56535
					NM_004565	PEX14	1.55763	2.07469
					NM_016075	VPS36	0	2.13122
					NM_201552	FGL1	0	4
					NM_005539	INPP5A	0	3
					NM_006845	KIF2C	0	2.30947
					NM_016569	TBX3	0	2
					NM_014323	PATZ1	2.22222	5.21053
					NM_006769	LMO4	0	2
					NM_024329	EFHD2	0	5.86598
					NM_001135700	YWHAZ	0	2.46609
					NM_001001555	GRB10	0	2.22699
					NM_001166301	DHX40	0	6.2617
					NM_003410	ZFX	0	1
					NM_014757	MAML1	0	5
					NM_022553	VPS52	0	13.0973
					NM_147134	NFX1	0	1.68634
					NM_024086	METT10D	3.3557	1.443
					NM_198597	SEC24C	1.80832	1
					NM_001010974	BCAS4	0	1.17096
					NM_015898	ZBTB7A	0	4.68769
					NM_017706	WDR55	0	0
					NM_052853	ADCK2	0	1
					NM_001099413	MYST3	0	0
					NM_006662	SRCAP	1.36426	6.36943
					NM_005401	PTPN14	14.0954	2
					NM_001677	ATP1B1	0	2
					NM_001172692	ZNF573	0	2.44943
					NM_020850	RANBP10	3.64092	2.94118
					NM_145012	CCNY	0	1.29702
					NM_005689	ABCB6	0	3
					NR_024199	CBLL1	0	3
					NM_001080394	KIAA0146	0	2
					NM_001083314	CHMP1A	0	5
					NM_005722	ACTR2	0	0
					NM_001845	COL4A1	0	5
					NM_033360	KRAS	0	2
					NM_001137673	ILF3	4.23147	2.40964
					NM_182910	SYNE2	0	0
					NM_182492	LRP5L	0	1
					NM_001166037	ZNF260	0	3.28311
					NM_022758	C6orf106	1.35501	3
					NM_001229	CASP9	0	0
					NM_004295	TRAF4	0	6.85817
					NM_134265	WSB1	0	2.81366
					NM_182692	SRPK2	0	0
					NM_001031680	RUNX3	0	1
					NM_004364	CEBPA	0	2.45138
					NM_003662	PIR	3.33333	4.85714
					NM_003072	SMARCA4	1.21507	0
					NM_182487	OLFML2A	2.1645	0
					NM_018330	KIAA1598	6.7133	0
					NM_015354	NUP188	0	2
					NM_001040613	TMEM70	0	0
					NM_000553	WRN	0	0
					NM_001177641	DAG1	1.7762	4.08333
					NM_015458	MTMR9	0	0
					NM_001008492	SEPT2	3.34448	3
					NM_001080480	MBOAT1	5.91716	2.1534
					NR_000034	TMEM185B	0	5
					NM_015356	SCRIB	0	1
					NM_198513	PHF20L1	0	2
					NM_014612	FAM120A	4.92484	2.45138
					NM_012265	RHBDD3	0	2
					NM_002537	OAZ2	1.83824	6.81297
					NM_000538	RFXAP	0	1
					NM_025232	REEP4	0	1
					NM_138578	BCL2L1	0	2
					NM_001171162	ZMYM3	0	1.53374
					NR_002612	DLEU2	0	5
					NM_003594	TTF2	0	0
					NM_014516	CNOT3	0	0
					NM_003422	MZF1	2.24719	3.34009
					NM_001142448	SPNS1	1.83824	0
					NM_170665	ATP2A2	0	1.26263
					NM_002270	TNPO1	0	2.45349
[truncated: 997 more rows]

## Sheet: Genic_HSF
UPREGULATED					DOWNREGULATED
NM_ID	GENE_NAME	# of HSF in/ 10kb Alu	# of HSF in/ 10kb non-Alu		NM_ID	GENE_NAME	# of HSF in/ 10kb Alu	# of HSF in/ 10kb non-Alu
NM_014260	PFDN6	0	0		NM_020170	NCLN	3.83534	6.92826
NM_001142497	MLKL	1.90042	3.78113		NM_001174129	SLC11A2	2.80446	4.63553
NM_145243	OMA1	4.61148	1.62025		NM_213611	SLC25A3	11.3507	4.53583
NM_007315	STAT1	8.80282	6.52027		NR_027776	PMS2L5	6.90608	4.14723
NM_012240	SIRT4	6.0818	4.60299		NM_052820	CORO2A	6.68449	4.97974
NM_020156	C1GALT1	13.3601	3.0153		NM_194278	C14orf43	9.81194	3.07204
NM_001689	ATP5G3	0	1.92678		NM_001020821	MYADM	0	6.59631
NM_016063	HDDC2	16.5563	4.96505		NM_001127889	SPG21	8.65052	2.49283
NM_001164346	ZBTB20	5.59374	3.46296		NM_003330	TXNRD1	7.7912	2.77222
NM_031925	TMEM120A	0	7.38443		NM_201277	CNN2	0	0
NM_014140	SMARCAL1	3.87447	2.98438		NM_004862	LITAF	3.60257	2.01833
NM_003123	SPN	0	4.31779		NM_004463	FGD1	8.03356	4.55581
NM_032319	C2orf7	8.56898	4.93097		NM_138346	KIAA2013	0	9.58405
NM_004264	MED21	0	0		NM_020338	ZMIZ1	5.82129	6.11332
NM_020150	SAR1A	3.74672	1.13276		NM_005030	PLK1	7.57576	7.91139
NM_001024666	SH3KBP1	5.81151	2.81016		NM_032290	ANKRD32	7.79727	1.49425
NM_001122848	SLC6A12	0	3.42334		NM_181291	WDR20	4.39416	2.89665
NM_001129765	NSDHL	6.34518	3.40474		NM_014797	ZBTB24	3.57015	2.79002
NM_015954	DERA	7.80869	2.76136		NM_173576	MKX	7.06714	3.64183
NM_001145008	BTN3A1	0	2.4416		NM_152523	CCNYL1	4.14113	1.22854
NM_178234	TUSC3	4.53063	1.82901		NM_005444	RQCD1	7.28757	3.25009
NR_023347	CYB5D2	6.75828	4.95491		NM_025238	BTBD1	4.83754	2.59585
NM_002778	PSAP	8.10537	3.32303		NM_183050	BCKDHB	5.34259	1.8249
NM_198795	TDRD1	8.50547	0.892758		NM_017921	NPLOC4	7.0368	3.86361
NM_004085	TIMM8A	34.1297	3.31016		NM_001025081	MBP	16.9635	7.27998
NM_001008897	TCP1	0	3.06341		NM_006494	ERF	0	3.95101
NM_001039938	INTS6	0	0		NM_018555	ZNF331	2.77675	4.08391
NM_004567	PFKFB4	2.84091	3.5025		NM_000339	SLC12A3	11.8128	6.05464
NM_024122	APOO	3.87792	2.04893		NM_080627	C20orf117	5.7246	3.32162
NM_182685	EFNA1	0	4.85123		NM_018416	FOXJ2	6.71141	2.73373
NM_017420	SIX4	5.06329	1.58453		NM_004759	MAPKAPK2	4.45931	2.89836
NM_006281	STK3	3.21703	2.10773		NM_020382	SETD8	3.89864	6.285
NM_001547	IFIT2	0	5.45852		NM_006051	APBB3	34.4828	0
NM_006765	TUSC3	4.53063	1.82901		NM_080686	BAT2	21.5285	9.18213
NM_001145099	SLC2A6	0	11.8359		NM_001172681	ZNF641	0	8.75912
NM_000255	MUT	0	1.95906		NM_138769	RHOT2	0	6.62361
NM_001024947	YIPF5	0	1.71821		NM_001024662	RPL6	0	4.77897
NR_027476	ABHD14B	0	6.32378		NM_206855	QKI	5.04832	1.79894
NM_030790	ITFG1	6.90955	2.33681		NM_001083614	EARS2	2.04165	3.38671
NM_018379	FAM63A	0	2.17533		NM_016030	TTC15	5.92347	5.13908
NM_001145446	ZNF200	0	4.46748		NR_003094	E2F6	3.97141	2.0748
NR_027662	SLC25A13	4.76569	2.5677		NM_004996	ABCC1	4.31287	2.8777
NM_020414	DDX24	9.6123	3.31248		NM_002451	MTAP	2.531	4.04149
NM_018368	LMBRD1	11.6788	1.92041		NM_152931	CPNE1	6.93602	0.603938
NM_007108	TCEB2	13.4409	3.89181		NM_004871	GOSR1	2.80925	1.54927
NM_152726	EFHA1	5.95664	2.21659		NM_006963	ZNF22	0	4.43951
NM_001168331	NDUFB4	0	1.71585		NM_020445	ACTR3B	3.62013	2.90996
NM_001146103	PARP9	3.94841	2.05719		NM_017941	C17orf80	2.79096	1.57023
NM_000104	CYP1B1	0	2.36407		NM_194457	UBE2J2	10.0452	5.01222
NM_001166702	FAM104B	7.31529	2.75425		NM_001113511	ARHGEF7	4.4484	3.06049
NM_033515	ARHGAP18	5.62074	1.93443		NM_014226	RAGE	7.50817	3.90974
NM_024839	RPP21	0	0		NM_004393	DAG1	8.61423	2.32054
NM_001098479	HLA-F	0	0		NM_005192	CDKN3	6.27549	1.4944
NM_015391	ANAPC13	16.129	2.59808		NM_005888	SLC25A3	11.3507	4.53583
NM_013363	PCOLCE2	5.15663	3.45983		NM_001918	DBT	4.597	2.60626
NM_001143679	GSTK1	0	10.7712		NM_001034024	DMAP1	0	4.33213
NM_001710	CFB	0	6.5136		NM_201559	FOXO3	7.16332	3.42773
NM_006100	ST3GAL6	6.83527	3.14268		NM_003913	PRPF4B	4.77726	1.41739
NM_005175	ATP5G1	0	0		NM_001127190	CSK	0	6.61006
NM_000594	TNF	0	10.8578		NM_004415	DSP	0	5.43478
NM_005066	SFPQ	0	4.93644		NM_020442	VARS2	15.1286	4.31295
NM_001128227	GNE	6.89719	4.15984		NM_001170536	ATAD3A	3.63769	2.40096
NM_198828	MAST4	4.21822	2.35875		NM_001007553	CSDE1	6.1262	3.03951
NM_001177304	PLSCR4	6.93722	2.32309		NM_139349	BIN1	0	5.10052
NM_003534	HIST1H3G	0	0		NM_000234	LIG1	2.24786	5.32557
NM_006675	TSPAN9	5.54045	3.32707		NM_198951	TGM2	3.52237	4.0798
NM_002488	NDUFA2	0	9.46522		NM_001159773	CANT1	0	5.25732
NM_031302	GLT8D2	4.21008	3.485		NM_006696	BRD8	3.41763	3.76553
NM_003172	SURF1	0	11.3585		NM_030808	NDEL1	4.56413	2.14892
NM_001144070	ABCC3	6.45745	6.71194		NM_194356	STX2	3.9013	3.04476
NM_152373	ZNF684	4.67617	3.24359		NM_020320	RARS2	5.81583	1.32968
NM_001130015	ANKRD33	0	2.69324		NM_002911	UPF1	1.11259	6.59148
NM_207336	ZNF467	17.0068	6.0562		NM_006309	LRRFIP2	2.86791	1.91287
NM_003873	NRP1	3.3056	4.45198		NM_013263	BRD7	2.87522	2.3687
NM_022496	ACTR6	2.53068	1.90779		NM_017452	STAU1	6.88901	2.38322
NM_016505	ZCCHC17	3.59023	1.9521		NM_017620	ILF3	4.49115	10.0673
NM_001170752	SRPX	6.06306	3.00111		NM_018660	ZNF395	0	2.55479
NM_002414	CD99	2.20119	3.28821		NM_006461	SPAG5	5.29474	4.42814
NM_033150	COL2A1	0	3.52192		NM_003486	SLC7A5	2.73373	4.74675
NM_001920	DCN	7.40741	2.85128		NM_198837	ACACA	3.68494	2.96376
NM_013448	BAZ1A	5.10835	2.21644		NM_001135048	JDP2	0	3.99314
NM_012342	BAMBI	0	3.67309		NM_003110	SP2	3.52071	4.94091
NM_004239	TRIP11	4.6876	2.27162		NM_001498	GCLC	6.13874	2.56404
NM_007333	KLRC3	0	3.99042		NM_001032292	ZNF174	10.8342	3.4118
NM_001099668	HIGD1A	6.38026	4.1585		NM_022101	CXorf56	8.03616	3.462
NM_019059	TOMM7	7.88022	1.31027		NM_007359	CASC3	5.77242	3.87468
NM_001164674	SUMF1	4.33244	3.1423		NM_001171163	ZMYM3	0	3.67309
NM_001173488	NKRF	0	2.07727		NM_004599	SREBF2	3.70194	2.94329
NM_001098614	PUS7L	3.43525	2.56975		NM_020823	TMEM181	4.15554	3.89508
NM_001162861	COX11	25.7069	1.40667		NM_002967	SAFB	2.2941	7.30232
NM_000699	AMY2A	0	1.25188		NM_003938	AP3D1	2.90577	6.79938
NM_001024628	NRP1	2.49268	4.7839		NM_004728	DDX21	5.00751	4.41176
NM_198332	STAT2	3.39674	4.69925		NM_001001550	GRB10	8.65052	3.1314
NM_033281	MRPS36	0	1.26678		NM_032205	PHF20L1	10.433	3.53673
NM_001042476	CARHSP1	6.15764	2.45922		NM_005080	XBP1	0	3.9116
NM_001130413	SCNN1D	16.6667	3.21854		NM_198129	LAMA3	5.18242	3.25548
NM_002210	ITGAV	6.62753	1.49482		NM_198435	AURKA	4.24899	1.64835
NM_001039178	ATP5J2	11.7233	3.65898		NM_022080	NAPB	5.53557	1.50849
NM_004508	IDI1	0	3.58123		NM_001099857	IKBKG	0	2.70124
NM_003315	DNAJC7	7.93493	4.58821		NM_015099	CAMTA2	6.30915	2.42365
NM_001357	DHX9	4.80384	2.12094		NM_004368	CNN2	0	0
NM_003630	PEX3	2.9976	2.46589		NM_001030006	AP2B1	5.10882	2.27699
NM_015869	PPARG	4.78286	4.83419		NM_033081	DIDO1	7.61035	4.28745
NM_172247	CSF2RA	6.90199	2.92124		NM_033502	TRERF1	2.66898	3.70293
NM_003454	ZNF200	0	3.66267		NM_152557	ZNF746	11.1235	3.44575
NM_001531	MR1	2.05381	3.8063		NM_032857	LACTB	0	2.06072
NM_001164267	WDR46	0	3.81194		NM_021935	PROK2	8.15661	4.05647
NM_001102401	C8orf41	3.93778	0		NM_001009936	PHF19	11.6959	7.24743
NM_002775	HTRA1	13.2626	4.36785		NM_001163280	HTATSF1	0	4.11043
NM_004199	P4HA2	3.89864	2.18293		NM_133372	FNIP1	4.4448	2.22049
NM_003642	HAT1	4.81485	2.34942		NM_005819	STX6	7.59532	3.23415
NM_014078	MRPL13	11.7188	1.06372		NM_004219	PTTG1	0	4.55097
NM_001163259	FAM63A	0	1.26342		NM_033302	ADRA1A	1.73732	3.48655
NM_001012514	ITM2C	16.2866	7.28385		NM_015035	ZHX3	4.54221	3.95331
NM_007210	GALNT6	3.62056	5.79113		NM_012140	SLC25A10	0	6.74764
NM_001040444	PHF11	4.61396	4.2165		NM_003409	ZFP161	0	8.54457
NM_001010915	PTPLAD2	0	2.49584		NM_002027	FNTA	2.45459	2.3428
NM_021009	UBC	0	2.94464		NR_026591	RAD1	6.15006	2.28833
NM_001023570	IQCB1	4.63249	3.90884		NM_001020820	MYADM	0	5.14668
NR_023346	CYB5D2	6.75828	4.95491		NM_001128844	SMARCA4	3.50531	9.06759
NM_003523	HIST1H2BE	0	0		NM_022120	OXCT2	0	10.9649
NM_007048	BTN3A1	0	2.4416		NM_024852	EIF2C3	4.51863	2.28128
NM_002557	OVGP1	0	2.97111		NM_014976	PDCD11	4.77821	2.96888
NM_183401	RNF14	5.63857	1.82094		NM_003983	SLC7A6	5.73921	2.79838
NM_152692	C1GALT1C1	16.0772	7.7821		NM_015477	SIN3A	5.66954	3.14896
NM_018465	C9orf46	2.05128	2.26621		NM_003668	MAPKAPK5	6.79936	4.02623
NM_014182	ORMDL2	0	0		NM_033318	C22orf32	0	5.41126
NM_005834	TIMM17B	0	4.88759		NM_015409	EP400	5.61482	3.9404
NM_173216	ST6GAL1	8.16091	3.69508		NM_183001	SHC1	0	2.71223
NM_138425	C12orf57	0	0		NM_015545	PTCD1	9.48167	4.49573
NM_003492	TMEM187	6.52458	8.25355		NM_001113491	SEPT9	6.26249	4.41682
NM_006014	LAGE3	0	4.24448		NM_015711	GLTSCR1	4.15053	7.24677
NM_153013	C5orf33	8.01282	2.33699		NM_213655	WNK1	4.8459	2.42992
NM_001166703	FAM104B	7.31529	2.76033		NM_003376	VEGFA	0	2.4573
NM_014311	SMUG1	0	5.15818		NM_004064	CDKN1B	0	0
NR_029431	DNAJC7	7.93493	4.58821		NM_004613	TGM2	2.91545	3.59206
NM_004688	NMI	5.36769	2.54404		NM_057161	KLHDC3	0	3.2457
NM_024507	KREMEN2	0	7.75795		NM_001357	DHX9	4.80384	2.12094
NM_198883	MTX1	0	3.89484		NM_020126	SPHK2	4.14938	0
NM_002064	GLRX	6.9735	5.2694		NM_031424	FAM110A	0	0
NM_021800	DNAJC12	10.3199	2.67711		NM_172247	CSF2RA	6.90199	2.92124
NM_005915	MCM6	6.07091	2.09937		NM_005766	FARP1	6.37769	3.96839
NM_001126337	TUFT1	2.99551	1.80375		NM_001262	CDKN2C	0	1.6835
NM_001145951	TIMM8A	0	0		NM_001025780	FAM108B1	3.38753	1.34318
NM_004888	ATP6V1G1	2.97974	3.84468		NM_006761	YWHAE	7.46239	4.62626
NM_001100425	KIAA0895	5.71522	4.46694		NM_001159575	SCNN1A	8.12348	4.10509
NM_016027	LACTB2	3.80156	4.12201		NM_014322	OPN3	5.47945	3.30215
NM_001023	RPS20	0	0		NM_018198	DNAJC11	3.25751	4.05515
NM_003254	TIMP1	0	2.22173		NM_170740	ALDH5A1	3.64919	3.23358
NM_198271	LMOD3	0	1.56764		NM_001005476	PKP4	4.98718	3.61167
NM_001031716	OBFC2A	0	2.04082		NM_133373	PLCD3	2.88684	3.44432
NM_080592	C2orf28	0	4.34311		NM_013993	DDR1	35.6506	3.98777
NM_016053	CCDC53	1.79888	1.83389		NM_181521	CMTM4	6.92671	2.54846
NM_014912	CPEB3	4.89664	1.41141		NM_006166	NFYB	10.0739	0
NM_152341	PAQR4	0	4.82625		NM_015571	SENP6	2.78707	2.30119
NM_001818	AKR1C4	11.2233	2.82699		NR_033191	PPP2R2D	14.7275	12.0563
NM_001033503	SAR1B	6.09477	0		NM_003481	USP5	0	3.08809
NM_015932	POMP	3.33	2.35988		NM_001112706	SCIN	5.93942	2.43668
NM_017881	C9orf95	2.74198	2.1394		NM_153207	AEBP2	3.04626	1.17475
NM_005870	SAP18	0	3.0567		NM_001145774	GPR56	4.94071	2.95184
NM_001032998	KYNU	2.03459	2.64493		NM_005354	JUND	0	0
NM_181861	APAF1	4.44296	2.07964		NM_032836	FIZ1	4.32526	1.71086
NM_000123	ERCC5	5.24384	3.53794		NM_001001420	SMAD5	3.09119	1.07177
NM_019051	MRPL50	23.2019	2.42718		NM_003216	TEF	5.10291	1.7408
NM_032789	PARP10	20.1207	3.83387		NM_002359	MAFG	33.7838	4.3735
NM_000305	PON2	3.73413	2.1792		NM_006565	CTCF	5.21419	2.97471
NM_001032293	ZNF207	0	0.721605		NM_017948	NOL8	6.46831	3.18155
NR_023350	COPB2	3.3389	2.06221		NM_012218	ILF3	4.49115	10.0673
NM_001539	DNAJA1	2.9656	2.86205		NM_001177428	TRPV4	3.96825	4.13548
NM_014279	OLFM1	7.86164	5.37273		NM_001145156	NR2F2	0	5.19548
NM_001527	HDAC2	4.38116	1.96883		NM_002204	ITGA3	5.59493	3.43077
NM_183237	RNF7	23.753	2.72072		NM_001901	CTGF	0	6.2461
NM_002907	RECQL	7.89889	1.27008		NM_003639	IKBKG	0	2.79564
NM_144611	CYB5D2	6.75828	4.95491		NM_000884	IMPDH2	0	2.0202
NM_015415	BRP44	8.3647	2.57516		NM_001077484	SLC38A1	6.60939	3.17736
NM_182760	SUMF1	4.33244	3.1423		NM_052851	STARD13	8.1666	4.08082
NM_014316	CARHSP1	6.15764	2.34119		NM_198337	INSIG1	0	3.45781
NM_001025	RPS23	0	6.5775		NM_012310	KIF4A	4.03443	2.30228
NM_001128615	ARHGEF3	3.12479	3.12621		NM_001005731	ITGB4	3.6368	3.19886
NM_022736	MFSD1	0	1.55939		NM_020731	AHRR	2.91149	4.28072
NM_001032409	OAS1	0	4.14491		NM_001101672	ZNF219	0	10.0346
NM_021999	ITM2B	6.4	1.54835		NM_030941	LOC81691	2.97044	2.46636
NM_018561	USP49	5.69571	3.24149		NM_024940	DOCK5	5.56264	3.23995
NM_018164	C12orf11	4.34972	0.350324		NM_001762	CCT6A	3.62976	4.18848
NM_001018136	NME1-NME2	8.58369	2.42699		NM_001142762	C15orf23	8.45309	5.4336
NM_006334	OLFM1	0	4.8952		NM_001080469	FBXO46	3.03509	21.1026
NM_002261	KLRC3	0	2.48602		NM_001185077	ARHGDIA	0	3.13087
NM_153811	SLC38A6	7.13012	2.73473		NM_014160	MKRN2	5.18672	3.36005
NM_032412	C5orf32	5.65238	2.75354		NM_052848	CCDC97	1.11732	6.96258
NM_194441	BTN3A1	0	2.4416		NM_020130	C8orf4	0	0
NR_033438	PLSCR4	6.93722	2.32309		NM_001130523	CSDE1	6.1262	3.03557
NM_001134437	PHLDB2	6.00296	2.29335		NM_004157	PRKAR2A	3.92374	2.41402
NR_003086	HSD17B7P2	0	0.957854		NM_001135215	ZNF323	0	0.688539
NM_032918	RERG	2.1245	2.75257		NM_030810	TXNDC5	4.64468	4.05351
NM_005620	S100A11	0	8.83002		NM_001169107	FAM21C	5.56572	3.57223
NM_052888	LRRC37B	3.0409	2.32666		NM_145109	MAP2K3	7.77605	3.74167
NM_018950	HLA-F	0	0		NR_027812	PTGES2	12.1433	14.7686
NM_005949	MT1F	0	0		NM_006037	HDAC4	7.81657	3.67486
NM_001099224	IFT74	7.64185	2.00856		NM_001142480	C5orf13	0	4.24734
NM_152862	ARPC2	3.92234	1.85185		NM_018948	ERRFI1	0	1.42674
NM_152649	MLKL	1.90042	3.78113		NM_001042762	FIGNL1	0	1.68237
NM_005502	ABCA1	3.40117	2.70245		NM_002856	PVRL2	3.16713	12.145
NM_001359	DECR1	7.49344	3.75164		NM_181746	LASS2	0	7.88644
NM_001161530	CSF2RA	6.90199	2.92124		NM_001040135	ACTR3B	3.62013	2.90996
NM_024093	C2orf49	0	0		NM_001190326	DGCR8	9.62155	5.25799
NR_024401	ANAPC13	16.129	2.60892		NM_001040662	C14orf138	0	0
NM_183381	RNF13	5.36733	2.37837		NM_173636	WDR62	2.18723	7.01816
NM_004089	TSC22D3	0	7.8125		NM_014285	EXOSC2	7.43494	4.64846
NM_001099673	C8orf59	18.0505	1.72354		NM_001171624	VEGFA	0	2.4573
NM_016085	C2orf28	0	2.33372		NM_033212	CCDC102A	0	5.58659
NM_033411	RWDD2A	0	6.20155		NM_006022	TSC22D1	0	0
NM_004502	HOXB7	32.0513	5.75209		NM_024085	ATG9A	0	5.46508
NM_003845	DYRK4	0	5.20134		NM_001569	IRAK1	0	4.83501
NM_033017	TRIM4	0	3.2411		NR_000011	SNORA70	0	0
NM_203488	ACYP1	4.22119	0		NM_001033056	GLUL	0	9.52885
NM_032901	C12orf62	9.49893	0		NM_033300	LRP8	6.34317	5.16002
NM_001628	AKR1B1	5.95593	5.95908		NM_001136204	RCC2	9.7704	2.72734
NM_175625	RAB3IP	2.45339	1.88137		NM_001980	STX2	3.9013	3.04476
NM_000600	IL6	0	2.25479		NM_001145770	GPR56	7.18133	3.31361
NM_001002027	ATP5G1	0	0		NM_016617	UFM1	0	1.5614
NM_001170751	SRPX	6.06306	3.00111		NM_012388	PLDN	0	2.16368
NM_004800	TM9SF2	8.47252	1.31364		NM_153005	RIOK1	2.61575	4.32227
NM_001005474	NFKBIZ	8.12348	2.94368		NM_030899	ZNF323	0	0.859254
NM_006252	PRKAA2	6.62325	2.29659		NM_005341	ZBTB48	5.9952	2.62812
NM_001003794	MGLL	2.58331	4.73353		NM_025072	PTGES2	12.1433	15.3689
NM_012184	FOXD4L1	0	4.83793		NM_002745	MAPK1	5.56294	1.85021
NR_023389	C9orf130	17.2117	5.8674		NM_033452	TRIM47	0	2.26655
NM_001008708	CHAC2	6.34921	5.18672		NM_002657	PLAGL2	0	2.91206
NM_001031827	BOLA2	0	14.5773		NM_181801	UBE2C	9.52381	0
NM_001099669	HIGD1A	6.38026	4.13565		NM_198488	FAM83H	0	7.52526
NM_005101	ISG15	0	0		NM_001171135	ZBED1	4.39754	1.68748
NM_001134439	PHLDB2	7.45434	1.79135		NM_001134423	CDV3	5.7554	3.2407
NM_001033083	PBLD	3.50836	4.22833		NM_001007559	SS18	6.30358	1.5046
NM_175744	RHOC	0	3.18624		NM_001037328	STAU1	6.88901	2.38322
NM_001017974	P4HA2	3.89864	2.14146		NM_015184	PLCL2	1.54871	2.11836
NM_004128	GTF2F2	6.11366	2.2723		NM_001111020	SUPT5H	0	4.63116
NM_002727	SRGN	5.3918	0.894775		NM_001144824	ZNF234	2.55493	3.66133
NM_001039589	DPH2	0	2.94898		NM_183422	TSC22D1	4.95516	2.03474
NM_003543	HIST1H4H	0	0		NM_001043352	TPM3	9.64475	1.8412
NM_005694	COX17	0	0		NM_016255	FAM8A1	5.89275	2.05423
NM_004872	TMEM59	2.3359	2.28807		NM_007243	NRM	0	10.1902
NM_152516	COMMD1	4.65402	2.40836		NM_002868	RAB5B	4.84653	2.77066
NM_006644	HSPH1	17.138	2.48057		NM_138477	CDAN1	0	3.20487
NM_031244	SIRT5	2.60824	4.02267		NM_004516	ILF3	4.49115	14.0677
NM_015997	C1orf66	5.92417	5.88062		NM_198679	RAPGEF1	7.93823	4.36183
NM_144658	DOCK11	8.14545	2.63224		NM_001136157	OTUD5	6.0746	2.92398
NM_002791	PSMA6	9.00597	0.616371		NM_001080955	PLAGL1	2.22445	2.94862
NM_001142560	C1orf66	5.92417	5.88062		NM_133374	ZNF618	3.75141	3.24982
NM_001033032	FAIM	3.48493	1.58453		NM_001010990	HERPUD1	6.19963	4.79249
NM_031903	MRPL32	0	7.66724		NR_026862	PPP1R3E	17.0358	3.14515
NM_006978	RNF113A	0	15.4202		NM_014003	DHX38	0	4.43705
NM_006280	SSR4	0	2.71665		NM_016836	RBMS1	6.6377	2.77934
NM_001127207	SMARCAL1	3.87447	3.0011		NM_004104	FASN	15.8479	4.67241
NR_001275	CELP	0	2.54453		NM_006773	DDX18	0	2.27492
NM_017664	ANKRD10	9.69932	1.79442		NM_001135701	YWHAZ	7.78938	1.8984
NM_014689	DOCK10	4.65333	3.49573		NM_001007099	SCP2	7.1286	2.69669
NM_006232	POLR2H	11.554	0		NM_005993	TBCD	5.90784	3.19791
NM_001144879	IMPA1	7.75996	1.17311		NM_018375	SLC39A9	2.88039	2.40896
NM_006266	RALGDS	0	5.83117		NM_001037334	USP14	5.76464	1.6236
NM_002475	MYL6B	7.5815	7.28509		NM_024653	PRKRIP1	7.27537	4.65598
NM_031420	MRPL9	0	3.02389		NM_001001549	GRB10	10.7135	2.90647
NM_003428	ZNF84	6.10625	2.84428		NM_198055	MZF1	1.9802	9.07853
NM_032813	TMTC4	3.32926	2.90309		NM_080603	ZSWIM1	10.9051	9.5511
NM_133506	DCN	7.40741	3.26851		NM_004586	RPS6KA3	1.70271	1.71539
NM_001159390	GUK1	0	4.58348		NM_001951	E2F5	7.5861	2.94647
NM_015679	TRUB2	3.56379	7.80234		NM_203305	FAM102A	15.8479	10.5241
NM_001142470	C6orf203	6.06061	3.02115		NM_003447	ZNF165	0	5.00939
NM_012215	MGEA5	4.72277	1.28008		NM_006526	ZNF217	7.14796	2.26775
NM_004388	CTBS	8.93655	3.88824		NM_001025366	VEGFA	0	2.4573
NM_052936	ATG4A	7.25514	3.05977		NM_177401	MIDN	0	6.26632
NM_001080975	REPS2	7.46498	2.44809		NM_006099	PIAS3	0	2.25073
NR_033697	NDUFA2	0	9.46522		NM_199072	MDFIC	2.04918	2.04561
NM_001007794	CEPT1	13.5074	1.9496		NM_207112	HAGHL	0	0
NM_002228	JUN	0	9.02799		NM_001135168	ALDH3A1	31.4961	5.84795
NM_015969	MRPS17	0	0		NM_002539	ODC1	0	2.94551
NM_003032	ST6GAL1	9.11079	2.73496		NM_005559	LAMA1	7.83966	2.59226
NR_033439	PLSCR4	6.93722	2.33624		NM_006852	TLK2	5.55542	2.73526
NM_018147	FAIM	3.48493	1.61673		NM_000474	TWIST1	0	4.53515
NM_001035513	SDHC	3.31877	0.309684		NM_003869	CES2	0	4.29
NM_001144999	ITGAV	7.3902	1.2636		NM_001010891	MTX3	0	2.30362
NM_032490	C14orf142	8.08407	0		NM_001167672	LPP	4.93549	2.91148
NM_001003396	TPD52L1	4.35603	2.72164		NM_003825	SNAP23	5.19558	2.50532
NM_178156	FUT8	4.32713	2.33782		NM_014023	WDR37	6.64673	3.9136
NM_001161532	CSF2RA	7.22543	3.8887		NM_014840	NUAK1	2.36855	4.82992
NM_007255	B4GALT7	32.6797	3.02358		NM_001004125	TUSC1	0	8.09717
NM_002097	GTF3A	0	0.930839		NR_033712	KIAA0495	8.57633	6.23571
NM_012111	AHSA1	0	2.41138		NM_001173984	BRD7	2.87522	2.3687
NM_207304	MBNL2	7.04846	3.92643		NM_015556	SIPA1L1	5.21397	3.24069
NM_006163	NFE2	0	9.74659		NM_052963	TOP1MT	6.08828	4.04713
NM_001159767	BZW2	1.20831	1.72698		NM_002658	PLAU	16.5289	3.45304
NM_007355	HSP90AB1	13.9082	6.61485		NM_001083961	WDR62	2.18723	7.01816
NM_002978	SCNN1D	16.6667	2.16591		NM_001040445	ASB1	11.0213	1.77431
NM_015895	GMNN	0	1.01133		NM_003685	KHSRP	0	5.40638
NM_005731	ARPC2	3.92234	1.86888		NM_006191	PA2G4	0	5.33974
NM_016816	OAS1	0	4.14491		NM_001025579	NDEL1	4.56413	2.14892
NR_026761	C1orf97	3.89156	2.13919		NM_001166356	SHMT2	0	1.86463
NM_001137554	MCTS1	0	2.95312		NM_014671	UBE3C	4.33175	3.38642
NM_018973	DPM3	0	0		NM_032051	PATZ1	0	1.79051
NM_001160	APAF1	4.44296	2.07964		NM_003128	SPTBN1	5.96983	3.30446
NM_002300	LDHB	0	1.85822		NM_006868	RAB31	2.32439	2.78583
NM_002928	RGS16	0	3.45363		NM_014680	KIAA0100	1.8352	4.3535
NM_015723	PNPLA8	4.30169	2.31122		NM_001076785	SLC7A6	5.73921	2.79838
NM_180989	GPR180	6.62471	0.805672		NM_023015	INTS3	8.60067	2.61917
NM_006085	BPNT1	2.67642	1.89045		NM_021737	CLCN6	3.7154	8.98957
NM_001718	BMP6	5.28681	3.43301		NM_001135765	ATP2A2	6.42642	2.61901
NM_001135822	FDPS	0	0		NM_018044	NSUN5	0	1.83419
NM_004120	GBP2	0	1.13462		NM_019013	FAM64A	14.7493	6.6968
NM_000052	ATP7A	5.25486	1.94592		NM_001077198	ATG9A	0	5.46508
NM_032230	C12orf26	2.36407	2.23155		NM_015832	MBD2	6.14754	2.32126
NM_001099222	IFT74	7.22509	1.89751		NM_139348	BIN1	0	5.10043
NM_005823	MSLN	0	12.3442		NR_023348	GAS8	3.66636	6.51273
NM_006808	SEC61B	0	1.34553		NM_020825	CRAMP1L	4.14766	5.40793
NM_004891	MRPL33	0	1.39101		NM_007109	TCF19	0	12.1188
NM_000302	PLOD1	6.78702	4.97798		NM_000680	ADRA1A	1.73732	3.22419
NM_014782	ARMCX2	0	4.3535		NM_001168272	ITPR1	4.2153	3.21332
NM_030752	TCP1	0	3.06341		NM_001380	DOCK1	4.25484	3.47586
NM_007217	PDCD10	4.39947	1.85082		NM_153339	PUSL1	0	6.52742
NM_002535	OAS2	6.31912	4.12868		NM_001100625	CENPN	1.28287	3.72103
NR_033302	DHX9	4.80384	2.12094		NM_032637	SKP2	8.35422	3.25076
NM_001779	CD58	3.53794	3.7323		NM_001007245	IFRD1	3.27654	2.50229
NM_016059	PPIL1	0	5.26377		NM_001286	CLCN6	2.91163	6.97072
NM_001142648	SAR1A	3.74672	1.13276		NM_152352	C18orf19	1.755	3.47536
NM_001044393	MUC1	0	2.27221		NM_002757	MAP2K5	3.75563	2.75292
NM_005532	IFI27	0	0		NM_001134773	STX16	0	4.11292
NM_033114	ZCRB1	0	1.69319		NM_006374	STK25	10.8401	6.80388
NM_174871	PSMD12	9.28998	2.15424		NM_001145338	ZBTB22	0	0
NM_145239	PRRT2	0	7.90722		NM_199245	VAMP1	0	2.40761
NM_004546	NDUFB2	3.4638	2.82526		NM_138610	H2AFY	16.7504	4.51285
NM_003299	HSP90B1	5.51572	1.27372		NM_000224	KRT18	0	0
NM_001034077	HIST2H4B	0	0		NM_014963	SBNO2	1.54799	7.40427
NR_024234	NDUFB11	0	6.98568		NM_020740	ANKFY1	5.48711	1.21322
NM_001278	CHUK	1.37155	3.53669		NM_001164502	EIF4ENIF1	3.57292	2.37128
NM_001024466	SOD2	6.72721	6.23219		NM_005999	TSNAX	8.16193	0.945031
NR_024415	OBFC2A	0	2.02778		NM_002473	MYH9	7.82567	4.65999
NM_001122853	MYOZ3	0	2.65816		NM_015074	KIF1B	5.51698	2.45071
NM_173074	PIGF	0	2.71944		NM_016284	CNOT1	5.48923	2.45028
NM_001008212	OPTN	10.3663	2.37184		NM_001142350	THOC6	28.2087	3.31565
NM_001551	IGBP1	2.76434	4.68366		NM_017896	C20orf11	7.61035	4.40869
NR_023938	C14orf132	3.18979	4.86959		NM_015001	SPEN	6.6044	3.45423
NM_001099274	TINF2	0	21.8261		NM_018167	BTBD7	2.96209	2.83415
NM_000399	EGR2	0	11.439		NM_001273	CHD4	13.4307	3.15072
NM_001166696	SLC1A3	0	3.39789		NM_032900	ARHGAP19	3.93526	2.39258
NM_002841	PTPRG	5.2092	2.97442		NM_152927	CPNE1	6.93602	0.603938
NM_001099670	C8orf59	18.0505	1.72354		NR_033710	KIAA0495	8.57633	5.86854
NM_001143680	GSTK1	0	10.7712		NM_015346	ZFYVE26	7.90335	4.41083
NM_001008272	TAGLN3	18.8324	6.84041		NM_001143944	LEMD2	0	6.05164
NM_003778	B4GALT4	0	2.98942		NM_002067	GNA11	4.11692	9.01348
NM_018130	SHQ1	5.65839	2.64977		NM_005964	MYH10	4.20698	3.21732
NM_021063	HIST1H2BD	0	0		NM_004124	GMFB	10.8696	0.73443
NM_014660	PHF14	4.33813	1.6137		NM_020700	PPM1H	4.21462	3.42233
NM_001167903	MFSD1	0	1.55939		NM_001172668	ZNF668	8.97666	4.87864
NM_001003395	TPD52L1	4.35603	2.73603		NM_015651	PHF19	13.2979	8.92326
NM_018956	C9orf9	7.72798	2.34165		NM_014550	CARD10	3.38639	3.09382
NM_145913	SLC5A8	0	2.32964		NM_001924	GADD45A	0	0
NM_000169	GLA	14.782	1.33032		NM_032982	CASP2	3.45185	3.03269
NM_138822	PAM	3.43348	2.13224		NM_001040614	LINS1	6.21118	2.23214
NM_001100812	CXCL16	0	2.34962		NM_181597	UPP1	0	2.91715
NR_033343	PSCA	0	3.28947		NM_001145144	SLC1A5	3.56041	2.51256
NM_022771	TBC1D15	4.49843	1.3153		NM_001014796	DDR2	4.84086	3.00522
NM_004172	SLC1A3	8.70625	2.22989		NM_004358	CDC25B	0	6.7561
NM_002790	PSMA5	5.92944	1.6835		NM_032995	ARHGEF4	6.27138	4.24505
NM_001142540	SLC35B3	0	1.86811		NM_012453	TBL2	2.90107	4.7672
NM_001012516	ITM2C	16.2866	7.28385		NM_001001715	FARP1	6.52955	3.71821
NM_001042679	RHOC	0	1.68634		NM_020830	WDFY1	2.99545	2.25158
NM_017861	PIGX	7.00084	2.42571		NM_138620	DDX31	5.68666	2.0674
NM_182756	SPDYA	4.03877	2.92013		NM_005804	DDX39	1.93573	5.53506
NM_000247	MICA	0	2.70051		NM_020381	PDSS2	2.99363	2.32195
NM_002534	OAS1	0	3.9285		NM_001976	ENO3	11.3507	0
NM_001850	COL8A1	9.62001	3.23501		NM_002082	GRK6	7.80031	5.37562
NM_002947	RPA3	2.61438	2.29686		NM_005184	CALM3	0	2.09908
NM_001039840	CHIC1	9.66184	2.21522		NM_020466	LYRM2	0	5.61377
NM_012338	TSPAN12	5.85138	4.15517		NM_033000	GTF2I	5.42687	2.79486
NM_001122606	LAMP2	8.46024	2.41339		NR_028408	LOC400027	0	4.54133
NM_001129884	TEX264	0	5.16279		NM_002635	SLC25A3	11.3507	4.53583
NM_145267	C6orf57	6.57138	5.03303		NM_002156	HSPD1	6.37755	0
NM_080737	SYTL4	5.66653	2.8014		NM_003791	MBTPS1	6.41917	3.9032
NM_004480	FUT8	4.32713	2.31724		NM_001128846	SMARCA4	2.38869	8.27198
NM_005917	MDH1	11.0436	3.65943		NM_001172895	CAV1	3.24465	3.62593
NM_001170423	PRSS35	0	6.67223		NM_199043	C14orf102	9.09174	2.79831
NM_004881	TP53I3	15.9872	6.47983		NM_001135699	YWHAZ	7.78938	1.78578
NM_022872	IFI6	0	6.2487		NM_014634	PPM1F	3.885	4.94507
NM_024097	C1orf50	4.329	4.84653		NM_201283	EGFR	8.00641	4.84449
NM_177948	ARMCX3	0	6.69493		NM_014159	SETD2	5.44237	3.13364
NR_002312	RPPH1	0	0		NM_001143852	TCHP	0	5.37996
NM_001122847	SLC6A12	0	3.50385		NM_017453	STAU1	6.88901	2.38322
NM_001146104	PARP9	3.94841	2.08066		NM_006047	RBM12	8.2713	0
NM_006307	SRPX	6.06306	3.00111		NM_152571	C9orf163	0	3.88651
NM_001044392	MUC1	0	2.27221		NM_198241	EIF4G1	0	2.67982
NM_001128616	ARHGEF3	4.78103	3.96385		NM_003040	SLC4A2	4.25532	4.79189
NM_003761	VAMP8	9.5057	5.72902		NM_001020818	MYADM	0	6.87049
NM_005760	CEBPZ	4.69814	2.72278		NM_182729	TXNRD1	7.7912	2.77222
NM_001163940	PYGL	1.79986	3.25849		NM_139276	STAT3	6.15764	4.20495
NM_003512	HIST1H2AC	0	0		NM_138957	MAPK1	5.6398	1.3486
NM_174928	N6AMT2	8.30663	2.73538		NM_016823	CRK	8.32466	6.05368
NM_000094	COL7A1	0	2.92246		NM_173207	TGIF1	0	7.72574
NM_153200	EDF1	0	10.0671		NM_005517	HMGN2	0	4.7259
NM_014056	HIGD1A	6.38026	4.13565		NR_024607	MGC16121	0	6.14628
NM_003792	EDF1	0	13.7287		NM_015929	LIPT1	12.1139	3.05577
NM_000636	SOD2	7.88333	6.62105		NM_000086	CLN3	7.25163	6.32191
NM_003096	SNRPG	8.17439	1.15022		NM_173211	TGIF1	0	6.47249
NM_005921	MAP3K1	7.96073	2.99149		NM_017824	MARCH5	6.28174	2.05954
NM_001135674	C8orf40	3.36474	2.37982		NM_001135241	AKR1C2	0	2.531
NM_017709	FAM46C	0	4.12636		NM_000321	RB1	4.17159	3.05323
NM_182641	BPTF	3.59705	2.57651		NM_001005386	ACTR2	6.6817	1.89958
NM_001040034	CD63	0	2.96912		NM_022132	MCCC2	6.07985	5.47577
NM_005765	ATP6AP2	3.66099	2.96883		NM_001014839	NCDN	0	4.45038
NM_003733	OASL	1.56912	4.06075		NM_001170717	BCAR1	0	4.77441
NM_003000	SDHB	3.69208	2.43833		NM_032578	MYPN	3.86436	3.54428
NM_016546	C1RL	7.45156	1.64271		NM_002710	PPP1CC	9.02853	5.11218
NM_001386	DPYSL2	5.17974	4.53129		NM_001083589	E2F5	4.41404	3.13704
NM_001001788	RAET1G	0	0		NM_001172703	GGA3	0	3.20821
NM_024622	FASTKD1	9.8217	0.970058		NM_001127202	PCID2	8.64678	4.51514
NM_014060	MCTS1	0	2.78687		NM_015332	NUDCD3	9.15751	3.42292
NM_001029874	REP15	0	8.77963		NM_001134422	CDV3	5.7554	3.02801
NM_001734	C1S	0	5.36136		NM_174983	C19orf28	2.93427	7.62311
NM_023001	ARID4A	6.00761	2.65565		NM_015044	GGA2	2.50083	4.00492
NM_032784	RSPO3	0	2.1157		NM_003467	CXCR4	0	0
NM_016456	TMEM9	0	3.08833		NM_006245	PPP2R5D	7.59713	2.69731
NM_016410	CHMP5	10.3923	3.74756		NM_003028	SHB	4.53104	4.35757
NM_000599	IGFBP5	6.67557	5.01207		NM_005902	SMAD3	7.46702	4.09256
NM_001166699	FAM104B	7.31529	2.98918		NM_001008727	ZNF121	2.33245	0
NM_003310	TSSC1	5.3495	3.88301		NM_005270	GLI2	7.40741	4.53907
NM_001146	ANGPT1	8.63287	2.12041		NM_001040446	MTMR12	6.84679	2.53667
NR_033344	SLC38A6	5.13545	2.74557		NM_022066	UBE2O	5.12208	3.07917
NM_014038	BZW2	1.20831	1.72698		NR_027868	PDCD6IP	9.22509	2.1486
NM_001003713	ATP5J2	11.7233	3.65898		NM_152624	DCP2	0	0.557927
NM_001007073	RPL32	0	3.37268		NM_004016	DMD	2.89771	2.03893
NM_020424	LYRM1	5.70451	3.07409		NM_002130	HMGCS1	9.4399	3.34528
NM_001177519	MICA	0	2.70051		NM_153358	ZNF791	4.64636	-70.5882
NM_003545	HIST1H4E	0	0		NM_001008894	NIPA2	6.94789	4.06731
NM_005037	PPARG	4.53643	3.80222		NM_004701	CCNB2	2.04918	1.32935
NM_020039	ACCN2	17.331	5.37701		NM_172214	CAMKK2	4.56442	6.09369
NM_080546	SLC44A1	8.10701	2.20441		NM_001113512	ARHGEF7	4.4484	3.06049
NM_172359	CD46	6.41643	1.48655		NM_024576	OGFRL1	0	4.44543
NM_006086	TUBB3	8.43645	5.39782		NM_003714	STC2	0	7.44199
NM_001105515	ABCC4	3.71247	3.13721		NM_000292	PHKA2	5.37593	3.79535
NM_014161	MRPL18	0	4.98008		NM_001145398	TEF	6.82062	1.38402
NM_001127605	LIPA	5.86682	1.14528		NM_017873	ASB6	16.6113	4.31034
NR_027125	RBM18	2.18436	2.89408		NM_145160	MAP2K5	3.75563	2.75292
NM_003620	PPM1D	3.71488	1.86272		NM_001174125	SLC11A2	2.69125	4.74089
NM_001161531	CSF2RA	7.74178	4.4495		NM_025267	AARSD1	4.40658	3.15219
NM_003675	PRPF18	2.2779	2.78199		NM_001122606	LAMP2	8.46024	2.41339
NM_032324	C1orf57	6.96379	2.27152		NM_198838	ACACA	3.68494	2.96376
NM_002581	PAPPA	2.65698	3.49858		NM_133436	ASNS	0	3.71767
NM_001029869	PLAC8L1	2.65887	3.67872		NM_001146020	TJAP1	9.92802	5.19896
NM_001146214	TBC1D15	4.49843	1.3153		NM_005336	HDLBP	4.15829	2.69734
NR_027126	RBM18	2.18436	2.89408		NM_007229	PACSIN2	2.58198	3.65536
NM_003142	SSB	2.67451	3.17528		NM_024966	SEMA6D	6.05694	3.96992
NM_001166550	IDS	0	4.32764		NM_004014	DMD	4.12772	2.73121
NM_001171990	C5orf35	0	4.77197		NM_024738	C12orf49	3.21234	4.70342
NM_018180	DHX32	4.29369	3.15881		NM_001129731	PLEKHG4	0	7.52122
NR_033436	PHF14	3.58607	1.7023		NM_005085	NUP214	4.649	2.8868
NM_016040	TMED5	3.90168	2.71087		NR_024431	LOC283050	6.3701	4.35905
NM_001844	COL2A1	0	3.52192		NM_006357	UBE2E3	6.59631	1.62954
NR_026834	LOC152024	0	6.54879		NM_003031	SIAH1	4.56934	2.4511
NM_002966	S100A10	17.7305	5.57362		NM_020328	ACVR1B	6.17665	2.67967
NM_013995	LAMP2	7.31663	2.55577		NM_024111	CHAC1	0	0
NM_001095	ACCN2	17.331	5.37701		NM_017602	OTUD5	6.0746	2.92398
NM_172229	KREMEN2	0	7.75795		NM_001079684	KIAA1191	15.9236	3.1736
NM_025103	IFT74	7.20981	1.72131		NM_012097	ARL5A	0	2.07529
NM_176895	PPAP2A	5.03187	3.01125		NM_018349	MCTP2	5.47845	2.34554
NM_012168	FBXO2	0	8.51354		NM_003127	SPTAN1	4.99002	4.2061
NM_003730	RNASET2	7.91348	2.57699		NM_001099696	REPIN1	0	5.70885
NM_001128306	PLSCR4	6.93722	2.32309		NM_013282	UHRF1	2.57708	17.9453
NR_033440	PAM	3.43348	2.13224		NM_005707	PDCD7	6.37484	0.850919
NM_018318	CCDC91	3.1463	1.65825		NR_023359	CABLES1	7.77832	4.93654
NM_201262	DNAJC12	11.4884	1.56756		NM_182914	SYNE2	3.93812	2.91018
NM_203298	CHCHD1	0	0		NM_006141	DYNC1LI2	4.75624	2.68853
NM_016487	C6orf203	6.06061	3.02115		NM_001177431	TRPV4	3.96825	4.14079
NM_002155	HSPA6	0	7.54148		NM_013283	MAT2B	0	0.890076
NM_006638	RPP40	11.4811	3.69413		NM_001001740	RFWD2	4.58113	1.95941
NM_001142468	C6orf203	6.06061	3.02115		NM_017657	AFTPH	2.18699	2.01494
NM_013242	C16orf80	4.095	2.24585		NM_001100814	TMEM55B	0	2.75786
NM_012329	MMD	4.20698	2.43764		NM_006401	ANP32B	8.53097	4.09302
NM_006327	TIMM23	1.31079	3.81033		NM_016426	GTSE1	7.00981	6.2282
NM_019026	TMCO1	2.32847	0.945656		NM_015440	MTHFD1L	5.16662	3.4589
NM_022121	PERP	8.48176	3.92377		NM_181698	CCNY	3.79459	3.09956
NM_001137667	CASP8AP2	5.13057	2.39559		NM_001606	ABCA2	0	4.38896
NM_080677	DYNLL2	0	0		NM_017660	GATAD2A	2.70179	3.6005
NM_001142541	SLC35B3	0	1.86811		NM_001809	CENPA	6.43087	2.84941
NM_016084	RASD1	0	0		NM_177999	ASB6	16.6113	4.31034
NM_001030288	SPN	0	4.07166		NM_018671	UNC45A	1.90585	5.77117
NM_001172702	SLC38A6	5.13545	2.84717		NR_003148	LOC147804	2.24316	3.64653
NM_172232	ABCA5	1.98452	1.23848		NM_032756	HPDL	0	5.54939
NM_001136178	EGR2	0	6.97156		NM_032364	DNAJC14	4.29369	4.7259
NM_153362	PRSS35	0	6.67223		NM_001004019	FBLN2	8.44289	4.56745
NM_001142634	SPDYA	4.03877	2.92013		NM_007202	AKAP10	6.25335	2.60042
NM_004428	EFNA1	0	4.85123		NM_016101	NIP7	0	3.47343
NM_024584	CCDC121	0	14.7362		NM_173344	ST3GAL1	4.63714	5.18463
NM_032148	SLC41A2	6.49833	2.18482		NM_013300	C12orf24	9.50872	0.800256
NM_001099223	IFT74	7.22509	1.99718		NM_000381	MID1	1.67126	2.8159
NM_003517	HIST2H2AC	0	0		NM_017546	C2orf29	5.22603	2.93966
NM_001166695	SLC1A3	8.70625	2.1545		NM_001031679	MSRB3	4.76002	2.33405
NM_003885	CDK5R1	0	7.19942		NM_015315	LARP1	3.88048	4.30751
NM_001632	ALPP	0	5.00626		NM_001033925	TIAL1	2.936	1.48824
NM_020808	SIPA1L2	15.873	3.2708		NM_182958	MYST1	7.14286	1.04932
NM_001164345	ZBTB20	6.7393	3.04929		NM_000303	PMM2	4.2594	4.50942
NM_032750	ABHD14B	0	6.32378		NM_001102371	FOXRED2	1.43823	2.31428
NR_027942	COX11	7.65697	2.11357		NM_000617	SLC11A2	2.80446	4.58681
NM_004509	SP110	0	3.92246		NM_001034	RRM2	6.25391	2.82287
NM_152703	SAMD9L	0	6.55272		NM_033303	ADRA1A	2.99985	3.52657
NM_002004	FDPS	0	0		NM_001127182	CEP55	3.22009	3.42596
NM_001127401	YPEL5	11.0619	0.78456		NM_015456	COBRA1	8.4631	4.05383
NM_031298	TMEM93	0	11.4548		NM_012233	RAB3GAP1	3.23922	2.20172
NM_144778	MBNL2	7.04846	3.92643		NM_001173452	TFCP2	3.71559	3.21395
NM_004849	ATG5	4.584	1.7933		NM_153810	C10orf46	8.46899	2.0428
NM_014623	MEA1	0	12.1065		NM_005302	GPR37	0	2.63602
NM_002712	PPP1R7	12.6322	3.43446		NM_153617	SEMA6D	6.05694	3.69795
NM_006472	TXNIP	0	0		NM_014338	PISD	0	5.67629
NM_172245	CSF2RA	7.22543	3.8887		NM_018087	TMEM48	6.89765	1.84349
NM_003520	HIST1H2BN	0	0		NM_001039348	EFEMP1	0	2.67609
NM_024700	SNIP1	4.20521	3.84438		NM_001127203	PCID2	8.64678	4.51514
NM_020351	COL8A1	9.62001	3.23501		NM_018148	LINS1	6.21118	2.23214
NM_014288	ITGB3BP	6.46771	1.25784		NM_153498	CAMK1D	5.54308	4.42595
NM_031892	SH3KBP1	5.27682	2.61195		NM_203437	AFTPH	2.18699	2.01494
NM_001122898	CD99	2.20119	3.28821		NM_018421	TBC1D2	9.66557	5.17487
NM_003059	SLC22A4	4.96032	4.57593		NM_001174166	SLC16A6	4.63338	2.56312
NM_014763	MRPL19	0	5.6164		NM_001130849	CAB39	6.36578	2.50493
NM_017880	C2orf42	6.61755	3.79034		NM_001126050	HDGF	0	3.86772
NM_005575	LNPEP	4.96463	1.75003		NM_006029	PNMA1	0	7.56716
NM_003124	SPR	19.4932	7.034		NM_001033557	PPM1B	3.03601	0.86687
NM_001035511	SDHC	3.31877	0.309684		NM_001172691	ZNF573	1.72458	1.12145
NM_001164675	SUMF1	4.33244	3.1423		NM_001159576	SCNN1A	8.12348	4.04913
NM_004375	COX11	25.7069	1.40667		NM_198799	BCAS4	5.33005	3.80241
NM_005389	PCMT1	6.82376	1.25802		NM_024874	KIAA0319L	5.48521	2.93916
NM_002317	LOX	0	1.31874		NM_013995	LAMP2	7.31663	2.55577
NM_001964	EGR1	0	0		NM_012234	RYBP	7.38989	1.68544
NM_001384	DPH2	0	2.94898		NM_004512	IL11RA	0	5.67376
NM_001033031	FAIM	3.48493	1.58453		NM_006630	ZNF234	2.55493	3.66133
NM_003530	HIST1H3D	0	4.65116		NM_015492	C15orf39	0	3.10078
NM_005113	GOLGA5	3.33037	3.00161		NM_016649	ESF1	4.58127	2.17938
NM_004548	NDUFB10	0	4.63822		NM_004168	SDHA	1.89717	2.71182
NM_001679	ATP1B3	4.3305	2.86705		NM_032837	FAM104A	5.16796	4.04578
NM_207344	SPRYD4	0	4.60405		NM_001142935	MXD3	0	4.85594
NM_001042368	RALGDS	0	5.52451		NM_001174128	SLC11A2	2.80446	4.58681
NM_138362	FAM104B	7.31529	2.98918		NM_031207	HYI	0	7.0497
NM_020890	KIAA1524	18.6306	2.12613		NM_001080952	PLAGL1	3.66703	2.75322
NM_001166304	PIGX	7.00084	2.42571		NM_032701	SUV420H2	0	7.80133
NM_000943	PPIC	0	1.56617		NM_024063	SPATA5L1	0	2.01993
NR_001568	BCYRN1	4.47644	3.54942		NR_024320	LITAF	3.60257	2.31965
NM_003115	UAP1	4.6184	1.68481		NM_001079812	DIAPH1	5.91652	3.04296
NM_002904	RDBP	0	1.64258		NM_177524	MEST	0	3.76162
NM_001172	ARG2	4.56691	3.16343		NM_172349	NSD1	6.19684	3.31429
NM_001093	ACACB	3.84627	3.05167		NM_002444	MSN	7.3692	4.25686
NM_206831	DPH3	37.8788	0		NM_207361	FREM2	4.27594	2.47228
NM_007115	TNFAIP6	7.27379	1.28353		NM_001127197	ELF4	3.51679	4.64846
NM_001008211	OPTN	10.3663	2.37184		NM_006558	KHDRBS3	8.20419	2.56749
NM_175040	ST6GALNAC4	5.8309	4.03986		NM_206861	TACC2	5.22871	4.5852
NM_001967	EIF4A2	0	1.61421		NM_001145056	SLC44A2	3.7412	-27.0677
NM_012381	ORC3L	5.41976	1.69673		NM_001164154	TUBB8	0	3.73552
NM_014702	KIAA0408	0	1.963		NM_016289	CAB39	6.36578	2.48581
NM_030938	TMEM49	4.55097	1.49518		NM_001002762	DNAJB12	2.44141	4.93854
NM_152310	ELOVL3	0	9.36914		NM_001135055	TKT	3.48493	7.01262
NM_000186	CFH	5.64759	2.10375		NM_023011	UPF3A	1.51217	2.27363
NM_177949	ARMCX2	0	4.3535		NM_012469	PRPF6	5.83369	4.52257
NM_001145009	BTN3A1	0	2.4416		NM_182826	SCARA3	4.74608	5.71488
NM_152827	SNX3	6.27707	1.77426		NM_001142449	SPNS1	5.09944	2.55984
NM_001127372	ZNF84	6.10625	2.8581		NM_024952	C14orf159	4.53027	4.86656
NM_153826	CD46	6.41643	1.48655		NM_001184888	NIPA2	6.94789	4.06731
NR_033441	HDAC2	4.38116	1.96883		NM_018946	NANS	4.62749	3.37781
NR_026545	APOO	3.87792	2.04893		NM_030756	TCF7L2	5.0815	3.75303
NM_002389	CD46	6.41643	1.48655		NM_003071	HLTF	11.1732	1.28775
NM_001137668	CASP8AP2	5.13057	2.39559		NM_201599	ZMYM3	0	3.46164
NM_001735	C5	6.53263	2.2575		NM_181672	OGT	2.15146	3.27967
NM_013316	CNOT4	3.44155	2.61913		NM_033549	TRIM41	4.37445	0.978761
NM_000602	SERPINE1	2.32504	7.62583		NM_000213	ITGB4	3.6368	3.19886
NM_020348	CNNM1	1.25172	3.66857		NM_203290	POLR1C	34.3643	4.80192
NM_002087	GRN	9.81354	2.87315		NM_000156	GAMT	0	6.15195
NR_024872	MCART1	5.75954	1.00837		NM_016222	DDX41	0	5.56586
NM_152391	PQLC3	4.67873	6.45275		NM_002293	LAMC1	4.80567	2.65438
NM_032727	INA	4.33276	1.83807		NM_001102605	IMPDH1	0	3.04859
NM_172353	CD46	6.41643	1.48655		NM_015180	SYNE2	3.93812	2.91018
NM_014713	LAPTM4A	5.78536	0.628062		NM_016436	PHF20	6.40679	3.51435
NM_139266	STAT1	10.2197	6.80143		NM_000875	IGF1R	3.56218	3.16769
NM_002495	NDUFS4	8.64927	2.8484		NM_001171626	VEGFA	0	2.4573
NM_003196	TCEA3	2.68986	4.91491		NM_014774	KIAA0494	2.34467	4.03623
NM_005514	HLA-B	0	0		NM_002402	MEST	0	4.60759
NM_007034	DNAJB4	4.06009	2.02081		NM_206917	NGFRAP1	0	5.76701
NR_024022	SETMAR	7.52445	4.05712		NM_016640	MRPS30	0	3.0349
NM_006123	IDS	0	5.57818		NM_001144002	CTPS2	5.62324	4.01262
NM_018447	TMEM111	1.15168	4.22416		NM_001024843	TNRC6B	5.19398	2.79681
NM_001015881	TSC22D3	0	9.20245		NM_000637	GSR	3.53763	1.46547
NM_182835	SCFD1	2.02634	2.31598		NM_022459	XPO4	3.14775	1.39957
NM_145753	PHLDB2	7.45434	1.78226		NM_012384	GMEB2	1.0627	2.66516
NM_175073	APTX	9.29887	3.38138		NM_033089	ZCCHC3	0	10.8696
NM_001164344	ZBTB20	6.7393	3.04929		NM_004953	EIF4G1	0	1.4733
NM_004550	NDUFS2	11.1919	5.21467		NM_024325	ZNF343	9.19963	2.91048
NM_001042465	PSAP	8.10537	3.32303		NM_145199	LIPT1	12.1139	3.05577
NM_172246	CSF2RA	7.22543	3.8887		NM_001142289	MGRN1	6.54879	3.55455
NM_198088	ZNF200	0	4.46788		NM_004006	DMD	4.65333	1.92225
NM_000919	PAM	3.43348	2.13224		NM_002161	IARS	3.0869	3.12252
NM_003666	BLZF1	0	3.00774		NM_004302	ACVR1B	6.17665	2.67967
NM_001040443	PHF11	4.39239	4.15298		NM_004418	DUSP2	0	8.80282
NM_017892	PRPF40A	6.16713	1.68398		NM_000117	EMD	0	0
NM_153485	NUP155	3.7504	1.56972		NM_001080950	MYO1C	6.1237	3.59863
NM_003256	TIMP4	0	3.28947		NM_005633	SOS1	3.75178	1.87064
NM_017667	CCDC132	6.29459	1.80446		NM_005471	GNPDA1	0	5.45009
NM_001127399	YPEL5	11.0619	0.78456		NM_203399	STMN1	0	3.24517
NM_020233	C17orf48	9.54198	3.37467		NM_007158	CSDE1	6.1262	3.03943
NM_001128301	LYRM1	5.70451	3.15789		NM_021076	NEFH	7.07464	4.83676
NM_080593	HIST1H2BK	7.02741	4.19992		NM_024037	C1orf135	2.74499	2.76763
NM_032314	COQ5	8.99146	2.39292		NM_004467	FGL1	6.63277	2.62911
NM_015388	YIPF3	16.6389	6.57462		NM_015164	PLEKHM2	4.00775	5.35709
NM_153741	DPM3	0	0		NM_001128921	MARK3	6.60901	2.86858
NM_001174068	SYTL4	5.66653	2.8014		NM_016282	AK3	2.7416	3.51262
NM_006090	CEPT1	13.5074	1.48331		NM_001039140	C20orf27	15.1822	1.62351
NM_022456	RAB3IP	2.45339	1.86851		NM_021090	MTMR3	5.43669	2.8343
NM_002056	GFPT1	2.42589	1.70696		NM_001130420	SMARCC2	2.4731	1.0189
NM_001570	IRAK2	5.00484	3.27239		NR_033142	TMEM48	6.89765	1.84349
NM_053035	MRPS33	0	3.9672		NM_006449	CDC42EP3	12.5392	4.81678
NR_002939	RUNDC2C	5.49715	5.25517		NM_001142478	C5orf13	0	4.22535
NM_005115	MVP	4.83372	6.39126		NM_001031712	TRMT11	15.6495	1.83632
NM_138785	C6orf72	7.00771	4.59638		NM_172245	CSF2RA	7.22543	3.8887
NM_003001	SDHC	3.31877	0.309684		NM_138970	NRXN3	6.15214	3.02209
NM_001167947	TIMM17B	0	4.88759		NM_007265	ECD	4.30942	2.05846
NM_001085354	MORC4	4.43557	3.63623		NM_020831	MKL1	5.29653	2.80327
NM_001128302	LYRM1	5.70451	3.15789		NM_006750	SNTB2	5.61107	2.51426
NM_001135998	NDUFB11	0	8.51426		NM_005119	THRAP3	4.84396	3.26678
NM_002970	SAT1	0	3.27547		NM_032311	POLDIP3	6.83293	4.89869
NM_001010986	ATP11C	4.05734	1.92797		NM_013989	DIO2	0	2.0468
NM_145859	PDCD10	4.39947	1.84866		NM_006064	RRAGB	8.33681	2.58405
NM_004510	SP110	0	4.05583		NM_030665	RAI1	6.15385	4.04708
NM_182597	C7orf53	0	3.222		NM_014374	REPIN1	0	3.47705
NM_006851	GLIPR1	7.94913	2.00541		NM_018492	PBK	7.34754	0.828878
NM_018269	ADI1	6.68226	1.60729		NM_198525	KIF7	8.68307	3.74579
NR_024520	LMAN2L	5.63751	0.850919		NM_006766	MYST3	4.94468	2.44522
NM_017794	KIAA1797	3.9208	1.69795		NM_015305	ANGEL1	4.83793	1.39121
NM_198057	TSC22D3	5.87717	4.39464		NM_001035254	FAM102A	9.27214	5.61199
NR_030761	TMED5	3.90168	2.71087		NM_004039	ANXA2	5.7659	2.84882
NM_024553	CCDC132	7.02247	2.10966		NM_006693	CPSF4	7.01754	6.35638
NM_014142	NUDT5	8.215	1.99501		NM_019100	DMAP1	0	4.33213
NM_021980	OPTN	10.3663	2.37184		NM_001172218	SCMH1	4.12727	2.81476
NM_052957	ACRC	2.56345	3.24231		NM_005895	GOLGA3	8.26757	4.30209
NM_016618	KRCC1	1.70648	1.32363		NM_152320	ZNF641	0	8.75912
NM_207311	CCDC64	7.31024	1.62441		NM_001146019	TJAP1	9.92802	5.19896
NM_001167830	TMED5	3.90168	2.71087		NM_020242	KIF15	3.94055	2.982
NM_001145448	ZNF200	0	4.46788		NM_145690	YWHAZ	7.78938	1.84264
NM_002437	MPV17	5.23149	2.04353		NM_017905	TMCO3	7.69971	6.66149
NM_020189	ENY2	0	0.929282		NM_004578	RAB4A	6.17284	3.61842
NM_012071	COMMD3	0	5.07743		NM_001012410	SGOL1	4.98132	2.31653
NM_014222	NDUFA8	6.8306	3.89621		NM_194261	UBE2I	0	5.0309
NM_001023571	IQCB1	4.63249	3.90884		NM_001123	ADK	3.76983	2.19618
NM_133371	MYOZ3	0	2.65816		NM_006059	LAMC3	3.83289	5.07365
NM_005642	TAF7	0	4.3573		NM_153321	PMP22	10.1833	4.3554
NM_003136	SRP54	5.42116	1.56676		NM_001171167	CAMTA2	6.30915	2.46776
NM_014905	GLS	5.82835	1.55105		NM_152678	FAM116A	6.20893	1.86301
NM_001548	IFIT1	0	1.86951		NM_014823	WNK1	4.8459	2.42992
NM_024640	YRDC	13.587	0		NM_152265	BTF3L4	6.34173	1.88715
NM_001033030	FAIM	3.48493	1.58453		NR_027023	LOC645676	0	5.09165
NM_001099652	GPR137C	0.936067	1.48884		NM_001001419	SMAD5	3.09119	1.07177
NM_020119	ZC3HAV1	5.83468	3.54505		NM_015288	PHF15	2.65217	4.84066
NM_018063	HELLS	6.09858	2.09172		NM_001129728	PLEKHG4	0	7.18022
NM_005009	NME4	0	2.80662		NM_001031623	ZNF451	4.2594	2.96275
NM_001127257	SLC39A10	6.11496	1.54749		NM_002165	ID1	0	0
NM_001017973	P4HA2	3.89864	2.18293		NM_001002858	ANXA2	5.7659	2.84882
NM_147173	NUDT2	8.46501	9.39055		NM_004893	H2AFY	16.7504	4.46772
NM_001032731	OAS2	0	6.08952		NM_001105248	TMC5	6.75128	4.59543
NM_012383	OSTF1	5.94354	2.87936		NM_001127362	NR2C1	7.90003	3.07209
NM_021052	HIST1H2AE	0	0		NM_002482	NASP	7.23982	5.44639
NM_004836	EIF2AK3	5.1435	2.45439		NM_002504	NFX1	4.91906	3.42607
NM_003878	GGH	0	2.68073		NM_001167741	MTX3	0	2.30362
NM_000593	TAP1	0	8.77083		NM_001170715	BCAR1	2.74123	4.24016
NM_001035512	SDHC	3.31877	0.309684		NM_001174092	TMEM185A	0	4.62816
NR_024400	ANAPC13	16.129	2.5974		NM_002585	PBX1	6.47927	2.79227
NM_016497	MRPL51	0	8.65052		NR_024163	CKS1B	21.1416	4.83676
NM_012433	SF3B1	5.63789	1.6309		NM_004992	MECP2	6.65658	3.367
NM_001044390	MUC1	0	2.27221		NM_001173989	C9orf86	5.49048	5.72601
NM_015922	NSDHL	6.34518	3.40474		NM_153836	CREG2	5.8117	3.82488
NM_004726	REPS2	7.46498	2.44809		NM_018140	CEP72	12.766	4.11184
NM_001118890	GLRX	6.9735	5.2694		NM_020244	CHPT1	4.34122	1.86407
NM_018672	ABCA5	1.18807	0.637125		NM_014874	MFN2	5.07808	3.92804
NM_001164473	FNBP1L	4.66273	3.95033		NM_000109	DMD	5.185	2.33003
NR_027783	SAT1	0	3.27547		NM_013245	VPS4A	0	5.57258
NM_018477	ACTR10	3.47192	3.33333		NM_032173	ZNRF3	6.83654	3.4652
NM_181501	ITGA1	7.42076	2.24478		NM_134421	HPCAL1	3.36678	4.1259
NM_178155	FUT8	4.32713	2.33782		NM_152838	RBM12	8.2713	0
NM_152371	C1orf93	0	4.23729		NM_003204	NFE2L1	0	2.37586
NM_001135676	C8orf40	3.36474	2.25454		NM_015002	FBXO21	7.08717	3.66013
NM_145000	RANBP3L	5.04796	2.65599		NM_001145649	ZNF529	3.38607	3.08473
NM_001037537	PHYH	6.06122	1.65948		NM_015048	SETD1B	9.98502	6.68924
NM_003711	PPAP2A	5.03187	3.01125		NM_014864	FAM20B	6.5182	4.1039
NM_020353	PLSCR4	6.93722	2.32309		NM_020920	CHD8	8.46501	3.13457
NM_014171	CRIPT	0	0		NM_001042432	CLN3	7.25163	6.15082
NM_005452	WDR46	0	3.81194		NM_001161661	WWC1	5.95611	3.77501
NM_003270	TSPAN6	9.93049	4.29		NM_001810	CENPB	0	0
NM_005665	EVI5	5.84925	2.17828		NM_002936	RNASEH1	7.27537	1.90458
NM_020345	NKIRAS1	4.58435	4.34263		NM_001177636	DAG1	8.61423	2.32054
NM_001144766	DNAJC7	7.93493	4.68348		NR_028338	TRAF3IP2	9.51734	4.25245
NM_014245	RNF7	23.753	2.72072		NM_001146191	MPZL1	5.76424	2.85422
NM_004153	ORC1L	6.08643	2.56104		NM_144568	TMEM55B	0	2.75786
NM_006425	SLU7	9.76562	0.646287		NM_012177	FBXO5	0	1.68648
NM_182608	ANKRD33	0	2.69324		NM_001146274	TCF7L2	5.0815	3.75303
NM_198213	OASL	1.56912	4.06075		NM_001015048	BAG5	0	1.72652
NM_001164664	MAST4	4.25992	2.6901		NM_014681	DHX34	3.96314	6.04595
NM_172351	CD46	6.41643	1.48655		NM_001033583	ACOT9	2.05606	1.99681
NM_016243	CYB5R1	0	9.50029		NM_001172557	GOLGA3	7.88955	4.01918
NM_002690	POLB	4.90076	2.38834		NM_006600	NUDC	4.4154	2.24888
NM_020365	EIF2B3	3.92165	2.65872		NM_015897	PIAS4	6.40556	8.76695
NM_175920	LNPEP	1.92641	1.52047		NM_015343	DULLARD	4.71254	1.60462
NM_001142683	CCDC121	0	9.25926		NM_001167733	VARS2	15.1286	4.31295
NM_000179	MSH6	3.5954	0.643998		NR_024164	ZNF323	0	0.877424
NM_020235	BBX	6.14045	2.47824		NM_001032284	TMPO	8.65967	2.04801
NM_003848	SUCLG2	6.01233	2.96223		NM_152879	DGKD	4.45491	3.53364
NM_022486	SUSD1	2.13213	3.6394		NM_201627	TRIM41	4.37445	0.978761
NM_004182	UXT	0	3.02618		NM_015025	MYT1L	7.79589	3.96933
NM_005345	HSPA1A	0	4.11692		NM_001039492	FHL2	3.63835	2.74424
NM_001032281	TFPI	8.92857	2.4432		NM_000402	G6PD	5.39665	4.19393
NM_001190384	GNE	6.35279	3.34549		NM_003342	UBE2G1	7.03797	1.5106
NM_001136179	EGR2	0	11.439		NM_021873	CDC25B	0	6.7561
NM_000235	LIPA	5.86682	1.14541		NM_003150	STAT3	6.15764	4.20495
NM_001044391	MUC1	0	2.27221		NM_001012412	SGOL1	4.98132	2.31653
NM_001024465	SOD2	6.72721	6.23219		NM_176096	CDK5RAP3	0	5.6243
NM_001012993	C9orf152	10.9409	6.53253		NM_001168355	OSMR	10.2006	1.58483
NM_003805	CRADD	3.84074	2.02841		NM_152227	SNX5	5.24521	2.56038
NM_000147	FUCA1	3.93082	2.55493		NM_130839	UBE3A	6.1862	2.06445
NM_016589	C3orf1	0	2.87384		NM_001481	GAS8	3.66636	6.50233
NM_012241	SIRT5	5.31161	3.50232		NM_199181	C20orf117	5.46747	3.75075
NM_181868	APAF1	4.44296	2.07964		NM_002824	PTMS	0	6.55308
NM_002197	ACO1	0	3.27675		NM_018708	FEM1A	0	7.80437
NM_001166262	MTIF3	4.1806	1.64487		NM_001034852	SMOC1	6.59739	2.58718
NM_031458	PARP9	3.94841	2.05719		NM_021809	TGIF2	2.62674	3.92804
NR_033435	PHF14	4.33813	1.6137		NM_018054	ARHGAP17	4.87488	2.96767
NM_001003714	ATP5J2	11.7233	3.65898		NM_005334	HCFC1	0	5.08863
NM_030934	C1orf25	1.79211	2.1009		NM_052966	FAM129A	5.16707	2.52861
NM_001098615	PUS7L	3.43525	2.56984		NM_002047	GARS	6.73703	2.28474
NM_080424	SP110	0	3.92246		NM_022900	CASD1	5.88582	1.5996
NM_080881	DBN1	8.13339	2.17407		NM_001164282	TRAF3IP2	8.8574	7.20115
NM_001165413	SERPINE1	2.32504	7.62583		NR_027239	ZNF529	3.33422	0.997208
NM_004281	BAG3	7.42942	4.46229		NM_002656	PLAGL1	3.66703	2.75322
NM_032336	GINS4	0	1.68805		NM_001079846	CREBBP	6.76133	3.38691
NM_004547	NDUFB4	0	1.71585		NM_007014	WWP2	4.42486	2.87698
NM_001135821	FDPS	0	0		NM_001145635	TRIM45	0	4.14465
NM_022167	XYLT2	0	6.51654		NM_000140	FECH	4.17188	3.74575
NM_012141	INTS6	5.37201	0.950921		NM_001122633	CPS1	6.85119	2.47263
NM_003849	SUCLG1	10.1574	3.23806		NM_001142290	MGRN1	6.54879	3.55455
NM_025134	CHD9	6.15542	2.57027		NM_004090	DUSP3	0	1.86168
NM_005110	GFPT2	8.61605	4.15407		NM_181784	SPRED2	5.63028	3.5009
NM_178270	ATG4A	7.25514	3.05977		NM_201649	SLC6A9	0	6.62837
NM_006406	PRDX4	5.79374	2.92141		NM_021795	ELK4	6.18812	3.85617
NM_133367	PAQR8	3.09598	3.06201		NM_032525	TUBB6	0	5.13875
NM_001185015	SP110	3.16756	3.90464		NM_001130970	NELF	0	5.95036
NM_001146213	TBC1D15	4.49843	1.3153		NM_001018005	TPM1	0	4.10322
NM_004892	SEC22B	5.43183	4.81928		NM_006312	NCOR2	3.07149	4.26037
NM_001040217	FAM63A	0	2.49159		NM_016133	INSIG2	16.6667	1.43212
NM_016570	ERGIC2	0	2.15002		NM_018249	CDK5RAP2	6.86642	3.02389
NM_000962	PTGS1	5.10465	4.38712		NM_013417	IARS	3.0869	3.12544
NM_001098507	ZNF207	0	0.721605		NM_004136	IREB2	2.61934	1.66632
NM_002198	IRF1	0	6.25		NM_176793	MRPL43	0	7.24769
NM_001018025	MTCP1	0	2.76281		NM_014847	UBAP2L	3.29435	3.43343
NM_002863	PYGL	1.79986	3.25849		NM_199229	RPE	3.64964	3.09195
NM_013262	MYLIP	0	3.7037		NM_173157	NR4A1	0	2.50595
NM_003810	TNFSF10	15.4799	4.35811		NM_016079	VPS24	4.40464	3.0043
NM_138712	PPARG	4.53643	3.80222		NM_001013398	IGFBP3	0	1.10767
NM_001142292	LMAN2L	5.63751	0.850919		NM_013272	SLCO3A1	4.58786	3.3153
NR_002190	SUMO1P3	0	0		NM_000097	CPOX	6.34921	3.97109
NM_019056	NDUFB11	0	8.51426		NM_002796	PSMB4	0	0
NM_003795	SNX3	6.27707	1.77426		NM_005896	IDH1	4.56204	3.00084
NR_027449	TBC1D15	4.49843	1.3153		NR_033334	TMEM70	9.29368	0
NM_015933	CCDC72	5.98444	4.58505		NM_001015885	RAE1	6.20347	4.34955
NM_001145447	ZNF200	0	3.66267		NM_001067	TOP2A	5.65355	2.9146
NM_001008213	OPTN	10.3663	2.37184		NM_001127371	CDCA7L	5.24797	0.97052
NM_001143681	GSTK1	0	10.7712		NM_005035	POLRMT	0	6.04717
NM_032448	FAM120B	6.92042	4.21103		NM_080626	BRI3BP	5.8715	2.47109
NM_001001551	C9orf103	0	3.6392		NM_007372	DDX42	5.41921	3.41679
NM_001127711	TMEM14B	13.8889	0		NR_027811	PTGES2	12.1433	14.7686
NM_004092	ECHS1	7.72201	4.15498		NM_205845	AKR1C2	0	3.31993
NM_001135651	EIF2AK2	5.43352	2.39304		NM_001166358	SHMT2	0	2.04457
NM_002546	TNFRSF11B	0	3.23532		NM_001177638	DAG1	8.61423	2.32054
NM_004395	DBN1	8.13339	2.0517		NM_001135776	ZBTB43	8.3254	3.62976
NM_020299	AKR1B10	0	1.63199		NM_145735	ARHGEF7	4.4484	3.06049
NM_006287	TFPI	11.6381	2.41866		NM_024076	KCTD15	0	0.662778
NM_183400	RNF14	5.63857	2.41167		NM_198061	CES2	0	4.29
NM_147184	TP53I3	15.9872	6.55845		NM_015226	CLEC16A	4.47857	3.92362
NM_002514	NOV	33.3333	5.11051		NM_024706	ZNF668	8.97666	5.54201
NM_002489	NDUFA4	0	0		NM_001143823	ZFP161	0	8.54457
NM_001190383	GNE	6.35279	3.34549		NM_198935	SS18L1	1.36036	5.73358
NM_001780	CD63	0	2.96912		NM_005793	NME6	0	3.26691
NR_000024	SNORD46	0	0		NM_016535	ZNF581	0	14.9701
NM_133503	DCN	7.40741	3.16206		NM_001080954	PLAGL1	3.66703	2.75322
NM_002455	MTX1	0	3.90244		NM_019606	MEPCE	0	4.4484
NM_015599	PGM3	0	1.40174		NM_001007100	SCP2	7.1286	2.69669
NM_004344	CETN2	0	0		NM_021192	HOXD11	0	8.95656
NM_031419	NFKBIZ	16.9205	2.747		NM_030645	SH3BP5L	0	9.21332
NM_004036	ADCY3	7.50707	4.71578		NM_032876	JUB	28.4495	0
NM_207006	FAM83A	0	3.2448		NM_001184743	PGBD1	0	3.15557
NM_001014975	CFH	5.97907	1.94204		NM_024072	DDX54	2.8173	4.7152
NM_016039	C14orf166	0	2.04499		NM_024294	C6orf106	3.27461	2.02486
NM_138441	C6orf150	8.1109	5.13724		NM_130469	JDP2	0	4.00632
NM_017523	XAF1	0	4.02368		NM_000801	FKBP1A	0	2.61803
NM_001166263	MTIF3	4.1806	1.59084		NM_016481	C9orf156	3.28731	1.32988
NM_001002258	ATP5G3	0	1.96425		NM_014765	TOMM20	7.09597	2.14869
NM_001047434	DPH3	37.8788	0		NM_013403	STRN4	0	3.81479
NM_004052	BNIP3	0	6.12886		NM_014380	NGFRAP1	0	0
NM_002923	RGS2	0	9.26212		NM_003823	TNFRSF6B	0	14.8883
NM_017585	SLC2A6	0	11.8359		NM_012401	PLXNB2	33.4448	1.56217
NM_001141945	ACTA2	0	3.65404		NM_001659	ARF3	0	4.9128
NR_026665	CD58	3.53794	3.7323		NR_002436	SNORA33	0	0
NM_024843	CYBRD1	6.6569	2.47639		NM_001172896	CAV1	3.24465	3.77228
NM_145265	CCDC127	0	2.36724		NM_014620	HOXC4	0	3.36901
NM_006493	CLN5	0	1.00402		NM_001007023	DIO2	0	2.14669
NM_138820	HIGD2A	0	10.3306		NM_201443	TEAD4	7.81899	4.78295
NM_212543	B4GALT4	0	2.98942		NM_182486	C1QTNF6	0	5.20766
NM_030969	TMEM14B	13.8889	0		NM_001128920	MARK3	6.60901	2.86858
NM_030579	CYB5B	5.002	2.52573		NM_001145145	SLC1A5	4.09724	3.74111
NM_001170750	SRPX	6.06306	3.00111		NM_175907	ZADH2	0	2.49917
NM_017544	NKRF	4.06504	1.58391		NM_003252	TIAL1	2.936	1.48824
NM_001099672	C8orf59	18.0505	1.72354		NM_007270	FKBP9	3.15756	4.88189
NM_001166588	EIF2B3	3.54852	2.64778		NM_001025300	RAB12	4.11184	3.99913
NM_033412	MCART1	4.27442	0.827952		NM_017437	CPSF2	3.33084	1.98636
NM_172350	CD46	6.41643	1.48655		NM_001100621	C17orf80	2.79096	1.57023
NM_001161	NUDT2	8.46501	9.39055		NM_201525	GPR56	4.30663	2.63127
NM_003457	ZNF207	0	0.721605		NM_014426	SNX5	5.24521	2.59763
NM_001018017	MUC1	0	2.27221		NM_005772	RCL1	6.2847	2.55606
NM_001113547	LIMA1	2.46457	1.95465		NM_020765	UBR4	3.16736	3.75122
NR_024521	LMAN2L	5.63751	0.850919		NM_206999	CNOT1	5.37091	2.36937
NM_001039457	ATP6V0B	0	0		NM_001018008	TPM1	0	4.90798
NM_001008273	TAGLN3	18.8324	6.33892		NM_001130971	NELF	0	5.95036
NM_005063	SCD	0	10.4289		NM_003297	NR2C1	8.05246	2.78079
NM_001785	CDA	5.02134	5.45678		NM_180976	PPP2R5D	7.59713	2.69731
NM_006713	SUB1	3.98565	1.8666		NM_001142450	SPNS1	5.09944	2.55984
NM_001003397	TPD52L1	4.35603	2.72164		NM_199413	PRC1	3.96773	4.29062
NM_006432	NPC2	6.59631	1.67701		NM_001294	CLPTM1	2.88612	11.672
NM_006515	SETMAR	7.52445	3.95789		NM_201284	EGFR	6.4907	4.68139
NM_000786	CYP51A1	7.0497	2.55872		NM_003086	SNAPC4	11.7832	4.43022
NM_207013	TCEB2	13.4409	3.89181		NM_012083	FRAT2	0	4.53515
NR_024518	LMAN2L	5.63751	0.850919		NM_006904	PRKDC	5.01074	2.6866
NM_001079669	TMTC4	3.32926	2.90309		NM_001025369	VEGFA	0	2.4573
NM_006187	OAS3	9.14077	4.60057		NM_013406	DHPS	0	9.51475
NR_027941	COX11	7.65697	2.11357		NM_001017415	USP1	4.00962	0.768817
NM_032351	MRPL45	4.42347	3.18776		NM_024336	IRX3	0	9.47269
NM_012328	DNAJB9	0	2.0247		NM_001005362	DNM2	1.80176	8.8218
NM_002887	RARS	4.74327	2.45761		NM_001126108	SLC12A3	11.8128	6.05464
NM_015510	DHRS7B	7.48737	4.73719		NM_006088	TUBB2C	0	8.1666
NM_005347	HSPA5	8.31255	1.87371		NM_001172220	SCMH1	4.12727	2.81476
NM_017458	MVP	4.83372	6.39163		NM_198291	SRC	1.20555	3.1391
NM_153477	UXT	0	3.04599		NM_001136042	AARSD1	4.40658	3.66144
NM_144589	COMTD1	0	14.6915		NM_138639	BCL2L12	2.17675	11.9589
NM_001257	CDH13	3.71584	3.51587		NM_004772	C5orf13	0	4.294
NM_033091	TRIM4	0	3.2411		NM_001159491	BRI3	8.13008	5.96007
NM_007198	PROSC	5.66893	2.52228		NM_017871	CPSF3L	9.18695	2.75103
NM_004459	BPTF	3.59705	2.57651		NM_002074	GNB1	6.96951	3.20161
NM_002892	ARID4A	6.00761	2.65565		NM_001170544	PGAM5	8.15217	4.8479
NM_004616	TSPAN8	0	1.63564		NM_001110792	MECP2	6.65658	2.94245
NM_007282	RNF13	5.36733	2.37837		NM_001166357	SHMT2	0	2.18531
NM_021243	C6orf115	6.9808	2.55189		NM_181701	QSOX2	5.44959	5.30926
NM_024625	ZC3HAV1	7.96813	2.88812		NM_014838	ZBED4	2.24492	4.75824
NM_133505	DCN	7.40741	3.26851		NM_174911	FAM84B	0	3.47403
NM_001146314	ABHD14B	0	6.32378		NM_001172897	CAV1	3.24465	3.78
NM_001035505	BOLA3	5.16529	6.61876		NM_145196	LIPT1	12.1139	3.05577
NM_001177306	PAM	3.43348	2.13224		NM_153616	SEMA6D	6.05694	3.69795
NM_004096	EIF4EBP2	10.4877	3.86473		NR_002323	TUG1	0	2.05191
NM_003143	SSBP1	5.50964	1.94799		NM_001127890	SPG21	8.65052	3.03306
NM_001146227	RPS20	0	4.24358		NM_198321	GALNT10	2.59084	3.16559
NM_206808	CLYBL	6.43018	3.32645		NM_030674	SLC38A1	6.60939	3.17736
NM_006349	ZNHIT1	4.77783	6.82749		NM_001018054	LRP8	6.34317	5.16653
NM_003541	HIST1H4K	0	0		NM_001903	CTNNA1	5.96862	3.27795
NM_001163260	FAM63A	0	1.26342		NM_006623	PHGDH	0	4.51511
NM_016207	CPSF3	3.9891	2.03969		NM_198080	MSRB3	4.76002	2.33405
NM_003069	SMARCA1	4.65224	2.33969		NM_015465	GEMIN5	7.06825	3.15225
NM_004460	FAP	16.0128	2.70086		NM_025133	FBXO11	3.88618	2.21688
NM_001146106	PARP9	3.11672	1.91146		NM_201441	TEAD4	7.81899	4.76175
NM_001098478	HLA-F	0	0		NM_016830	VAMP1	0	2.40761
NM_001144822	CD58	3.61925	3.62721		NM_201555	FHL2	3.63835	2.7354
NM_006834	RAB32	0	0		NM_001164732	REEP1	2.28493	3.57977
NR_027862	HAT1	4.81485	2.34942		NM_016936	UBN1	10.2166	7.08857
NM_016448	DTL	5.15331	3.73941		NM_015125	CIC	0	2.69469
NM_001018113	FANCB	5.40249	2.15789		NM_000598	IGFBP3	0	1.10767
NR_024235	NDUFB11	0	6.98568		NM_001892	CSNK1A1	2.86492	1.18481
NM_001113546	LIMA1	3.85346	2.65883		NM_001142784	IL11RA	0	4.54545
NM_001170795	C2orf28	0	2.33372		NM_005911	MAT2A	0	6.54022
NM_006207	PDGFRL	8.34237	2.19294		NM_005759	ABI2	5.7443	1.63485
NM_018129	PNPO	0	7.01361		NM_001010989	HERPUD1	6.19963	4.79249
NM_001143674	BRP44	8.3647	2.41284		NM_152437	ZNF664	0	4.93364
NM_015634	KIAA1279	1.2276	2.98255		NM_022720	DGCR8	9.62155	5.25799
NM_024657	MORC4	4.43557	3.63623		NR_028052	NGRN	0	6.1665
NM_001166116	TMOD1	5.40346	3.80058		NM_001012756	ZNF260	1.95236	1.34844
NM_018838	NDUFA12	3.52609	3.34812		NM_001172689	ZNF573	1.72458	1.12145
NM_021018	HIST1H3F	0	0		NM_175066	DDX51	0	17.4292
NM_001160301	DPYD	7.82065	2.01415		NM_022487	DCLRE1C	4.98363	2.10983
NM_001163258	FAM63A	0	2.17533		NR_029416	SHMT2	0	2.04457
NM_004280	EEF1E1	3.24044	2.48571		NR_027394	TJAP1	9.92802	5.19896
NM_031286	SH3BGRL3	0	5.55247		NM_080797	DIDO1	8.84643	4.21417
NM_032601	MCEE	0	3.72232		NM_001990	EYA3	3.85332	2.28445
NM_006214	PHYH	6.06122	1.60823		NM_031483	ITCH	5.86356	2.12813
NM_002294	LAMP2	8.46024	2.41339		NM_001105249	TMC5	6.75128	4.59543
NM_018295	TMEM140	0	3.49997		NM_138484	SGOL1	4.98132	2.31653
NM_153747	PIGC	0	0		NM_001191	BCL2L1	6.1665	3.42458
NM_005672	PSCA	0	0		NM_001933	DLST	2.65816	3.31583
NM_005719	ARPC3	1.2663	3.97035		NM_175875	SIX5	0	6.73401
NM_001634	AMD1	7.89889	1.89119		NM_005686	SOX13	5.44307	2.42077
NM_138436	C8orf40	3.36474	2.36658		NM_001798	CDK2	0	0
NM_015983	UBE2D4	3.44175	5.44161		NM_001170716	BCAR1	2.74123	4.10172
NM_004972	JAK2	6.24376	2.00102		NM_033550	TP53RK	0	0
NM_001135652	EIF2AK2	4.46548	2.66046		NM_002813	PSMD9	6.0551	1.88513
NM_001031711	ERGIC1	2.22025	4.28074		NM_001184801	UBR2	3.34986	1.93218
NR_024873	MCART1	5.75954	1.00837		NM_005801	EIF1	0	3.6075
NM_002154	HSPA4	4.63097	1.3977		NM_005808	CTDSPL	3.57942	3.50981
NM_018462	C3orf10	11.1508	2.83366		NM_144679	C17orf56	0	6.47249
NM_020422	TMEM159	5.33428	1.82905		NM_001018006	TPM1	0	4.73502
NM_001069	TUBB2A	0	7.72798		NM_018383	WDR33	5.20562	2.62303
NM_005868	BET1	19.2864	0.858074		NM_001032287	NR2C1	7.90003	3.07209
NM_013259	TAGLN3	18.8324	6.84041		NM_001038	SCNN1A	8.12348	4.39715
NM_003044	SLC6A12	0	3.11277		NM_001039569	AP1S3	2.44718	2.42403
NM_005516	HLA-E	0	2.38607		NM_001113496	SEPT9	1.98649	2.88684
NM_002960	S100A3	0	5.19211		NM_032052	PATZ1	6.49351	4.22833
NM_004298	NUP155	3.7504	1.35489		NM_015179	RRP12	5.54675	5.30421
NM_002612	PDK4	0	0.807037		NM_005953	MT2A	0	0
NM_004394	DAP	6.09013	4.6977		NM_025083	EDC3	6.41624	2.48221
NM_016357	LIMA1	3.85346	2.65883		NM_006253	PRKAB1	13.4409	4.10475
NM_016494	RNF181	0	15.0376		NM_017633	FAM46A	0	2.86451
NM_032312	YIPF4	4.56673	3.00873		NM_022768	RBM15	0	2.71776
NM_001135095	FNDC3B	7.37483	2.57618		NM_019108	C19orf61	3.72116	6.97085
NM_005252	FOS	0	5.78536		NM_007165	SF3A2	0	6.62471
NM_031280	MRPS15	6.18047	4.24869		NM_015169	RRS1	0	0
NM_001378	DYNC1I2	2.13174	1.74567		NM_001130099	KIFC3	0	4.23754
NM_014188	SSU72	13.1833	5.03848		NM_015327	SMG5	5.35619	3.06068
NM_138766	PAM	3.43348	2.13224		NM_001008539	SLC7A2	6.07165	2.99231
NM_138720	HIST1H2BD	8.05153	3.72301		NM_015084	MRPS27	9.12076	2.78133
NM_003705	SLC25A12	6.03422	1.59639		NM_014547	TMOD3	8.30048	1.91036
NM_006820	IFI44L	0	2.00827		NM_002828	PTPN2	5.38029	2.12335
NM_001142568	BBX	6.14045	2.47824		NM_006612	KIF1C	5.35117	5.65783
NM_005810	KLRG1	0	2.25887		NM_001037283	EIF3B	5.34569	2.95683
NM_012461	TINF2	0	21.8261		NM_001042681	RERE	4.85678	3.24761
NM_001146105	PARP9	3.94841	2.08406		NM_018098	ECT2	7.57822	0.692893
NM_003516	HIST2H2AA3	0	0		NM_015276	USP22	4.91582	2.83206
NM_005025	SERPINI1	5.10204	2.1437		NM_018119	POLR3E	8.82353	3.35537
NM_023012	RSRC2	1.50966	0.635042		NM_001162426	TSC1	4.71624	2.55727
NM_003275	TMOD1	5.40346	3.82018		NM_001164501	EIF4ENIF1	3.57292	2.39449
NM_018453	EAPP	4.73373	1.7963		NM_203506	GRB2	3.96825	2.61351
NM_177925	H2AFJ	0	2.72702		NM_198437	AURKA	4.24899	1.64835
NM_002912	REV3L	3.88018	2.39885		NM_024627	C22orf29	0	3.571
NM_001142599	P4HA2	3.89864	2.14146		NM_005195	CEBPD	0	0
NM_005981	TSPAN31	0	6.78887		NM_014614	PSME4	6.1217	1.45859
NM_001011	RPS7	0	0		NM_005078	TLE3	0	3.86855
NM_001134470	C3orf58	0	1.10096		NM_001018109	PIR	1.22579	2.09199
NM_004148	NINJ1	0	1.71409		NM_001142650	HNRPLL	3.27654	2.6669
NM_018641	CHST12	5.52792	3.48189		NM_002467	MYC	0	5.909
NM_015149	RGL1	5.29872	2.66852		NM_001134772	STX16	0	4.11292
NM_019896	POLE4	0	0.984737		NM_001521	GTF3C2	1.54679	0.548908
NM_013404	MSLN	0	12.832		NM_014412	CACYBP	7.24638	3.67242
NM_001862	COX5B	33.4448	0		NM_022662	ANAPC1	8.45348	2.55839
NM_001321	CSRP2	12.7226	1.60154		NM_180977	PPP2R5D	7.59713	2.69731
NM_207170	SYF2	5.85652	4.3911		NM_000859	HMGCR	3.47464	1.36017
NM_178140	PDZD2	4.9022	4.34005		NM_001105192	TLE3	0	3.86855
NM_016071	MRPS33	0	4.13223		NM_001127370	CDCA7L	5.24797	0.97052
NM_007075	WDR45	4.6257	1.53882		NM_001171630	VEGFA	0	2.4573
NM_001178137	CPEB3	4.64772	1.35773		NR_024429	LOC283050	6.3701	4.35905
NM_003526	HIST1H2BC	0	0		NM_004013	DMD	3.74813	2.3246
NM_019555	ARHGEF3	3.76138	3.91792		NM_170721	MSI2	5.54148	3.45872
NM_001001660	LYRM5	0	3.49447		NM_138473	SP1	6.38088	1.5782
NM_145918	CTSL1	0	4.1511		NM_005738	ARL4A	0	2.74273
NM_016106	SCFD1	2.02634	2.31598		NM_001080951	PLAGL1	2.22445	2.94862
NM_018469	TEX2	6.84974	3.60721		NM_025136	OPA3	0.981162	14.985
NM_015471	NSL1	4.84027	2.71174		NM_001025434	NQO1	2.77085	2.9964
NM_001127603	C9orf95	2.74198	2.1394		NM_018288	PHF10	6.41849	3.77399
NM_001184960	SH3KBP1	5.14256	2.59336		NM_001174126	SLC11A2	2.46624	4.27421
NM_014573	TMEM97	6.8918	2.457		NM_198834	ACACA	5.08581	2.61789
NM_003289	TPM2	23.6407	4.47227		NM_004796	NRXN3	5.02519	2.80538
NM_000984	RPL23A	0	0		NM_001748	CAPN2	2.13927	5.161
NM_001163724	LOC388588	0	9.38967		NM_018449	UBAP2	5.74595	2.92893
NM_004093	EFNB2	9.49668	1.81041		NM_015447	CAMSAP1	6.76794	3.27965
NM_001177355	MSLN	0	12.3457		NM_001142477	C5orf13	0	4.16753
NM_001146152	CYP51A1	7.0497	2.53036		NM_001761	CCNF	8.42359	5.67242
NM_001008779	SPDYA	5.04032	3.55513		NM_018105	THAP1	6.89655	3.84025
NM_012098	ANGPTL2	10.846	5.21815		NM_058163	TSR2	0	4.0992
NM_021626	SCPEP1	6.15101	3.15899		NM_194313	KIF24	6.91234	3.16727
NM_006002	UCHL3	4.2943	2.44121		NM_014275	MGAT4B	0	4.27579
NM_016029	DHRS7	6.47878	5.10609		NM_001165931	RRM2	6.25391	2.75748
NM_001024948	FNBP1L	4.66273	3.95033		NM_002627	PFKP	5.74383	5.45094
NM_000935	PLOD2	6.82283	2.16751		NM_002103	GYS1	2.54764	17.8476
NM_003022	SH3BGRL	7.09388	1.83754		NR_003504	GUSBL1	4.70987	2.55198
NM_014251	SLC25A13	4.76569	2.5677		NM_020410	ATP13A1	7.44325	3.81098
NM_017864	INTS8	7.40641	2.12585		NM_002230	JUP	7.87247	5.01276
NM_001164343	ZBTB20	6.01894	2.56502		NM_003220	TFAP2A	0	5.38938
NM_001164347	ZBTB20	5.59374	3.47231		NM_001146018	TJAP1	9.92802	5.19896
NM_002759	EIF2AK2	5.43352	2.39304		NM_001167734	VARS2	15.1286	6.97654
NM_016103	SAR1B	6.09477	0		NM_001170629	CHD8	8.71418	3.03977
NM_016072	GOLT1B	0	3.80445		NM_001111322	DDX54	2.8173	4.7152
NM_001146282	SRP54	5.42116	1.56676		NM_199003	THAP1	6.89655	3.84025
NM_153208	IQCK	7.44701	3.28556		NM_032558	HIATL1	7.40981	2.00689
NM_001145000	ITGAV	6.62753	1.49482		NM_153464	ILF3	4.49115	14.0677
NM_022059	CXCL16	0	2.08464		NM_024585	ARMC7	10.1074	9.7056
NM_003514	HIST1H2AM	0	41.0678		NM_001105250	NRXN3	6.15214	3.02209
NM_199139	XAF1	0	4.02368		NM_001048201	UHRF1	2.57708	16.0449
NM_001024647	RAB3IP	0	2.1245		NM_002706	PPM1B	3.03601	0.86687
NM_177424	STX12	1.82604	2.29615		NM_001114118	C17orf85	8.61419	1.55075
NM_001042466	PSAP	8.10537	3.32303		NM_018719	CDCA7L	5.24797	0.97052
NM_201442	C1S	0	5.36136		NM_004869	VPS4B	1.61212	2.94931
NM_001549	IFIT3	10.015	5.39229		NM_001172669	ZNF668	34.4432	5.92593
NM_007257	PNMA2	13.21	7.71803		NM_019898	ABCC1	4.31287	2.8777
NM_001178102	LOX	0	0		NM_004875	POLR1C	6.1237	7.48293
NM_005536	IMPA1	7.75996	1.17311		NM_003450	ZNF174	8.14332	1.43947
NM_025115	C8orf41	3.93778	0		NM_001102420	ZFAND5	17.2414	1.51023
NM_002643	PIGF	0	2.71944		NM_080732	EGLN2	0	2.15285
NM_005348	HSP90AA1	0	3.39501		NM_014641	MDC1	15.873	25.9933
NM_001168320	TSPAN9	5.54045	3.32707		NM_021183	RAP2C	0	2.02908
NM_001190354	ATP5J2	11.7233	4.95295		NM_003677	DENR	4.19111	4.34436
NM_000143	FH	0	1.89979		NM_017646	TRIT1	4	0.923873
NM_001134468	C7orf53	0	3.16823		NM_022106	C20orf177	0	3.77121
NM_001033059	AMD1	7.89889	1.89131		NM_152360	ZNF573	1.72458	1.12145
NM_001035267	RPL41	0	8.04505		NM_001042588	SNUPN	6.07112	4.17512
NM_001185181	PFDN6	0	0		NM_001835	CLTCL1	3.87117	2.42996
NM_023942	LRRC61	0	8.0099		NM_005983	SKP2	0	3.42571
NM_015484	SYF2	5.85652	4.3911		NM_013301	CCDC106	16.129	2.01898
NM_016334	GPR89B	2.34577	2.11558		NM_001142481	C5orf13	0	4.2694
NR_027716	H2AFJ	0	2.72702		NM_001178093	BCAT1	4.85515	2.60242
NM_173552	C3orf58	0	1.01559		NM_003600	AURKA	4.24899	1.64835
NM_005476	GNE	6.35279	3.34549		NM_002522	NPTX1	0	4.09333
NM_022750	PARP12	13.3761	3.58769		NM_030571	NDFIP1	8.65988	2.74371
NM_014290	TDRD7	1.81752	2.41724		NR_024020	NOL8	6.46831	3.18155
NM_000476	AK1	0	3.74918		NM_012247	SEPHS1	10.1023	4.35882
NM_006979	SLC39A7	0	0		NM_002048	GAS1	0	14.1443
NM_000858	GUK1	0	4.58348		NM_014423	AFF4	5.92768	3.42622
NM_001014764	TMEM93	0	11.4548		NM_153188	TNPO1	5.41223	3.07971
NM_000202	IDS	0	4.32764		NM_004521	KIF5B	3.52361	2.0555
NM_006931	SLC2A3	1.96002	3.34253		NM_004494	HDGF	0	3.11042
NM_001173487	NKRF	4.06504	1.58391		NM_030758	OSBP2	4.38172	2.78048
NM_002456	MUC1	0	2.27221		NM_001042425	TFAP2A	0	5.68132
NM_000715	C4BPA	2.52398	1.08846		NM_001173453	TFCP2	3.71559	3.21395
NM_005004	NDUFB8	10.929	1.91388		NM_001145114	RRP12	5.54675	5.30421
NM_004290	RNF14	5.63857	2.41167		NM_015255	UBR2	3.88048	2.60463
NM_001166701	FAM104B	7.31529	2.74273		NM_007032	TRIOBP	3.34952	3.6958
NM_001162862	COX11	25.7069	1.40667		NM_002342	LTBR	0	4.55789
NM_145860	PDCD10	4.39947	1.84945		NM_014793	LCMT2	0	3.427
NR_024519	LMAN2L	5.63751	0.850919		NM_001168348	NSUN5	0	1.83419
NM_001135675	C8orf40	3.36474	2.43013		NM_002149	HPCAL1	3.36678	4.09638
NM_015239	AGTPBP1	4.79157	2.37634		NM_007157	ZXDB	0	1.77242
NM_006634	VAMP5	4.52694	4.43001		NM_018454	NUSAP1	4.63959	2.84391
NM_001166159	NDUFS2	11.1919	5.76435		NM_003470	USP7	3.09191	3.42149
NM_013411	AK2	1.5083	3.59115		NM_007371	BRD3	3.13381	6.6657
NM_016533	NINJ2	6.65395	4.69049		NM_018242	SLC47A1	5.4407	3.4041
NM_213589	RAPH1	6.02633	2.25146		NM_000314	PTEN	0.969744	1.68375
NM_005346	HSPA1B	0	3.96825		NM_006751	SSFA2	3.11526	3.63301
NM_024959	SLC24A6	5.36433	1.1919		NM_017522	LRP8	6.34317	5.16653
NM_182648	BAZ1A	5.10835	2.21644		NR_024568	FBXO31	7.00182	4.33124
NM_016399	TRIAP1	67.3401	9.28074		NM_133259	LRPPRC	7.73944	2.33355
NM_133507	DCN	7.40741	3.26851		NM_001163474	ZNF746	11.1235	3.44575
NM_006574	CSPG5	6.89655	5.82581		NM_020223	FAM20C	0	5.74309
NM_175623	RAB3IP	2.45339	1.88137		NM_005542	INSIG1	0	3.45781
NM_005527	HSPA1L	0	2.60824		NM_019899	ABCC1	4.31287	2.8777
NM_022873	IFI6	0	6.2487		NM_181803	UBE2C	9.52381	0
NM_016607	ARMCX3	0	6.36672		NM_017548	CDV3	5.7554	3.02801
NM_175069	APTX	9.29887	3.38138		NM_198436	AURKA	4.24899	1.64835
NM_007348	ATF6	8.2734	2.20269		NR_003700	PI4KAP2	9.52683	3.7093
NM_020342	SLC39A10	6.11496	1.55448		NM_001080	ALDH5A1	3.64919	3.23358
NM_133504	DCN	7.40741	3.26851		NM_001178077	ASNS	0	3.71767
NM_024928	OBFC1	3.22477	4.7838		NR_024425	LOC389791	0	9.49668
NM_002492	NDUFB5	4.35256	3.96852		NM_004804	CIAO1	4.46429	1.731
NM_183398	RNF14	5.63857	2.41167		NM_206854	QKI	5.04832	1.79894
NM_015917	GSTK1	0	10.7712		NM_194260	UBE2I	0	4.36904
NM_001136023	NFE2	4.84966	8.77963		NM_017432	PTOV1	0	2.35349
NM_021104	RPL41	0	8.04505		NR_002933	LOC493754	1.63372	2.12483
NM_025125	C10orf57	0	1.01389		NM_001170721	BCAR1	0	4.59559
NM_203365	RAPH1	6.06456	2.209		NM_017798	YTHDF1	5.26177	3.53857
NM_015394	ZNF10	2.05846	1.25115		NM_001128160	UBP1	10.3389	2.76893
NM_004773	ZNHIT3	4.61681	1.42369		NM_001142654	AARSD1	1.9305	5.50888
NM_002208	ITGAE	4.96557	5.31811		NM_001008540	CXCR4	0	0
NM_138821	PAM	3.43348	2.13224		NM_152344	LSM12	7.24161	2.80978
NM_001136177	EGR2	0	11.439		NM_004402	DFFB	7.3692	4.21269
NM_022168	IFIH1	4.41696	2.43967		NM_003213	TEAD4	7.81899	4.76175
NM_001042678	RHOC	0	3.18624		NM_004985	KRAS	7.33999	1.8012
NM_152633	FANCB	5.40249	2.15789		NM_022078	GPATCH3	6.04412	4.49438
NM_175624	RAB3IP	2.45339	1.86851		NM_002294	LAMP2	8.46024	2.41339
NM_181837	ORC3L	5.41976	1.69673		NM_001146286	TCF7L2	5.0815	3.75303
NM_003538	HIST1H4A	0	0		NM_058167	UBE2J2	10.0452	5.01222
NM_003851	CREG1	8.52152	4.78057		NM_004729	ZBED1	4.39754	1.62866
NM_014314	DDX58	3.81643	2.97314		NM_019109	ALG1	2.91121	6.59196
NM_004299	ABCB7	1.97161	2.65425		NM_014811	KIAA0649	10.8342	4.89656
NM_152740	HIBADH	5.24384	1.14467		NM_020715	PLEKHH1	5.47465	4.24493
NM_016077	PTRH2	0	1.28866		NM_014977	ACIN1	7.72439	3.59748
NR_023352	C9orf95	2.74198	2.1394		NM_001076683	UBTF	0	3.93417
NM_005845	ABCC4	3.34169	2.76631		NM_015878	AZIN1	7.40741	0.671998
NM_001161529	CSF2RA	7.22543	3.8887		NM_016151	TAOK2	0	4.82825
NM_001185012	NDUFA2	0	9.46522		NM_001025242	IRAK1	0	4.83501
NM_147172	NUDT2	8.46501	9.39055		NM_000964	RARA	0	2.72097
NM_018438	FBXO6	8.19224	7.57805		NM_015379	BRI3	9.56023	5.67215
NM_152559	WBSCR27	0	9.27787		NM_181802	UBE2C	9.52381	0
NM_016371	HSD17B7	0	1.43857		NM_020135	WRNIP1	0	4.92271
NM_205841	SPINK6	15.528	0.854701		NM_152299	NCAPH2	23.1696	0.816393
NM_000532	PCCB	3.84541	2.54052		NM_003954	MAP3K14	3.34085	6.67398
NM_001039937	INTS6	5.37201	0.950921		NM_001033028	CYFIP1	5.87372	2.65717
NM_174938	FRMD3	6.75415	3.47744		NM_013355	PKN3	13.772	4.21479
NM_005319	HIST1H1C	0	27.3224		NM_001846	COL4A2	5.75185	4.39111
NM_006594	AP4B1	13.7741	2.32207		NM_032620	GTPBP3	9.72763	0
NM_205847	GMPPA	0	4.10172		NM_003815	ADAM15	9.44287	3.83436
NM_001177599	SUCLG2	5.86539	2.88641		NM_153449	SLC2A14	4.1542	2.85494
NM_015183	MAST4	3.64394	2.76733		NM_001142272	RAB11FIP3	3.46572	5.72203
NM_182943	PLOD2	6.82283	2.16751		NM_005219	DIAPH1	5.91652	3.04296
NM_017415	KLHL3	8.40942	2.35791		NM_001129994	KCTD15	0	0.662778
NM_002787	PSMA2	0	2.93794		NM_015246	MGRN1	6.54879	3.55455
NM_001017963	HSP90AA1	2.74549	4.57506		NM_138394	HNRPLL	3.27654	2.6669
NM_033117	RBM18	2.18436	2.89408		NM_013286	RBM15B	0	4.54133
NM_032941	RECQL	7.89889	1.27008		NM_001143979	NDE1	5.65451	2.72451
NM_021197	WFDC1	4.07249	5.30874		NM_153500	CAMKK2	4.30663	6.08615
NM_178154	FUT8	4.32713	2.31724		NM_016038	SBDS	4.33463	1.78827
NM_005216	DDOST	0	5.83567		NM_001040158	H2AFY	16.7504	4.51285
NM_138434	C7orf29	0	10.442		NM_177985	ARL5A	0	2.07529
NM_001127383	CYBRD1	6.6569	2.47639		NM_018337	ZNF444	11.1173	6.20771
NM_003713	PPAP2B	7.1347	3.46968		NM_024923	NUP210	6.16523	4.85337
NM_024420	PLA2G4A	7.5067	1.52563		NM_194259	UBE2I	0	4.45898
NM_018982	YIPF1	0	3.20236		NM_181443	BTBD3	6.49773	2.04511
NM_002266	KPNA2	0	5.2459		NM_030800	C15orf44	4.58015	1.554
NR_023390	C9orf130	7.85649	3.2127		NM_032188	MYST1	7.14286	1.04932
NM_006519	DYNLT1	0	4.2523		NM_014409	TAF5L	5.97015	3.7186
NM_002486	NCBP1	5.38648	2.73134		NM_006067	COX4NB	0	9.56399
NM_014462	LSM1	7.39098	7.68386		NM_016018	PHF20L1	9.0212	3.36927
NM_003862	FGF18	5.84283	4.05315		NM_001032221	STXBP1	7.8388	3.91004
NM_017549	EPDR1	4.50857	2.05747		NM_004783	TAOK2	0	4.90196
NM_006431	CCT2	0	3.07692		NM_013241	FHOD1	3.4118	7.89318
NM_005493	RANBP9	4.57945	2.07887		NM_147686	TRAF3IP2	9.51734	4.25245
NM_003786	ABCC3	5.64243	5.85059		NR_002824	HERC2P2	8.72648	2.83286
NM_022140	EPB41L4A	5.8833	2.7311		NM_001018068	SERBP1	4.79386	3.25045
NM_014471	SPINK4	0	5.54631		NM_004602	STAU1	6.88901	2.38322
NM_006417	IFI44	17.331	0.729395		NM_001039675	UNC45A	1.80083	4.35706
NM_001024629	NRP1	2.49268	4.7839		NM_213651	SLC25A24	12.9467	1.47997
NM_080591	PTGS1	5.10465	4.38712		NM_145687	MAP4K4	4.965	3.17237
NM_198087	ZNF200	0	4.46748		NM_020428	SLC44A2	4.57771	37.7596
NM_002889	RARRES2	0	5.9577		NM_203350	ZRANB2	0	1.16009
NM_001540	HSPB1	0	0		NM_003915	CPNE1	6.58183	0.858074
NM_153706	C5orf35	0	1.4806		NM_153619	SEMA6D	6.05694	3.69795
NM_001625	AK2	1.58178	3.98474		NM_001130021	ATP6V0A1	2.60335	3.59308
NR_027760	CSF2RA	7.22543	3.8887		NM_018668	VPS33B	3.11769	2.26693
NM_000358	TGFBI	0	5.46315		NM_007019	UBE2C	9.52381	0
NM_005800	USPL1	8.53971	3.33315		NM_001037164	ARL4A	0	2.43605
NM_198450	APOOL	4.94927	2.81077		NM_198066	GNPNAT1	6.16523	1.51149
NR_030722	FAM104B	7.31529	2.98918		NM_001127320	UBAP2L	3.65464	3.39705
NM_017567	NAGK	0	3.01781		NM_001018073	PCK2	0	7.44186
NM_145274	TMEM99	8.67303	2.5		NM_173529	C18orf54	6.22278	0.92477
NM_002053	GBP1	35.2113	3.91451		NM_004973	JARID2	5.22972	2.98968
NM_001190388	GNE	6.89719	4.15984		NM_024881	SLC35E1	4.01791	7.8064
NM_004837	GGPS1	2.12089	7.99219		NM_016343	CENPF	6.18174	3.18415
NM_001130080	IFI27	0	0		NM_175859	CTPS2	5.62324	3.99378
NM_022073	EGLN3	0	4.45723		NM_147188	FBXO22	3.29489	3.24792
NM_002816	PSMD12	9.28998	2.15424		NM_198901	SRI	0	2.919
NM_030799	YIPF5	0	1.71821		NM_014712	SETD1A	6.16903	8.61945
NM_005533	IFI35	2.80269	4.80077		NM_138417	KTI12	0	0
NM_001122752	SERPINI1	5.10204	2.14168		NM_004793	LONP1	2.72294	9.52939
NM_000313	PROS1	1.48028	2.28459		NM_001005619	ITGB4	3.6368	3.21608
NM_003937	KYNU	2.77758	2.86114		NM_017444	CHRAC1	16.5289	2.15424
NM_001012961	C1orf84	8.05477	0.830289		NM_152424	FAM123B	0	2.45845
NM_001135650	EEF1E1	5.04541	3.16556		NM_006387	CHERP	3.87222	4.9178
NM_001190329	ATP5G3	0	1.92678		NM_001171251	C17orf53	6.87285	4.51264
NM_017554	PARP14	7.05094	3.38272		NM_004380	CREBBP	6.76133	3.38691
NM_001166704	FAM104B	7.31529	2.74273		NM_014709	USP34	5.03051	1.36099
NM_181869	APAF1	4.44296	2.07964		NM_001171136	ZBED1	4.39754	1.62866
NM_016332	SEPX1	0	0		NM_000937	POLR2A	4.0366	4.82329
NM_032172	USP42	3.85781	4.93506		NM_001043353	TPM3	9.64475	1.8412
NM_019116	UBFD1	0	3.30382		NM_001164313	ZBTB24	0	5.30504
NM_001142928	LRRC61	0	8.0099		NM_199177	MRRF	5.27844	1.99902
NM_030805	LMAN2L	5.63751	0.850919		NM_002393	MDM4	5.15236	1.06564
NM_000374	UROD	0	11.309		NM_001134398	VAV2	9.03397	5.09758
NM_002286	LAG3	0	6.87758		NM_001011885	BTBD1	4.83754	2.59585
NM_001024594	C1orf53	0	6.22924		NM_004990	MARS	3.15093	3.14762
NM_019886	CHST7	1.93911	3.59159		NM_001042724	PVRL2	3.2281	14.8576
NM_022353	OSGEPL1	9.77199	2.22734		NM_015171	XPO6	4.05421	2.58775
NM_001161429	RANBP3L	5.04796	2.65599		NM_001171623	VEGFA	0	2.4573
NM_022045	MTBP	4.71032	2.08794		NM_016202	ZNF580	0	7.04722
NM_000416	IFNGR1	0	5.2735		NM_176812	CHMP4B	6.29129	3.26922
NM_013335	GMPPA	0	4.08497		NM_152562	CDCA2	1.19218	2.22085
NM_001912	CTSL1	0	4.1511		NM_001172221	SCMH1	3.60676	2.57708
NM_053274	GLMN	4.81386	1.72488		NM_001001852	PIM3	0	5.58971
NM_175039	ST6GALNAC4	5.8309	4.03986		NM_015072	TTLL5	5.38874	2.91778
NM_031292	PUS7L	3.43525	2.56655		NM_001025092	MBP	16.9635	7.27998
NM_022129	PBLD	3.42564	3.9691		NM_181312	TAZ	0	5.02449
NM_001099671	C8orf59	18.0505	1.72354		NM_001113495	SEPT9	0	3.00442
NM_016061	YPEL5	11.0619	0.78456		NM_003628	PKP4	4.98718	3.61167
NM_001175	ARHGDIB	8.48176	2.1699		NM_020908	TLE3	0	3.86855
NM_212552	BOLA3	5.16529	6.61876		NM_001142483	C5orf13	0	4.45286
NM_032014	MRPS24	0	3.72856		NM_003763	STX16	0	4.11292
NM_020317	C1orf63	0	2.23115		NM_001083588	E2F5	7.5861	2.94647
NM_001018161	PON2	3.73413	2.1792		NM_022059	CXCL16	0	2.08464
NM_021649	TICAM2	15.0376	5.34736		NM_001008895	CUL4A	2.5208	3.78724
NM_001085411	C5orf33	8.01282	2.35491		NM_182847	ACCN4	0	5.77495
NM_017737	FNBP1L	4.66273	3.95033		NM_001130850	CAB39	6.36578	2.50493
NM_002642	PIGC	0	0		NM_001170719	BCAR1	0	4.53438
NM_032899	FAM83A	0	3.42098		NM_003610	RAE1	6.20347	4.26969
NM_139035	SMARCA1	4.65224	2.33969		NM_014875	KIF14	6.33553	2.24492
NM_016817	OAS2	6.31912	3.98804		NM_173831	ZNF707	14.3472	6.13798
NM_013229	APAF1	4.44296	2.07964		NM_147190	LASS5	6.52836	1.26417
NM_017681	NUP62CL	2.09446	2.45015		NM_007057	ZWINT	0	5.21376
NM_183399	RNF14	5.21785	2.7049		NM_001099294	KIAA1644	10.2223	3.98394
NM_001127400	YPEL5	11.0619	0.78456		NM_032818	C9orf100	0	3.6324
NM_005204	MAP3K8	3.45901	4.06982		NM_001177644	DAG1	8.61423	2.32054
NM_030926	ITM2C	16.2866	7.28385		NM_001002243	AFTPH	2.18699	2.01494
NR_033676	NUP62CL	2.09446	2.45015		NM_001145358	SIN3A	5.66954	3.1396
NM_016545	IER5	0	8.53971		NM_014918	CHSY1	8.64091	3.23012
NM_001159391	GUK1	0	7.0555		NM_030922	NIPA2	6.94789	4.06731
NM_015475	FAM98A	17.2117	2.76396		NM_001162427	TSC1	4.71624	2.55727
NM_001688	ATP5F1	0	1.81406		NM_000430	PAFAH1B1	3.68415	1.17815
NM_020127	TUFT1	2.99551	1.80375		NM_020436	SALL4	11.2816	3.56278
NM_001031683	IFIT3	8.43882	6.84744		NM_207309	UAP1L1	16.5563	4.66273
NM_001613	ACTA2	0	5.24476		NM_001142288	COX4NB	0	9.56399
NR_028032	HCG9	0	3.28731		NM_001130955	ARHGEF18	0.446389	8.65718
NM_172361	CD46	6.41643	1.48655		NM_001008410	STEAP3	4.50653	5.29968
NM_001005526	SF3B1	11.8041	0		NM_001032283	TMPO	8.65967	2.04801
NM_001178014	PCCB	3.84541	2.54052		NM_032534	KRBA1	8.07103	6.01816
NM_014175	MRPL15	4.41404	2.28232		NM_152925	CPNE1	6.93602	0.603938
NM_004766	COPB2	3.3389	2.06221		NM_015913	TXNDC12	3.99122	2.37888
NM_015698	GPKOW	3.31675	0		NM_001077511	TCF19	0	12.1188
NM_006923	SDF2	12.5628	1.16945		NM_014233	UBTF	0	3.94789
NM_004913	C16orf7	0	5.60015		NM_019862	ABCC1	4.31287	2.8777
NM_001007074	RPL32	0	4.1684		NM_001975	ENO2	6.43087	1.30022
NM_012115	CASP8AP2	5.13057	2.39559		NM_019857	CTPS2	5.62324	3.98158
NM_012430	SEC22A	5.5499	2.60595		NM_004009	DMD	5.24913	2.31785
NM_001142598	P4HA2	3.89864	2.14146		NM_004694	SLC16A6	4.63338	2.56312
NR_027624	BZW2	1.20831	1.72698		NM_001171629	VEGFA	0	2.4573
NM_001018016	MUC1	0	2.27221		NM_001008844	DSP	0	5.43478
NM_032928	TMEM141	0	0		NM_003760	EIF4G3	4.07983	2.71742
NM_004373	COX6A1	0	4.57875		NM_001146285	TCF7L2	5.0815	3.75303
NM_007167	ZMYM6	2.39425	0.901632		NM_013379	DPP7	0	5.08001
NM_001144878	IMPA1	7.75996	1.17311		NM_176806	MOCS2	0	2.63181
NM_001190353	ATP5J2	11.7233	4.95295		NM_001113513	ARHGEF7	8.70827	3.11785
NM_015642	ZBTB20	6.04711	2.45859		NM_145701	CDCA4	6.82128	0.995025
NM_001134438	PHLDB2	7.45434	1.78226		NR_003501	EARS2	2.04165	3.38671
NM_007283	MGLL	2.58331	4.74709		NM_001145357	SIN3A	5.66954	2.92177
NM_130897	DYNLRB2	16.5837	3.30215		NM_001005361	DNM2	1.80176	8.8218
NM_152411	ZNF786	4.99688	1.523		NM_147189	FAM110B	8.49527	2.47002
NM_004889	ATP5J2	11.7233	3.65898		NM_176792	MRPL43	0	6.81044
NM_017898	MOSC2	0	2.54866		NM_001042351	G6PD	5.39665	4.80923
NM_004047	ATP6V0B	0	0		NM_016328	GTF2IRD1	5.47522	4.72922
NM_002166	ID2	0	12.1408		NM_021931	DHX35	5.10621	3.40267
NM_173217	ST6GAL1	8.16091	3.69508		NM_001178064	NELF	0	5.95036
NM_015948	SLC35B3	0	1.86811		NM_001142864	FAM38A	8.05802	3.8597
NM_172352	CD46	6.41643	1.48655		NR_033708	KIAA0495	8.57633	5.86854
NM_178157	FUT8	1.91095	2.7698		NM_003200	TCF3	4.55955	3.4301
NM_005531	IFI16	7.47384	2.8177		NM_021976	RXRB	0	8.7146
NM_001142434	MGEA5	4.72277	1.28008		NR_033709	KIAA0495	8.57633	5.86854
NM_001011551	C1GALT1C1	16.0772	7.7821		NM_178000	PPP2R4	6.45876	3.35884
NM_002355	M6PR	0	2.29647		NM_145301	FAM18B2	6.91221	2.53703
NM_001160210	SLC25A13	4.76569	2.5677		NM_177987	TUBB8	0	4.25351
NM_005419	STAT2	3.39674	4.69925		NM_032996	CASP9	5.10204	2.48385
NM_173474	NTAN1	1.93386	3.08928		NM_001129729	PLEKHG4	0	7.5188
NM_213674	TPM2	23.6407	5.23492		NM_058243	BRD4	1.42167	7.79336
NM_001029896	WDR45	0	3.86922		NM_001145468	CYTSA	4.28101	3.72277
NM_001733	C1R	0	0.255892		NM_194359	RNF41	5.94265	5.59754
NM_001042549	NSL1	4.84027	2.71174		NM_152298	NASP	7.23982	5.44639
NM_004669	CLIC3	0	0		NM_020904	PLEKHA4	2.23628	393.013
NM_012228	MSRB2	0	2.4666		NM_004020	DMD	3.74813	2.3246
NM_173694	ATP11C	4.05734	1.92797		NM_004012	DMD	3.69094	2.29532
NM_023000	ARID4A	6.00761	2.65565		NM_017668	NDE1	6.09868	2.53854
NM_000994	RPL32	0	3.37268		NM_001077498	C17orf63	6.10035	2.94718
NM_015926	TEX264	0	5.16279		NM_003406	YWHAZ	7.78938	1.7605
NM_003304	TRPC1	6.36213	1.45493		NM_001112707	TLK2	5.55542	2.73526
NM_001007527	LMBRD2	2.84819	1.33064		NM_052821	WDR5	15.8604	7.36169
NM_001166261	MTIF3	4.1806	1.64379		NM_020963	MOV10	5.78927	6.62283
NM_005836	HRSP12	2.53036	3.66972		NM_001164234	DDHD2	0	4.03796
NM_003287	TPD52L1	4.35603	2.72164		NM_005510	DOM3Z	0	16.3599
NM_005415	SLC20A1	6.37552	6.10708		NM_003258	TK1	2.82885	8.34115
NM_001166700	FAM104B	7.31529	2.74273		NM_020131	UBQLN4	12.9898	3.62161
NM_019102	HOXA5	0	0		NM_001098833	ATXN7L3	32.4675	1.65317
NM_001164342	ZBTB20	3.51247	4.21585		NM_004643	PABPN1	0	5.0226
NM_000946	PRIM1	2.24997	0.84076		NM_001127717	LAMA3	5.18242	3.25548
NM_172249	CSF2RA	7.22543	3.8887		NM_024866	ADM2	0	4.56204
NM_177947	ARMCX3	0	6.36672		NM_153240	NPHP3	7.75795	4.09087
NM_022763	FNDC3B	7.37483	2.66165		NM_002598	PDCD2	0	2.8547
NM_001174097	LDHB	0	1.8635		NM_001142653	AARSD1	1.9305	5.50888
NM_001146102	PARP9	3.94841	2.08406		NM_001017919	RCCD1	0	4.07609
NM_001077516	SLC39A7	0	0		NM_002973	ATXN2	6.96527	1.87935
NM_014320	HEBP2	0	2.57036		NM_002225	IVD	5.36913	1.65262
NM_019048	ASNSD1	0	1.19804		NM_014608	CYFIP1	6.34802	2.97124
NM_138711	PPARG	4.53643	3.67805		NM_001161529	CSF2RA	7.22543	3.8887
NM_001037277	GGPS1	2.12089	7.9107		NM_153618	SEMA6D	6.05694	3.69795
NM_001999	FBN2	2.19186	2.4395		NM_032885	ATG4D	5.05433	6.5189
NM_001107	ACYP1	4.22119	0		NM_001159772	CANT1	0	5.25732
NM_018004	TMEM45A	4.86776	2.79685		NM_182678	UBE2E3	6.59631	1.62486
NM_000110	DPYD	5.68182	2.39348		NM_002897	RBMS1	2.41371	1.17025
NM_001945	HBEGF	10.4987	5.06073		NM_004577	PSPH	3.86084	2.90461
NM_152331	ACOT4	10.5932	0		NM_178006	STARD13	8.08843	3.49848
NM_003243	TGFBR3	7.97304	3.02786		NM_017955	CDCA4	6.82128	0.995025
NM_014254	TMEM5	0	0.796432		NM_001171625	VEGFA	0	2.4573
NM_001008225	CNOT4	3.69716	2.53265		NM_153046	TDRD9	7.38492	3.10578
NR_024012	TEX264	0	5.16279		NM_014667	VGLL4	8.71695	3.48541
NM_000700	ANXA1	0	2.23364		NM_139159	DPP9	2.36072	6.92622
NM_003850	SUCLA2	11.5039	2.23987		NM_001122634	CPS1	5.33618	2.31724
NM_018698	NXT2	0	1.17911		NM_012475	USP21	0	3.19336
NM_152912	MTIF3	4.1806	1.59084		NM_015549	PLEKHG3	4.37637	6.11979
NM_145330	MRPL33	0	1.39101		NM_018182	C17orf63	6.10035	2.94718
NM_001129896	SYTL4	5.66653	2.76745		NM_005384	NFIL3	6.36132	3.01978
NM_006140	CSF2RA	7.22543	3.8887		NM_001135752	ECD	4.30942	2.05846
NM_004462	FDFT1	6.59848	2.94435		NM_015842	LMO7	8.97062	2.42742
NM_021105	PLSCR1	13.9276	1.06285		NR_027635	SPATA5L1	0	2.01993
NM_015314	KIAA0895	3.80469	3.40841		NM_003579	RAD54L	3.73972	4.39425
NR_026550	BRP44	8.3647	2.55102		NM_018247	TMEM30A	3.61141	1.71081
NM_002038	IFI6	0	6.2487		NM_021991	JUP	7.87247	5.01276
					NM_177969	PPM1B	3.03601	0.86687
					NM_213662	STAT3	6.15764	4.21452
					NM_182507	KRT80	0	4.40665
					NM_014773	KIAA0141	18.622	4.50364
					NM_001136473	LITAF	3.60257	2.36686
					NM_007098	CLTCL1	3.87117	2.42996
					NR_027654	SMAD6	7.30994	4.80611
					NM_004422	DVL2	6.80735	2.58598
					NM_006035	CDC42BPB	7.72798	3.46402
					NM_183040	DTNBP1	3.01823	2.52201
					NM_139072	DNER	5.50452	3.50743
					NM_005312	RAPGEF1	7.36648	4.23239
					NR_027749	TTC31	5.94707	6.15082
					NM_032038	SPNS1	5.09944	2.55984
					NM_000116	TAZ	0	5.02449
					NM_022495	C14orf135	2.97	0.758783
					NM_004091	E2F2	9.86777	4.05577
					NM_001018067	SERBP1	4.79386	3.25045
					NR_027760	CSF2RA	7.22543	3.8887
					NM_017785	CCDC99	0	3.52929
					NM_001042426	CENPA	6.43087	2.84981
					NM_001170570	CXorf56	8.03616	3.462
					NM_201224	DDX47	4.48632	2.08232
					NM_000676	ADORA2B	2.95116	3.30538
					NM_001200	BMP2	0	1.68705
					NM_001031694	SCMH1	3.60676	2.61265
					NM_001142291	MGRN1	6.54879	3.55455
					NM_001099695	REPIN1	0	5.70885
					NM_015640	SERBP1	4.79386	3.25045
					NM_207380	C15orf52	0	6.51395
					NM_005762	TRIM28	0	8.00384
					NM_020451	SEPN1	4.69484	7.53911
					NM_001178086	ZFX	5.17197	1.17318
					NR_003092	E2F6	3.97141	2.0748
					NM_001875	CPS1	5.68613	2.47377
					NM_031268	PDPK1	7.66284	5.55875
					NM_000271	NPC1	2.75735	4.06881
					NM_015224	C3orf63	7.63286	2.39277
					NM_022917	NOL6	10.01	1.72533
					NM_024569	MPZL1	5.76424	2.85422
					NM_000026	ADSL	5.51648	3.11988
					NM_001142761	C15orf23	8.45309	5.4336
					NM_003502	AXIN1	8.27997	4.26357
					NM_015140	TTLL12	3.95257	3.33704
					NM_022731	NUCKS1	4.79962	2.7499
					NM_001556	IKBKB	5.08869	4.62224
					NM_016287	HP1BP3	7.89096	3.32546
					NM_017797	BTBD2	3.21079	14.9813
					NM_005730	CTDSP2	10.8844	3.85225
					NM_177422	EIF2C3	4.51863	2.28128
					NM_032352	BRMS1L	1.94951	3.96443
					NM_004563	PCK2	0	8.3712
					NM_001136015	ANXA2	5.7659	2.84882
					NM_004503	HOXC6	0	0
					NM_138442	CCDC124	3.45066	102.041
					NM_001002857	ANXA2	5.7659	2.84882
					NM_020327	ACVR1B	6.17665	2.80859
					NM_004350	RUNX3	12.5313	2.39948
					NM_006955	ZNF33B	2.05444	2.77057
					NM_001033026	C19orf6	0	4.59306
					NM_001163636	GTF2I	5.42687	2.79486
					NM_177452	TRAPPC6B	5.84283	3.16977
					NM_003676	DEGS1	7.30282	0
					NM_001136036	ZNF692	0	5.68699
					NM_139048	HLTF	11.1732	1.28775
					NM_023071	SPATS2	6.043	2.56361
					NM_006701	TXNL4A	0	1.60953
					NM_002222	ITPR1	4.2153	3.21332
					NM_198242	EIF4G1	0	2.67982
					NM_001070	TUBG1	0	3.98645
					NM_003211	TDG	3.43112	3.48129
					NM_031490	LONP2	2.06526	3.22836
					NM_147162	IL11RA	0	6.68673
					NM_006445	PRPF8	8.58697	2.10323
					NM_018373	SYNJ2BP	2.72294	2.77457
					NM_001178076	ASNS	0	3.64469
					NM_003161	RPS6KB1	3.51108	1.73616
					NM_004075	CRY1	3.21172	2.1867
					NM_005177	ATP6V0A1	2.60335	3.59308
					NM_003185	TAF4	11.4181	3.1609
					NR_015429	LOC283050	6.3701	4.35905
					NM_016612	SLC25A37	1.6952	2.9099
					NM_004309	ARHGDIA	0	5.42594
					NM_001142475	C5orf13	4.72255	2.50879
					NM_017817	RAB20	5.7929	6.92826
					NM_145030	C7orf47	0	0
					NM_178581	HM13	3.75469	4.08685
					NM_144618	GABPB2	6.00601	1.52882
					NM_181311	TAZ	0	5.02449
					NM_207121	FAM110A	0	2.06847
					NM_014154	ARMC8	10.4058	2.8565
					NM_002885	RAP1GAP	5.18336	5.0434
					NM_001146017	TJAP1	27.027	5.67358
					NM_139350	BIN1	0	5.10052
					NM_033001	GTF2I	5.42687	2.79486
					NR_033421	SLC11A2	2.80446	4.58681
					NM_001554	CYR61	0	0
					NM_005100	AKAP12	4.09062	3.91777
					NR_024048	TAZ	0	5.02449
					NM_021154	PSAT1	8.09553	3.21314
					NM_002979	SCP2	5.82571	3.151
					NM_032151	PCBD2	4.40529	2.81525
					NM_003364	UPP1	0	2.98525
					NM_138777	MRRF	4.50552	1.80061
					NM_002167	ID3	0	5.22466
					NM_203372	ACSL3	5.61377	2.09205
					NM_182763	MCL1	0	3.85505
					NM_016441	CRIM1	5.89623	3.13666
					NM_005207	CRKL	7.66818	3.18486
					NM_001136203	CCDC124	3.0018	30.7062
					NM_016206	VGLL3	5.95238	1.80814
					NM_001018050	POLR3H	4.5683	3.49748
					NM_001177637	DAG1	8.61423	2.32054
					NM_001134231	NT5DC2	0	3.34448
					NM_002827	PTPN1	4.86381	3.59847
					NM_001134479	LRRC8D	11.2196	2.62901
					NM_001184970	PACSIN2	4.5929	3.0462
					NM_203288	RP9	0	4.97967
					NM_173209	TGIF1	0	8.76095
					NM_006959	ZNF17	4.13736	11.7746
					NM_004486	GOLGA2	3.18167	4.11329
					NM_032636	PSRC1	0	0
					NM_001145206	KIAA1671	6.23237	4.31689
					NM_012264	TMEM184B	5.23505	6.1097
					NM_001006622	WDR33	4.68878	2.21239
					NM_001014283	DCUN1D2	2.61028	3.54165
					NM_001130445	SSFA2	3.11526	3.63301
					NM_001993	F3	9.70874	3.43289
					NM_014230	SRP68	8.01211	6.31085
					NM_015537	NELF	0	5.95036
					NM_001450	FHL2	3.63835	2.7354
					NM_173497	HECTD2	0	2.50757
					NM_152829	TES	5.80046	2.34749
					NM_005937	MLLT6	4.88043	5.42128
					NM_003363	USP4	5.81097	2.67023
					NM_030918	SNX27	6.24777	2.32594
					NM_153824	PYCR1	0	4.55373
					NM_207196	ADAM15	9.44287	3.83436
					NM_007085	FSTL1	0	2.77737
					NM_005782	THOC4	0	2.66525
					NM_020936	DDX55	7.0855	2.74405
					NM_022730	COPS7B	9.90099	3.29074
					NM_000883	IMPDH1	0	3.04859
					NM_182765	HECTD2	3.4002	3.35028
					NM_001081492	KRT80	0	4.40665
					NM_018445	SELS	0	2.0734
					NM_001017416	USP1	4.00962	0.768817
					NM_018263	ASXL2	6.67019	2.42532
					NM_005946	MT1A	0	0
					NM_024814	CBLL1	8.70322	0
					NM_013975	LIG3	14.0568	7.13776
					NM_006324	CFDP1	7.94439	4.0201
					NM_152266	C19orf40	2.2604	51.4139
					NM_052901	SLC25A25	0	4.94658
					NM_178003	PPP2R4	6.45876	3.35884
					NM_004273	CHST3	0	4.29461
					NM_147133	NFX1	3.7843	3.54405
					NM_001961	EEF2	8.01282	4.90196
					NM_017958	PLEKHB2	8.16993	4.41306
					NM_212471	PRKAR1A	0	0.498182
					NM_001130847	AIFM1	8.50754	0.706814
					NM_016622	MRPL35	3.5727	2.69711
					NM_031992	EIF4H	6.56455	3.8559
					NM_052897	MBD6	0	6.87474
					NM_133172	APBB3	34.4828	0
					NM_001145157	NR2F2	0	5.77701
					NM_019095	CRLS1	1.66113	2.14754
					NM_001006642	SLC25A25	0	4.41473
					NM_030980	ISG20L2	0	4.64792
					NM_153050	MTMR3	5.43669	2.8343
					NM_207115	ZNF580	0	4.08998
					NM_080422	PTPN2	5.12677	2.19641
					NM_006775	QKI	5.04832	1.79894
					NM_003900	SQSTM1	3.36134	7.71334
					NM_005027	PIK3R2	2.98033	0
					NM_001135167	ALDH3A1	31.4961	5.72001
					NM_001172682	ZNF641	0	9.40734
					NM_007349	PAXIP1	6.13371	2.39006
					NM_021253	TRIM39	13.5747	10.2208
					NM_033375	MYO1C	7.78331	4.27168
					NM_021174	KIAA1967	4.09165	3.07669
					NM_080423	PTPN2	5.12677	2.1965
					NM_001177433	TRPV4	3.96825	4.13548
					NM_053013	ENO3	11.3507	0
					NM_005653	TFCP2	3.71559	3.21395
					NM_172249	CSF2RA	7.22543	3.8887
					NM_001170569	CXorf56	8.03616	3.46701
					NM_014106	ZNF770	17.0503	0
					NM_080594	RNPS1	8.21468	4.40878
					NM_145059	FUK	5.99736	3.45961
					NM_001159508	IVD	5.36913	1.65262
					NM_000597	IGFBP2	15.358	3.48527
					NM_025222	WDR82	7.77484	2.24833
					NM_001128849	SMARCA4	3.50531	9.1172
					NM_001032280	TFAP2A	0	5.09814
					NM_032740	SFT2D3	0	7.11491
					NM_003075	SMARCC2	2.4731	1.0189
					NM_001145454	STMN1	8.81575	4.22967
					NM_001025433	NQO1	2.77085	2.9964
					NM_012482	ZNF281	0	5.3376
					NM_001127458	CRLS1	1.66113	2.24048
					NM_001130528	SPAG9	5.31741	2.55018
					NM_018992	KCTD5	0	7.59089
					NM_139346	BIN1	0	5.10052
					NM_005412	SHMT2	0	1.86463
					NM_001943	DSG2	3.66636	3.08826
					NM_181308	WDR20	4.67017	3.17603
					NM_001631	ALPI	0	0
					NM_006140	CSF2RA	7.22543	3.8887
					NM_020397	CAMK1D	5.58906	4.40505
					NM_001102369	C14orf159	4.53027	4.86656
					NM_023018	NADK	5.99018	5.29325
					NM_021623	PLEKHA2	2.57102	5.07703
					NM_133467	CITED4	0	7.74593
					NM_020137	GRIPAP1	6.75767	4.25673
					NM_012463	ATP6V0A2	4.25894	2.918
					NM_005022	PFN1	0	10.4203
					NM_005151	USP14	5.76464	1.6236
					NM_005973	PRCC	8.18163	3.82036
					NM_014685	HERPUD1	6.19963	4.79249
					NM_003622	PPFIBP1	3.67744	3.01804
					NM_024780	TMC5	8.42569	4.03907
					NM_018463	ITFG2	2.74499	3.40599
					NM_181353	ID1	0	0
					NM_004925	AQP3	0	8.35143
					NM_002756	MAP2K3	7.77605	3.42671
					NM_031407	HUWE1	7.79373	2.94511
					NM_178580	HM13	3.75469	4.08685
					NM_152515	CKAP2L	2.55493	5.24086
					NM_033624	FBXO21	7.08717	3.66013
					NM_130781	RAB24	0	3.92773
					NM_001079537	TRAPPC6B	5.84283	3.16977
					NM_017822	C12orf41	2.70929	1.11309
					NM_001145155	NR2F2	0	6.2779
					NM_001018053	PFKFB2	3.83583	2.38644
					NR_026580	TFDP1	2.63992	2.07555
					NM_004560	ROR2	7.88373	3.42764
					NM_001699	AXL	2.18214	5.97292
					NM_001675	ATF4	0	0
					NM_005189	CBX2	0	4.36586
					NM_001142575	IMPDH1	0	2.4215
					NM_001177643	DAG1	8.4699	2.76743
					NM_024339	THOC6	28.2087	3.31565
					NM_015131	WDR43	5.45852	2.02758
					NM_001142300	CCNYL1	4.14113	1.22854
					NM_199423	WWP2	4.7619	2.30604
					NM_001004431	METRNL	0	2.63922
					NM_020858	SEMA6D	6.05694	3.69795
					NM_014480	ZNF544	3.18269	6.2162
					NM_001169106	FAM21C	5.56572	3.57223
					NM_021170	HES4	0	0
					NM_014872	ZBTB5	6.00962	3.87372
					NM_133646	ZAK	6.12145	2.59311
					NM_001746	CANX	1.57319	5.50083
					NM_138575	PGAM5	8.00641	3.4118
					NM_175876	EXOC8	0	0
					NM_006738	AKAP13	5.3123	2.84577
					NM_020300	MGST1	12.5733	0
					NM_001123378	ADSL	5.51648	3.11988
					NM_001031677	RAB24	0	3.92773
					NM_033304	ADRA1A	1.73732	3.09182
					NM_007174	CIT	5.37542	2.52378
					NM_080725	SRXN1	34.3643	0
					NM_033088	FAM40A	0	1.69071
					NM_030932	DIAPH3	6.36222	1.95642
					NM_014851	KLHL21	20.1816	7.87092
					NM_003576	STK24	4.63177	3.84792
					NM_182676	PLTP	2.49066	5.33333
					NM_199440	HSPD1	6.37755	0
					NM_001170720	BCAR1	2.74123	4.20787
					NM_020876	ARHGAP23	6.86185	6.70401
					NM_004050	BCL2L2	0	2.01735
					NM_001166346	MDFIC	0	6.61376
					NM_024545	SAP130	1.94651	1.82143
					NM_005570	LMAN1	10.3627	2.03231
					NM_001136472	LITAF	3.60257	2.36686
					NM_001122823	GTF3C5	8.77193	2.86779
					NM_032737	LMNB2	1.89753	5.47795
					NM_000945	PPP3R1	7.34214	1.71529
					NM_018283	NUDT15	22.5904	3.63548
					NM_016831	PER3	0	3.53204
					NM_006764	IFRD2	0	6.57606
					NM_018174	MAP1S	1.33547	3.98195
					NM_001033756	VEGFA	0	2.4573
					NM_182565	FAM100B	0	9.37383
					NM_006718	PLAGL1	3.66703	2.75322
					NM_001161662	WWC1	5.95611	3.77501
					NM_017802	HEATR2	7.71367	5.06595
					NM_001178096	F3	9.70874	3.43289
					NM_001128919	MARK3	6.60901	2.86858
					NM_138462	ZMYND19	0	1.25266
					NM_133173	APBB3	34.4828	0
					NR_003141	SNHG4	5.56793	0
					NM_015352	POFUT1	4.08497	2.98788
					NM_001159643	MCTP2	5.47845	2.34554
					NM_001164816	ACIN1	10.9649	3.57718
					NM_080652	TMEM41A	6.54022	3.78406
					NM_001163315	FBXL17	3.40906	1.141
					NM_007350	PHLDA1	0	1.65975
					NM_000368	TSC1	4.71624	2.55727
					NM_001173512	MRRF	4.50552	1.80061
					NM_183241	C9orf142	0	19.2431
					NM_013407	DHPS	0	9.51475
					NM_031216	SEH1L	7.75946	2.39365
					NM_015658	NOC2L	0	3.56506
					NM_174942	GAS2L3	14.339	1.8864
					NM_019032	ADAMTSL4	0	2.74524
					NM_152308	C16orf75	9.71817	0
					NM_207291	USF2	0	7.08132
					NM_002734	PRKAR1A	0	0.509165
					NM_006767	LZTR1	0	5.05721
					NM_031480	RIOK1	1.69981	3.13536
					NM_001006634	ARHGAP17	4.87488	2.96767
					NM_001170714	BCAR1	2.74123	4.20042
					NM_001172704	GGA3	0	3.20821
					NM_001127322	CBX5	8.42993	1.56986
					NM_002304	LFNG	0	4.73171
					NM_206926	SEPN1	4.69484	7.53911
					NM_005251	FOXC2	0	5.94884
					NM_175913	JPH2	6.14251	3.28443
					NM_001694	ATP6V0C	0	3.53544
					NM_139347	BIN1	0	5.10052
					NM_017843	BCAS4	5.33005	3.80241
					NM_015127	CLCC1	2.28206	1.98271
					NM_018131	CEP55	3.22009	3.42857
					NM_032304	HAGHL	0	0
					NM_133443	GPT2	5.40394	3.6322
					NM_004176	SREBF1	13.8841	1.31683
					NM_001177635	DAG1	8.61423	2.32054
					NM_000903	NQO1	2.77085	2.9964
					NM_002296	LBR	7.16332	1.58825
					NM_182691	SRPK2	4.11201	2.6493
					NM_003045	SLC7A1	2.27324	2.80913
					NM_001145044	SLCO3A1	4.58786	3.44354
					NM_001009569	MLLT10	4.90944	2.10598
					NM_033025	SYDE1	0	7.81983
					NM_194071	CREB3L2	4.2123	2.48055
					NM_012242	DKK1	0	20.7285
					NM_001004105	GRK6	7.80031	4.48229
					NM_001042510	ZNF706	0	1.19318
					NM_021079	NMT1	3.9775	3.32182
					NM_198589	BSG	4.19111	4.6669
					NM_001135999	RUSC2	7.94071	3.59177
					NM_006453	TBL3	0	7.83208
					NM_032634	PIGO	25.5102	2.67845
					NM_173210	TGIF1	0	6.27746
					NM_006711	RNPS1	8.21468	4.53556
					NM_001003795	GTF2IRD2B	5.76603	5.03706
					NM_001171202	UBAP1	6.32686	3.1101
					NM_003926	MBD3	1.90985	5.45157
					NM_004631	LRP8	6.34317	5.16653
					NM_014902	DLGAP4	5.09502	3.51471
					NM_144574	WDR20	4.67017	3.17603
					NM_001127660	MFN2	5.07808	3.92804
					NM_144607	CYB5D1	0	7.01919
					NM_170719	C13orf23	12.2249	1.82262
					NM_018347	C20orf29	11.1857	2.59202
					NM_001136575	LANCL1	3.87597	3.49268
					NM_018386	PCID2	8.64678	4.51514
					NM_001025243	IRAK1	0	4.83501
					NM_001172435	RAB3GAP1	3.23922	2.20172
					NM_004217	AURKB	0	2.28206
					NR_026846	LOC285074	5.3831	2.9876
					NM_006182	DDR2	4.84086	3.00522
					NR_028057	PLCXD1	6.34317	2.84527
					NM_004537	NAP1L1	0	0
					NM_001184889	NIPA2	6.94789	4.06731
					NM_007184	NISCH	2.82087	4.26579
					NM_007320	RANBP3	4.50924	5.321
					NM_016355	DDX47	4.48632	2.08232
					NM_016486	TMEM69	4.81928	2.38834
					NM_017865	ZNF692	0	5.56669
					NM_020857	VPS18	8.34376	1.3988
					NM_001017998	GNG10	5.58347	1.45455
					NM_007362	NCBP2	8.93655	1.64663
					NM_001008738	FNIP1	4.4448	2.22049
					NM_005500	SAE1	2.96728	16.5893
					NM_022779	DDX31	3.1903	3.43623
					NM_001136108	R3HCC1	0	2.59943
					NM_013374	PDCD6IP	9.05159	2.12463
					NM_001104631	PDE4D	5.58896	2.42878
					NM_001172222	SCMH1	3.60676	2.55897
					NM_018566	YOD1	0	4.14995
					NM_017978	ANKHD1	4.75587	2.12601
					NM_182742	TXNRD1	7.7912	2.77222
					NM_033426	KIAA1737	4.44444	2.38053
					NM_030881	DDX17	0	11.343
					NM_001173988	C9orf86	6.2461	6.32864
					NR_026808	C15orf28	0	3.66972
					NM_172226	CAMKK2	4.4843	5.98361
					NM_001024668	LETMD1	2.50564	2.45912
					NM_053067	UBQLN1	3.41763	1.01233
					NM_139343	BIN1	0	5.10052
					NM_031300	MXD3	0	4.18673
					NM_139078	MAPKAPK5	6.79936	4.02623
					NM_001011658	TRAPPC2	6.41231	4.66926
					NM_001128845	SMARCA4	2.38869	8.27198
					NM_001145650	ZNF529	3.38607	3.08473
					NM_014771	RNF40	14.9254	2.59314
					NM_007322	RANBP3	4.50924	5.321
					NM_005417	SRC	1.20555	3.05116
					NM_022908	NT5DC2	0	3.89484
					NM_002227	JAK1	3.70096	3.02105
					NM_001162383	ARHGEF2	2.49563	4.64272
					NM_183009	KIAA1429	2.64994	2.56723
					NR_023313	CIRBP	0	5.97015
					NM_016337	EVL	1.23213	4.38429
					NM_004021	DMD	3.74813	2.3246
					NM_078483	SLC36A1	2.85633	1.93813
					NM_030978	ARPC5L	0	4.21112
					NM_001105537	ZNF142	5.55864	6.16333
					NM_022137	SMOC1	6.59739	2.58718
					NM_003329	TXN	9.76086	2.87908
					NR_033711	KIAA0495	8.57633	5.86854
					NR_024165	ZNF323	0	0.859254
					NM_032848	C12orf52	0	2.16967
					NM_001008219	AMY1C	73.8916	7.08801
					NM_001893	CSNK1D	12.0301	6.92068
					NM_020695	REXO1	2.38284	5.82016
					NM_006015	ARID1A	5.56624	3.46814
					NM_001018004	TPM1	0	4.73502
					NM_020310	MNT	0	6.80356
					NM_021005	NR2F2	0	5.32935
					NM_001518	GTF2I	5.42687	2.79486
					NM_002263	KIFC1	0	9.61538
					NM_018455	CENPN	0	3.37297
					NM_005578	LPP	4.82907	2.99344
					NM_021198	CTDSP1	33.8983	6.78887
					NM_024077	SECISBP2	8.72347	3.97762
					NM_005596	NFIB	3.51692	2.38546
					NM_001006610	SIAH1	0	1.98413
					NM_138373	MYADM	0	6.58617
					NM_001136195	TNPO2	1.34354	10.0837
					NM_006549	CAMKK2	4.30663	6.08615
					NM_002809	PSMD3	3.01477	5.05927
					NM_018706	DHTKD1	4.42331	4.04978
					NM_022490	POLR1E	5.94354	4.86652
					NM_020998	MST1	0	8.30392
					NM_001077397	IRF2BP2	0	1.90223
					NM_014901	RNF44	44.2478	2.85823
					NM_003371	VAV2	9.03397	5.09758
					NM_001098504	DDX17	6.64452	3.263
					NM_001100620	TROAP	0	9.21659
					NM_015695	BRPF3	4.83325	2.65104
					NM_153437	ODF2	5.41126	4.31965
					NM_001142605	EFTUD2	5.05817	2.98303
					NM_171846	LACTB	0	1.65017
					NM_181656	C17orf58	0	4.46229
					NM_022075	LASS2	0	7.88644
					NM_181655	C17orf58	0	4.46229
					NM_001171203	UBAP1	6.32686	3.1101
					NM_177525	MEST	0	4.35193
					NR_024058	YWHAE	7.46239	4.62626
					NM_015483	KBTBD2	8.82145	3.88393
					NM_015037	KIAA0913	4.75285	2.88955
					NM_006809	TOMM34	0	6.44897
					NM_002613	PDPK1	7.66284	5.55875
					NM_017925	DENND4C	1.61316	2.00636
					NM_001998	FBLN2	8.44289	4.56745
					NM_024667	VPS37B	0	2.70845
					NR_000010	SNORD4A	0	0
					NM_014913	ADNP2	8.21862	3.40265
					NM_014899	RHOBTB3	4.13052	2.76057
					NM_006415	SPTLC1	7.84929	2.65442
					NM_006026	H1FX	0	6.6357
					NM_138778	WDR85	4.82781	1.68416
					NM_138774	C19orf22	4.29111	15.776
					NM_001035521	GTF3C2	1.54679	0.548908
					NM_005381	NCL	0	2.2119
					NM_001693	ATP6V1B2	16.6667	2.57467
					NM_014494	TNRC6A	5.95795	2.35988
					NM_001161530	CSF2RA	6.90199	2.92124
					NM_001009552	PPP2CB	6.32011	2.87109
					NM_003496	TRRAP	2.94353	4.5958
					NM_001130040	SHC1	0	2.71223
					NM_015229	KIAA0664	9.7704	2.97015
					NM_004695	SLC16A5	3.57462	4.76228
					NM_013256	ZNF180	0	4.46628
					NM_001159644	MCTP2	4.33463	2.88735
					NM_006055	LANCL1	3.87597	3.49333
					NM_018101	CDCA8	2.66383	4.45137
					NM_024735	FBXO31	6.95955	4.19014
					NM_133452	RAVER1	3.58359	4.78927
					NM_014700	RAB11FIP3	5.32308	4.92071
					NM_014437	SLC39A1	12.0048	5.76784
					NM_016433	GLTP	3.65453	4.21803
					NM_138395	MARS2	0	0
					NM_001048210	CLCC1	2.28206	1.98271
					NM_206853	QKI	5.04832	1.79894
					NM_018841	GNG12	2.87522	3.99837
					NM_198244	EIF4G1	0	2.67982
					NM_004099	STOM	10.644	4.37397
					NM_001015049	BAG5	0	1.88822
					NM_002810	PSMD4	3.80807	2.66454
					NM_018072	HEATR1	2.56377	3.77074
					NM_001145714	SAE1	2.96728	16.5893
					NM_004468	FHL3	0	3.99148
					NM_020362	C1orf128	6.3674	2.9824
					NM_001007214	CACYBP	7.24638	3.56729
					NM_030919	FAM83D	3.64897	2.82114
					NM_001145773	GPR56	4.30663	2.63127
					NM_015144	ZCCHC14	5.45918	4.19542
					NM_172236	POFUT1	3.56633	1.3837
					NM_001039703	NBPF10	0	0.950557
					NM_212472	PRKAR1A	0	0.509165
					NM_138447	ZNF689	4.54545	2.09074
					NM_015238	WWC1	5.95611	3.77501
					NM_005504	BCAT1	4.90292	2.52016
					NM_001099952	ITPR1	4.2153	3.21332
					NM_020824	ARHGAP21	5.6364	3.15238
					NM_198486	RPL7L1	0	7.02083
					NM_003286	TOP1	5.29521	2.13437
					NM_001128848	SMARCA4	2.38869	8.27198
					NM_005480	TROAP	0	4.35161
					NM_032050	PATZ1	6.49351	4.22833
					NM_001184985	WNK1	4.8459	2.42992
					NM_003074	SMARCC1	4.96449	2.42889
					NM_001164281	TRAF3IP2	9.51734	4.25245
					NM_001128835	TRAPPC2	6.41231	4.66926
					NM_022778	CCDC21	7.7912	4.09165
					NM_001113494	SEPT9	3.95961	4.20625
					NM_033420	C19orf6	0	4.59306
					NM_002540	ODF2	5.00845	4.16161
					NM_005234	NR2F6	5.15863	1.75316
					NM_001032291	PSRC1	0	0
					NM_001135772	LRP5L	3.81971	4.0122
					NM_138285	NUP35	3.35627	1.59403
					NM_016591	GCNT4	0	0
					NM_001134473	KIAA0182	6.13874	3.57572
					NM_001163423	ZNF580	0	7.27802
					NM_001453	FOXC1	0	2.89939
					NM_007043	KRR1	0	1.45964
					NM_002220	ITPKA	0	0
					NM_001177634	DAG1	8.61423	2.32054
					NM_001083585	RABEP1	5.99672	2.36469
					NM_012474	UCK2	1.73085	2.03208
					NM_152926	CPNE1	6.93602	0.603938
					NM_004736	XPR1	4.57457	1.31772
					NM_006724	MAP3K4	6.17284	2.38306
					NM_001010858	RNF187	5.91366	1.40233
					NM_001033556	PPM1B	2.82805	0.667468
					NM_000366	TPM1	0	4.10322
					NR_002206	GTF2IP1	7.2455	6.71347
					NM_145764	MGST1	6.78426	0
					NM_006390	IPO8	7.47049	2.32088
					NM_139135	ARID1A	5.56624	3.46814
					NM_014999	RAB21	6.43363	2.51527
					NM_001043318	C14orf43	8.65052	2.97462
					NM_013269	CLEC2D	9.24214	1.80636
					NM_130838	UBE3A	7.19114	2.77302
					NM_001973	ELK4	4.84966	3.16406
					NM_004305	BIN1	0	5.10052
					NM_001164817	ACIN1	10.9649	3.57718
					NM_001005753	VPS24	4.40464	3.0043
					NM_006155	SEPT2	7.03565	2.31857
					NM_004687	MTMR4	3.78215	4.33445
					NM_001098624	MID1	1.87477	2.9109
					NM_001161532	CSF2RA	7.22543	3.8887
					NM_015088	TNRC6B	5.04859	2.93204
					NM_001170718	BCAR1	2.74123	4.20042
					NM_014517	UBP1	10.3389	2.76893
					NM_001048183	PHACTR4	4.81464	2.20286
					NM_004457	ACSL3	5.61377	2.09205
					NM_005685	GTF2IRD1	5.47522	4.74658
					NM_001004419	CLEC2D	9.24214	1.80642
					NM_005701	SNUPN	6.07112	4.24422
					NM_002135	NR4A1	0	2.50595
					NM_001142298	SQSTM1	8.94321	5.20396
					NM_001100623	PLEKHB2	8.16993	4.41306
					NM_024032	C17orf53	6.87285	4.51264
					NM_020447	C15orf17	11.8064	4.77099
					NM_001755	CBFB	5.57605	1.85204
					NM_002086	GRB2	3.96825	2.61356
					NM_001206	KLF9	4.94193	4.99731
					NM_015721	GEMIN4	0	3.89206
					NM_015262	FAM21C	5.56572	3.57223
					NM_139207	NAP1L1	0	0
					NM_145159	JAG2	0	3.35934
					NM_018304	PRR11	5.43413	3.4633
					NM_021735	CLCN6	3.7154	8.98957
					NM_153267	MAMDC2	1.98906	3.34608
					NM_001013258	ZNF789	3.3456	0
					NM_003920	TIMELESS	5.38938	3.65113
					NM_005120	MED12	0	4.69947
					NM_015995	KLF13	4.07498	4.73582
					NM_176814	ZNF800	0	1.39464
					NM_177444	PPFIBP1	2.33245	2.7029
					NM_015680	C2orf24	32.7869	2.23514
					NR_033302	DHX9	4.80384	2.12094
					NM_016333	SRRM2	0	3.78011
					NM_024646	ZYG11B	4.55189	2.11937
					NM_018188	ATAD3A	3.63769	2.34645
					NM_001905	CTPS	0	4.23415
					NM_001004106	GRK6	7.80031	5.37562
					NM_017866	TMEM70	9.29368	0
					NM_138328	RHBDL3	6.25521	4.76212
					NM_001859	SLC31A1	5.5571	2.48694
					NM_004383	CSK	0	6.61006
					NM_000970	RPL6	0	4.77897
					NR_002809	LOC338799	34.6021	3.78358
					NM_004208	AIFM1	8.50754	0.706814
					NM_001033857	DCLRE1C	4.98363	2.10983
					NM_001025367	VEGFA	0	2.4573
					NM_001142574	IMPDH1	0	2.4215
					NM_018298	MCOLN3	6.24805	3.67593
					NM_020726	NLN	3.17965	2.38044
					NM_015033	FNBP1	5.81436	3.02261
					NM_002213	ITGB5	2.20848	3.38862
					NR_003129	RNF5P1	0	0
					NM_001018020	TPM1	0	4.73502
					NM_138363	CCDC45	1.81389	3.54442
					NR_028493	LYRM2	0	5.89855
					NM_018186	C1orf112	4.8479	1.61848
					NM_014640	TTLL4	3.99281	3.18352
					NM_000227	LAMA3	4.51009	3.14306
					NM_002768	CHMP1A	6.04778	5.01052
					NM_152383	DIS3L2	4.48769	2.94049
					NM_001001433	STX16	0	4.11292
					NM_032530	ZNF594	10.9649	3.80084
					NM_022095	ZNF335	5.14271	5.59711
					NM_012199	EIF2C1	5.43848	2.96428
					NM_022116	FIGNL1	0	1.68237
					NM_015198	COBL	5.15483	3.62043
					NM_004022	DMD	3.74813	2.3246
					NM_001127718	LAMA3	4.51009	3.14306
					NM_181313	TAZ	0	5.02449
					NM_024558	C14orf138	0	0
					NM_145813	AIFM1	8.50754	0.70814
					NM_001100812	CXCL16	0	2.34962
					NM_003130	SRI	0	2.93255
					NM_016256	NAGPA	5.05561	7.02247
					NM_173515	CNKSR3	5.46209	3.56269
					NM_138338	POLR3H	4.5683	3.49822
					NM_022766	CERK	6.74157	5.1857
					NM_201524	GPR56	4.30663	2.63127
					NM_177968	PPM1B	2.98063	0.81686
					NM_181673	OGT	2.15146	3.27967
					NM_001145255	IKBKG	0	2.70124
					NR_033698	FNTA	2.45459	2.3428
					NM_004565	PEX14	5.50342	4.53451
					NM_016075	VPS36	15.64	2.69224
					NM_201552	FGL1	6.63277	2.62911
					NM_005539	INPP5A	4.89117	5.18501
					NM_006845	KIF2C	5.50459	3.51927
					NM_016569	TBX3	0	3.59428
					NM_014323	PATZ1	6.49351	4.22833
					NM_006769	LMO4	0	2.93312
					NM_024329	EFHD2	6.03136	5.25302
					NM_001135700	YWHAZ	7.78938	1.8984
					NM_001001555	GRB10	9.47226	3.06107
					NM_001166301	DHX40	1.6072	1.31648
					NM_003410	ZFX	5.17197	1.1753
					NM_014757	MAML1	6.60808	2.0475
					NM_022553	VPS52	0	15.0737
					NM_147134	NFX1	3.08547	4.27564
					NM_024086	METT10D	5.19338	4.1192
					NM_198597	SEC24C	3.76979	3.02572
					NM_001010974	BCAS4	5.33005	3.80241
					NM_015898	ZBTB7A	1.59642	6.52018
					NM_017706	WDR55	5.76369	6.76437
					NM_052853	ADCK2	7.55401	1.95605
					NM_001099413	MYST3	4.94468	2.44522
					NM_006662	SRCAP	9.59079	2.10696
					NM_005401	PTPN14	5.86209	3.01664
					NM_001677	ATP1B1	3.43997	0.865539
					NM_001172692	ZNF573	1.72458	1.12145
					NM_020850	RANBP10	5.53512	4.54219
					NM_145012	CCNY	2.91426	3.21264
					NM_005689	ABCB6	4.9334	9.78747
					NR_024199	CBLL1	8.70322	0
					NM_001080394	KIAA0146	4.80408	2.88986
					NM_001083314	CHMP1A	6.04778	5.01052
					NM_005722	ACTR2	6.6817	1.89958
					NM_001845	COL4A1	7.90514	4.48665
					NM_033360	KRAS	7.33999	1.8012
					NM_001137673	ILF3	4.49115	14.0677
					NM_182910	SYNE2	0	3.17192
					NM_182492	LRP5L	0	5.39316
					NM_001166037	ZNF260	1.95236	1.34844
					NM_022758	C6orf106	3.27461	2.02486
					NM_001229	CASP9	5.10204	2.48385
					NM_004295	TRAF4	0	2.87604
					NM_134265	WSB1	2.09512	0.677186
					NM_182692	SRPK2	5.65473	2.31787
					NM_001031680	RUNX3	11.3809	3.97684
					NM_004364	CEBPA	0	7.71903
					NM_003662	PIR	1.22579	2.09199
					NM_003072	SMARCA4	3.50531	9.06759
					NM_182487	OLFML2A	5.07357	4.66485
					NM_018330	KIAA1598	9.01565	3.13127
					NM_015354	NUP188	5.38102	1.41888
					NM_001040613	TMEM70	9.29368	0
					NM_000553	WRN	6.3857	1.88977
					NM_001177641	DAG1	8.61423	2.32054
					NM_015458	MTMR9	5.64653	1.49577
					NM_001008492	SEPT2	7.03565	2.36223
					NM_001080480	MBOAT1	4.23421	2.5209
					NR_000034	TMEM185B	0	4.69263
					NM_015356	SCRIB	0	5.4615
					NM_198513	PHF20L1	10.433	4.17606
					NM_014612	FAM120A	7.25032	2.22888
					NM_012265	RHBDD3	0	1.67532
					NM_002537	OAZ2	8.12348	5.29181
					NM_000538	RFXAP	0	1.09493
					NM_025232	REEP4	0	5.10725
					NM_138578	BCL2L1	6.1665	3.42458
					NM_001171162	ZMYM3	0	3.88274
					NR_002612	DLEU2	5.37725	2.47273
					NM_003594	TTF2	3.72301	2.42124
					NM_014516	CNOT3	0	5.17093
					NM_003422	MZF1	1.9802	9.07853
					NM_001142448	SPNS1	5.09944	2.55984
					NM_170665	ATP2A2	6.42642	2.61901
					NM_002270	TNPO1	5.45002	2.82506
[truncated: 997 more rows]
