# Supplementary material for: Heat shock factor binding in Alu repeats expands its involvement in stress through an antisense mechanism
Source: Genome Biol. 2011 Nov 23;12(11):R117. doi: 10.1186/gb-2011-12-11-r117 (PMC3334603; doi:10.1186/gb-2011-12-11-r117)
Supplement: Additional file 5 — Correlation of HSF sites to antisense signals. This file contains the HSF sites positions relative to the antisense signal co-ordinates from the exon array for down-regulated genes. [file gb-2011-12-11-r117-S5.XLS]

## Sheet: 136_genes
Exon-array Probeset ID	probe_start	probe_end	gene_name	strand	HSF_postion	Alu_strand	sub_family	distance_from_probe_start	Alu_orientation	HSF orientation wrt antisense signal
3781856	19644388	19644459	LAMA3	+	19761207	-	AluJb	-116819	antisense	Upstream
3781856	19644388	19644459	LAMA3	+	19781849	+	AluSx	-137461	sense	Upstream
3781856	19644388	19644459	LAMA3	+	19782607	+	AluSx	-138219	sense	Upstream
3781856	19644388	19644459	LAMA3	+	19788305	+	AluY	-143917	sense	Upstream
3781889	19676452	19676480	LAMA3	+	19761207	+	AluY	-84755	sense	Upstream
3781889	19676452	19676480	LAMA3	+	19781849	+	AluSx	-105397	sense	Upstream
3781889	19676452	19676480	LAMA3	+	19782607	+	AluSx	-106155	sense	Upstream
3781889	19676452	19676480	LAMA3	+	19788305	+	AluSg1	-111853	sense	Upstream
3781906	19695608	19695758	LAMA3	+	19761207	+	AluSg1	-65599	sense	Upstream
3781906	19695608	19695758	LAMA3	+	19781849	+	AluY	-86241	sense	Upstream
3781906	19695608	19695758	LAMA3	+	19782607	+	AluY	-86999	sense	Upstream
3781906	19695608	19695758	LAMA3	+	19788305	+	AluSx	-92697	sense	Upstream
3662350	55470485	55470635	SLC12A3	+	55474769	+	AluSc	-4284	sense	Upstream
3662350	55470485	55470635	SLC12A3	+	55478693	+	AluSc	-8208	sense	Upstream
3662350	55470485	55470635	SLC12A3	+	55478879	-	AluJb	-8394	antisense	Upstream
3662350	55470485	55470635	SLC12A3	+	55479597	-	AluJb	-9112	antisense	Upstream
3662350	55470485	55470635	SLC12A3	+	55480047	+	AluSq	-9562	sense	Upstream
3662350	55470485	55470635	SLC12A3	+	55485266	+	AluSq	-14781	sense	Upstream
3662350	55470485	55470635	SLC12A3	+	55489747	-	AluSx	-19262	antisense	Upstream
3662350	55470485	55470635	SLC12A3	+	55499649	-	AluSx	-29164	antisense	Upstream
3662354	55475463	55475615	SLC12A3	+	55478693	+	AluSx	-3230	sense	Upstream
3662354	55475463	55475615	SLC12A3	+	55478879	+	AluSx	-3416	sense	Upstream
3662354	55475463	55475615	SLC12A3	+	55479597	+	AluY	-4134	sense	Upstream
3662354	55475463	55475615	SLC12A3	+	55480047	+	AluY	-4584	sense	Upstream
3662354	55475463	55475615	SLC12A3	+	55485266	+	AluSc	-9803	sense	Upstream
3662354	55475463	55475615	SLC12A3	+	55489747	+	AluSc	-14284	sense	Upstream
3662354	55475463	55475615	SLC12A3	+	55499649	+	AluSx	-24186	sense	Upstream
3662369	55493803	55493918	SLC12A3	+	55499649	+	AluSx	-5846	sense	Upstream
2611562	13587816	13587892	FBLN2	+	13606902	+	AluSp	-19086	sense	Upstream
2611562	13587816	13587892	FBLN2	+	13617192	+	AluSp	-29376	sense	Upstream
2611562	13587816	13587892	FBLN2	+	13619487	+	AluSp	-31671	sense	Upstream
2611562	13587816	13587892	FBLN2	+	13628957	+	AluSp	-41141	sense	Upstream
2485788	65308491	65308516	ACTR2	+	65314325	+	AluY	-5834	sense	Upstream
2485788	65308491	65308516	ACTR2	+	65316914	+	AluSx	-8423	sense	Upstream
2485788	65308491	65308516	ACTR2	+	65317294	+	AluY	-8803	sense	Upstream
2485788	65308491	65308516	ACTR2	+	65318510	+	AluY	-10019	sense	Upstream
2485788	65308491	65308516	ACTR2	+	65323809	-	AluJo	-15318	antisense	Upstream
2485788	65308491	65308516	ACTR2	+	65339167	-	AluSx	-30676	antisense	Upstream
2485788	65308491	65308516	ACTR2	+	65341443	+	AluJo	-32952	sense	Upstream
2485788	65308491	65308516	ACTR2	+	65348550	+	AluSx	-40059	sense	Upstream
2485789	65308551	65308595	ACTR2	+	65314325	-	AluSx	-5774	antisense	Upstream
2485789	65308551	65308595	ACTR2	+	65316914	+	AluSx	-8363	sense	Upstream
2485789	65308551	65308595	ACTR2	+	65317294	+	AluSp	-8743	sense	Upstream
2485789	65308551	65308595	ACTR2	+	65318510	+	AluSp	-9959	sense	Upstream
2485789	65308551	65308595	ACTR2	+	65323809	+	AluSp	-15258	sense	Upstream
2485789	65308551	65308595	ACTR2	+	65339167	+	AluSp	-30616	sense	Upstream
2485789	65308551	65308595	ACTR2	+	65341443	+	AluSp	-32892	sense	Upstream
2485789	65308551	65308595	ACTR2	+	65348550	+	AluSp	-39999	sense	Upstream
3019532	111885281	111885521	IFRD1	+	111895866	-	AluYd8	-10585	antisense	Upstream
3944953	36472193	36472274	TRIOBP	+	36475847	-	AluSp	-3654	antisense	Upstream
3944953	36472193	36472274	TRIOBP	+	36496711	-	AluSx	-24518	antisense	Upstream
2898506	24603210	24603366	ALDH5A1	+	24607950	+	AluY	-4740	sense	Upstream
2898506	24603210	24603366	ALDH5A1	+	24620972	+	AluY	-17762	sense	Upstream
2898506	24603210	24603366	ALDH5A1	+	24632267	-	AluY	-29057	antisense	Upstream
2608540	4681822	4681852	ITPR1	+	4685227	+	AluY	-3405	sense	Upstream
2608540	4681822	4681852	ITPR1	+	4760594	+	AluSp	-78772	sense	Upstream
2608540	4681822	4681852	ITPR1	+	4820631	-	AluY	-138809	antisense	Upstream
3192656	134896271	134896371	GTF3C5	+	134896635	-	AluJo	-364	antisense	Upstream
3192656	134896271	134896371	GTF3C5	+	134903734	+	AluY	-7463	sense	Upstream
3192656	134896271	134896371	GTF3C5	+	134918116	+	AluSx	-21845	sense	Upstream
3662350	55470485	55470635	SLC12A3	+	55474769	-	AluSg/x	-4284	antisense	Upstream
3662350	55470485	55470635	SLC12A3	+	55478693	-	AluY	-8208	antisense	Upstream
3662350	55470485	55470635	SLC12A3	+	55478879	-	AluY	-8394	antisense	Upstream
3662350	55470485	55470635	SLC12A3	+	55479597	-	AluSc	-9112	antisense	Upstream
3662350	55470485	55470635	SLC12A3	+	55480047	+	FRAM	-9562	sense	Upstream
3662350	55470485	55470635	SLC12A3	+	55485266	-	AluSq	-14781	antisense	Upstream
3662350	55470485	55470635	SLC12A3	+	55489747	-	AluSc	-19262	antisense	Upstream
3662350	55470485	55470635	SLC12A3	+	55499649	+	AluJo	-29164	sense	Upstream
3662354	55475463	55475615	SLC12A3	+	55478693	-	AluY	-3230	antisense	Upstream
3662354	55475463	55475615	SLC12A3	+	55478879	+	AluSx	-3416	sense	Upstream
3662354	55475463	55475615	SLC12A3	+	55479597	-	AluSx	-4134	antisense	Upstream
3662354	55475463	55475615	SLC12A3	+	55480047	-	AluSg	-4584	antisense	Upstream
3662354	55475463	55475615	SLC12A3	+	55485266	-	AluSx	-9803	antisense	Upstream
3662354	55475463	55475615	SLC12A3	+	55489747	-	AluY	-14284	antisense	Upstream
3662354	55475463	55475615	SLC12A3	+	55499649	-	AluSx	-24186	antisense	Upstream
3662369	55493803	55493918	SLC12A3	+	55499649	-	AluSq	-5846	antisense	Upstream
3662350	55470485	55470635	SLC12A3	+	55474769	+	AluSx	-4284	sense	Upstream
3662350	55470485	55470635	SLC12A3	+	55478693	-	AluSg	-8208	antisense	Upstream
3662350	55470485	55470635	SLC12A3	+	55478879	-	AluSq	-8394	antisense	Upstream
3662350	55470485	55470635	SLC12A3	+	55479597	-	AluY	-9112	antisense	Upstream
3662350	55470485	55470635	SLC12A3	+	55480047	+	AluSx	-9562	sense	Upstream
3662350	55470485	55470635	SLC12A3	+	55485266	-	AluSx	-14781	antisense	Upstream
3662350	55470485	55470635	SLC12A3	+	55489747	-	AluSg	-19262	antisense	Upstream
3662350	55470485	55470635	SLC12A3	+	55499649	-	AluSx	-29164	antisense	Upstream
3662354	55475463	55475615	SLC12A3	+	55478693	-	AluY	-3230	antisense	Upstream
3662354	55475463	55475615	SLC12A3	+	55478879	-	AluSx	-3416	antisense	Upstream
3662354	55475463	55475615	SLC12A3	+	55479597	-	AluY	-4134	antisense	Upstream
3662354	55475463	55475615	SLC12A3	+	55480047	-	AluSg	-4584	antisense	Upstream
3662354	55475463	55475615	SLC12A3	+	55485266	-	AluSg	-9803	antisense	Upstream
3662354	55475463	55475615	SLC12A3	+	55489747	-	AluSg	-14284	antisense	Upstream
3662354	55475463	55475615	SLC12A3	+	55499649	-	AluSg	-24186	antisense	Upstream
3662369	55493803	55493918	SLC12A3	+	55499649	-	AluSg	-5846	antisense	Upstream
3781856	19644388	19644459	LAMA3	+	19647581	-	AluSg	-3193	antisense	Upstream
3781856	19644388	19644459	LAMA3	+	19699356	-	AluSg	-54968	antisense	Upstream
3781856	19644388	19644459	LAMA3	+	19761207	-	AluSg	-116819	antisense	Upstream
3781856	19644388	19644459	LAMA3	+	19781849	-	AluSp	-137461	antisense	Upstream
3781856	19644388	19644459	LAMA3	+	19782607	-	AluSp	-138219	antisense	Upstream
3781856	19644388	19644459	LAMA3	+	19788305	-	AluSp	-143917	antisense	Upstream
3781889	19676452	19676480	LAMA3	+	19699356	-	AluSx	-22904	antisense	Upstream
3781889	19676452	19676480	LAMA3	+	19761207	-	AluSx	-84755	antisense	Upstream
3781889	19676452	19676480	LAMA3	+	19781849	-	AluSx	-105397	antisense	Upstream
3781889	19676452	19676480	LAMA3	+	19782607	-	AluSx	-106155	antisense	Upstream
3781889	19676452	19676480	LAMA3	+	19788305	-	AluSx	-111853	antisense	Upstream
3781906	19695608	19695758	LAMA3	+	19699356	-	FAM	-3748	antisense	Upstream
3781906	19695608	19695758	LAMA3	+	19761207	-	FAM	-65599	antisense	Upstream
3781906	19695608	19695758	LAMA3	+	19781849	-	FAM	-86241	antisense	Upstream
3781906	19695608	19695758	LAMA3	+	19782607	-	FAM	-86999	antisense	Upstream
3781906	19695608	19695758	LAMA3	+	19788305	-	AluSx	-92697	antisense	Upstream
3781856	19644388	19644459	LAMA3	+	19761207	-	AluSx	-116819	antisense	Upstream
3781856	19644388	19644459	LAMA3	+	19781849	-	AluSx	-137461	antisense	Upstream
3781856	19644388	19644459	LAMA3	+	19782607	-	AluSx	-138219	antisense	Upstream
3781856	19644388	19644459	LAMA3	+	19788305	-	AluY	-143917	antisense	Upstream
3781889	19676452	19676480	LAMA3	+	19761207	-	AluY	-84755	antisense	Upstream
3781889	19676452	19676480	LAMA3	+	19781849	-	AluY	-105397	antisense	Upstream
3781889	19676452	19676480	LAMA3	+	19782607	-	AluY	-106155	antisense	Upstream
3781889	19676452	19676480	LAMA3	+	19788305	-	AluSc	-111853	antisense	Upstream
3781906	19695608	19695758	LAMA3	+	19761207	-	AluSc	-65599	antisense	Upstream
3781906	19695608	19695758	LAMA3	+	19781849	-	AluSc	-86241	antisense	Upstream
3781906	19695608	19695758	LAMA3	+	19782607	-	AluSc	-86999	antisense	Upstream
3781906	19695608	19695758	LAMA3	+	19788305	+	AluSx	-92697	sense	Upstream
2336276	52294589	52294639	BTF3L4	+	52296937	+	AluSp	-2348	sense	Upstream
2336276	52294589	52294639	BTF3L4	+	52299976	+	AluSp	-5387	sense	Upstream
2336276	52294589	52294639	BTF3L4	+	52300272	-	AluY	-5683	antisense	Upstream
2336276	52294589	52294639	BTF3L4	+	52310390	-	AluY	-15801	antisense	Upstream
2336276	52294589	52294639	BTF3L4	+	52311436	+	AluY	-16847	sense	Upstream
2336276	52294589	52294639	BTF3L4	+	52315333	+	AluY	-20744	sense	Upstream
2336276	52294589	52294639	BTF3L4	+	52319473	+	AluY	-24884	sense	Upstream
2334658	46499523	46499610	RAD54L	+	46503634	+	AluSx	-4111	sense	Upstream
2365960	165957947	165957976	MPZL1	+	165963805	+	AluSx	-5858	sense	Upstream
2365960	165957947	165957976	MPZL1	+	165973862	+	AluSx	-15915	sense	Upstream
2365960	165957947	165957976	MPZL1	+	165977262	+	AluY	-19315	sense	Upstream
2365960	165957947	165957976	MPZL1	+	165989566	+	AluSx	-31619	sense	Upstream
2365960	165957947	165957976	MPZL1	+	165996139	-	AluSg/x	-38192	antisense	Upstream
2365960	165957947	165957976	MPZL1	+	166021729	-	AluJo	-63782	antisense	Upstream
3589907	38485320	38485401	IVD	+	38489403	+	AluSg	-4083	sense	Upstream
3589907	38485320	38485401	IVD	+	38493427	-	AluSg	-8107	antisense	Upstream
2611562	13587816	13587892	FBLN2	+	13606902	-	AluSg	-19086	antisense	Upstream
2611562	13587816	13587892	FBLN2	+	13617192	-	AluSg	-29376	antisense	Upstream
2611562	13587816	13587892	FBLN2	+	13619487	-	AluSg	-31671	antisense	Upstream
2611562	13587816	13587892	FBLN2	+	13628957	-	AluSg	-41141	antisense	Upstream
3019987	114349889	114349927	MDFIC	+	114391917	-	AluSp	-42028	antisense	Upstream
2608540	4681822	4681852	ITPR1	+	4685227	-	AluSx	-3405	antisense	Upstream
2608540	4681822	4681852	ITPR1	+	4760594	-	AluSx	-78772	antisense	Upstream
2608540	4681822	4681852	ITPR1	+	4820631	-	AluSx	-138809	antisense	Upstream
2316016	1437782	1437812	ATAD3A	+	1441732	-	AluSx	-3950	antisense	Upstream
2316016	1437782	1437812	ATAD3A	+	1450733	-	AluSx	-12951	antisense	Upstream
2316016	1437782	1437812	ATAD3A	+	1441732	-	AluSx	-3950	antisense	Upstream
2316016	1437782	1437812	ATAD3A	+	1450733	-	AluSx	-12951	antisense	Upstream
2320475	11788906	11788941	CLCN6	+	11793795	+	AluSx	-4889	sense	Upstream
2320475	11788906	11788941	CLCN6	+	11796969	+	AluY	-8063	sense	Upstream
3019532	111885281	111885521	IFRD1	+	111895866	+	AluJo	-10585	sense	Upstream
2830965	138146922	138146949	CTNNA1	+	138148725	-	AluSx	-1803	antisense	Upstream
2830965	138146922	138146949	CTNNA1	+	138157681	-	AluJb	-10759	antisense	Upstream
2830965	138146922	138146949	CTNNA1	+	138165978	-	AluSx	-19056	antisense	Upstream
2830965	138146922	138146949	CTNNA1	+	138170674	-	AluSc	-23752	antisense	Upstream
2830965	138146922	138146949	CTNNA1	+	138171411	+	AluY	-24489	sense	Upstream
2830965	138146922	138146949	CTNNA1	+	138172695	+	AluSx	-25773	sense	Upstream
2830965	138146922	138146949	CTNNA1	+	138209590	+	AluJb	-62668	sense	Upstream
2830965	138146922	138146949	CTNNA1	+	138218702	-	AluY	-71780	antisense	Upstream
2830965	138146922	138146949	CTNNA1	+	138222259	+	AluJb	-75337	sense	Upstream
2830965	138146922	138146949	CTNNA1	+	138241111	-	AluSp	-94189	antisense	Upstream
2830965	138146922	138146949	CTNNA1	+	138243858	-	AluSg	-96936	antisense	Upstream
2830965	138146922	138146949	CTNNA1	+	138266083	-	AluY	-119161	antisense	Upstream
2830965	138146922	138146949	CTNNA1	+	138271641	-	AluSg/x	-124719	antisense	Upstream
2611562	13587816	13587892	FBLN2	+	13606902	-	AluSq	-19086	antisense	Upstream
2611562	13587816	13587892	FBLN2	+	13617192	-	AluY	-29376	antisense	Upstream
2611562	13587816	13587892	FBLN2	+	13619487	-	AluY	-31671	antisense	Upstream
2611562	13587816	13587892	FBLN2	+	13628957	-	AluY	-41141	antisense	Upstream
2608540	4681822	4681852	ITPR1	+	4685227	+	AluY	-3405	sense	Upstream
2608540	4681822	4681852	ITPR1	+	4760594	+	AluY	-78772	sense	Upstream
2608540	4681822	4681852	ITPR1	+	4820631	+	AluSx	-138809	sense	Upstream
3589907	38485320	38485401	IVD	+	38489403	+	AluSx	-4083	sense	Upstream
3589907	38485320	38485401	IVD	+	38493427	+	AluSx	-8107	sense	Upstream
2815078	72214701	72214811	TNPO1	+	72220716	+	AluY	-6015	sense	Upstream
2815078	72214701	72214811	TNPO1	+	72237950	+	AluY	-23249	sense	Upstream
3166939	33337045	33337114	NFX1	+	33341082	+	AluSc	-4037	sense	Upstream
3166939	33337045	33337114	NFX1	+	33348198	+	AluY	-11153	sense	Upstream
3166939	33337045	33337114	NFX1	+	33352777	+	AluY	-15732	sense	Upstream
3166939	33337045	33337114	NFX1	+	33355292	+	AluY	-18247	sense	Upstream
3166939	33337045	33337114	NFX1	+	33355546	+	AluY	-18501	sense	Upstream
3166939	33337045	33337114	NFX1	+	33359139	+	AluY	-22094	sense	Upstream
2364682	162795599	162795678	PBX1	+	162816215	+	AluY	-20616	sense	Upstream
2364682	162795599	162795678	PBX1	+	162817164	+	AluY	-21565	sense	Upstream
2364682	162795599	162795678	PBX1	+	162826781	+	AluY	-31182	sense	Upstream
2364682	162795599	162795678	PBX1	+	162842291	+	AluSq	-46692	sense	Upstream
2364682	162795599	162795678	PBX1	+	162847174	+	AluSq	-51575	sense	Upstream
2364682	162795599	162795678	PBX1	+	162856925	+	AluSq	-61326	sense	Upstream
2364682	162795599	162795678	PBX1	+	162883751	+	AluSq	-88152	sense	Upstream
2364682	162795599	162795678	PBX1	+	162887994	+	AluY	-92395	sense	Upstream
2364682	162795599	162795678	PBX1	+	162909407	+	AluY	-113808	sense	Upstream
2364682	162795599	162795678	PBX1	+	162913029	+	AluY	-117430	sense	Upstream
2364682	162795599	162795678	PBX1	+	162947200	+	AluY	-151601	sense	Upstream
2364682	162795599	162795678	PBX1	+	162997381	+	AluSc	-201782	sense	Upstream
2364682	162795599	162795678	PBX1	+	163067325	+	AluSc	-271726	sense	Upstream
2364756	163028463	163028507	PBX1	+	163067325	-	AluSq	-38862	antisense	Upstream
3888723	48560355	48560392	PTPN1	+	48574596	-	AluSc	-14241	antisense	Upstream
3888723	48560355	48560392	PTPN1	+	48575079	-	AluSx	-14724	antisense	Upstream
3888723	48560355	48560392	PTPN1	+	48581396	-	AluSp	-21041	antisense	Upstream
3888723	48560355	48560392	PTPN1	+	48583950	+	AluSx	-23595	sense	Upstream
3888723	48560355	48560392	PTPN1	+	48590075	-	AluSq	-29720	antisense	Upstream
2482507	54537098	54537130	SPTBN1	+	54548111	-	AluYa5	-11013	antisense	Upstream
2482507	54537098	54537130	SPTBN1	+	54552744	-	AluSx	-15646	antisense	Upstream
2482507	54537098	54537130	SPTBN1	+	54568546	-	AluSx	-31448	antisense	Upstream
2482507	54537098	54537130	SPTBN1	+	54570788	-	AluSx	-33690	antisense	Upstream
2482507	54537098	54537130	SPTBN1	+	54573722	-	AluY	-36624	antisense	Upstream
2482507	54537098	54537130	SPTBN1	+	54590675	-	AluY	-53577	antisense	Upstream
2482507	54537098	54537130	SPTBN1	+	54605962	-	AluSq	-68864	antisense	Upstream
2482507	54537098	54537130	SPTBN1	+	54611075	-	AluSx	-73977	antisense	Upstream
2482507	54537098	54537130	SPTBN1	+	54614267	-	AluSx	-77169	antisense	Upstream
2482507	54537098	54537130	SPTBN1	+	54629822	+	AluSq	-92724	sense	Upstream
2482507	54537098	54537130	SPTBN1	+	54674550	-	AluJo	-137452	antisense	Upstream
3014412	98314057	98314142	TRRAP	+	98327170	+	FRAM	-13113	sense	Upstream
3014412	98314057	98314142	TRRAP	+	98353865	+	FRAM	-39808	sense	Upstream
3014412	98314057	98314142	TRRAP	+	98356474	-	AluSq	-42417	antisense	Upstream
3014412	98314057	98314142	TRRAP	+	98365228	+	FRAM	-51171	sense	Upstream
3014412	98314057	98314142	TRRAP	+	98367748	+	AluSg/x	-53691	sense	Upstream
3014412	98314057	98314142	TRRAP	+	98383090	-	AluSg	-69033	antisense	Upstream
3014412	98314057	98314142	TRRAP	+	98408614	-	AluY	-94557	antisense	Upstream
2334658	46499523	46499610	RAD54L	+	46503634	-	AluY	-4111	antisense	Upstream
3191594	132444833	132444861	FUBP3	+	132449628	-	AluSx	-4795	antisense	Upstream
3191594	132444833	132444861	FUBP3	+	132452034	-	AluSx	-7201	antisense	Upstream
3191594	132444833	132444861	FUBP3	+	132452348	-	AluSc	-7515	antisense	Upstream
3191594	132444833	132444861	FUBP3	+	132494053	-	AluSc	-49220	antisense	Upstream
3191595	132444888	132444927	FUBP3	+	132449628	-	AluY	-4740	antisense	Upstream
3191595	132444888	132444927	FUBP3	+	132452034	-	AluY	-7146	antisense	Upstream
3191595	132444888	132444927	FUBP3	+	132452348	-	AluY	-7460	antisense	Upstream
3191595	132444888	132444927	FUBP3	+	132494053	-	AluY	-49165	antisense	Upstream
2365960	165957947	165957976	MPZL1	+	165963805	-	AluSx	-5858	antisense	Upstream
2365960	165957947	165957976	MPZL1	+	165973862	-	AluSx	-15915	antisense	Upstream
2365960	165957947	165957976	MPZL1	+	165977262	-	AluY	-19315	antisense	Upstream
2365960	165957947	165957976	MPZL1	+	165989566	-	AluY	-31619	antisense	Upstream
2365960	165957947	165957976	MPZL1	+	165996139	-	AluSp	-38192	antisense	Upstream
2365960	165957947	165957976	MPZL1	+	166021729	-	AluSp	-63782	antisense	Upstream
3649918	16054103	16054149	ABCC1	+	16070624	+	AluSq	-16521	sense	Upstream
3649918	16054103	16054149	ABCC1	+	16071152	+	AluSq	-17049	sense	Upstream
3649918	16054103	16054149	ABCC1	+	16080110	-	AluSg	-26007	antisense	Upstream
3649918	16054103	16054149	ABCC1	+	16088891	-	AluSg	-34788	antisense	Upstream
3649918	16054103	16054149	ABCC1	+	16095947	-	AluSg	-41844	antisense	Upstream
3649918	16054103	16054149	ABCC1	+	16097470	-	AluSx	-43367	antisense	Upstream
3649918	16054103	16054149	ABCC1	+	16102465	-	AluSx	-48362	antisense	Upstream
3649918	16054103	16054149	ABCC1	+	16109704	-	AluSx	-55601	antisense	Upstream
3649918	16054103	16054149	ABCC1	+	16111823	-	AluSq	-57720	antisense	Upstream
3649918	16054103	16054149	ABCC1	+	16117336	-	AluSq	-63233	antisense	Upstream
3649918	16054103	16054149	ABCC1	+	16134837	-	AluSq	-80734	antisense	Upstream
3649918	16054103	16054149	ABCC1	+	16136070	-	AluSx	-81967	antisense	Upstream
3649918	16054103	16054149	ABCC1	+	16138987	-	AluSx	-84884	antisense	Upstream
3191949	133043529	133043594	NUP214	+	133067707	-	AluSq	-24178	antisense	Upstream
3191949	133043529	133043594	NUP214	+	133068229	-	AluSq	-24700	antisense	Upstream
3191949	133043529	133043594	NUP214	+	133074674	-	AluSq	-31145	antisense	Upstream
3191949	133043529	133043594	NUP214	+	133081508	-	AluSq	-37979	antisense	Upstream
3191949	133043529	133043594	NUP214	+	133088450	-	AluSq	-44921	antisense	Upstream
3191949	133043529	133043594	NUP214	+	133089018	-	AluSq	-45489	antisense	Upstream
2361298	154351084	154351127	LMNA	+	154353055	-	AluSq	-1971	antisense	Upstream
2361298	154351084	154351127	LMNA	+	154360779	-	AluSg	-9695	antisense	Upstream
2361298	154351084	154351127	LMNA	+	154364009	-	AluYa5	-12925	antisense	Upstream
2485788	65308491	65308516	ACTR2	+	65314325	+	AluSx	-5834	sense	Upstream
2485788	65308491	65308516	ACTR2	+	65316914	-	AluSq	-8423	antisense	Upstream
2485788	65308491	65308516	ACTR2	+	65317294	-	AluSq	-8803	antisense	Upstream
2485788	65308491	65308516	ACTR2	+	65318510	-	AluSq	-10019	antisense	Upstream
2485788	65308491	65308516	ACTR2	+	65323809	-	AluY	-15318	antisense	Upstream
2485788	65308491	65308516	ACTR2	+	65339167	-	AluY	-30676	antisense	Upstream
2485788	65308491	65308516	ACTR2	+	65341443	-	AluY	-32952	antisense	Upstream
2485788	65308491	65308516	ACTR2	+	65348550	-	AluSg	-40059	antisense	Upstream
2485789	65308551	65308595	ACTR2	+	65314325	-	AluSg	-5774	antisense	Upstream
2485789	65308551	65308595	ACTR2	+	65316914	-	AluSg	-8363	antisense	Upstream
2485789	65308551	65308595	ACTR2	+	65317294	+	AluSx	-8743	sense	Upstream
2485789	65308551	65308595	ACTR2	+	65318510	+	AluSx	-9959	sense	Upstream
2485789	65308551	65308595	ACTR2	+	65323809	+	AluSx	-15258	sense	Upstream
2485789	65308551	65308595	ACTR2	+	65339167	-	AluY	-30616	antisense	Upstream
2485789	65308551	65308595	ACTR2	+	65341443	-	AluY	-32892	antisense	Upstream
2485789	65308551	65308595	ACTR2	+	65348550	-	AluY	-39999	antisense	Upstream
2934832	161427617	161427665	MAP3K4	+	161454895	-	AluSq	-27278	antisense	Upstream
3719910	34127210	34127247	MLLT6	+	34133597	-	AluSq	-6387	antisense	Upstream
3719917	34129303	34129338	MLLT6	+	34133597	-	AluSq	-4294	antisense	Upstream
3719926	34131814	34131840	MLLT6	+	34133597	-	AluJo	-1783	antisense	Upstream
3719927	34131845	34131964	MLLT6	+	34133597	-	AluJo	-1752	antisense	Upstream
2326644	26895867	26895896	ARID1A	+	26903829	-	AluSq	-7962	antisense	Upstream
2326644	26895867	26895896	ARID1A	+	26906362	-	AluSq	-10495	antisense	Upstream
2326644	26895867	26895896	ARID1A	+	26907848	-	AluY	-11981	antisense	Upstream
2326644	26895867	26895896	ARID1A	+	26908985	-	AluY	-13118	antisense	Upstream
2326644	26895867	26895896	ARID1A	+	26938041	-	AluY	-42174	antisense	Upstream
2326644	26895867	26895896	ARID1A	+	26941940	-	AluSx	-46073	antisense	Upstream
2326644	26895867	26895896	ARID1A	+	26946741	-	AluSx	-50874	antisense	Upstream
2326644	26895867	26895896	ARID1A	+	26952960	-	AluSx	-57093	antisense	Upstream
2326644	26895867	26895896	ARID1A	+	26954897	+	AluJo	-59030	sense	Upstream
2326644	26895867	26895896	ARID1A	+	26955856	+	AluJo	-59989	sense	Upstream
2326644	26895867	26895896	ARID1A	+	26965060	+	AluJo	-69193	sense	Upstream
2621832	48937154	48937241	ARIH2	+	48937209	-	AluY	-55	antisense	Upstream
2621832	48937154	48937241	ARIH2	+	48937626	+	FRAM	-472	sense	Upstream
2621832	48937154	48937241	ARIH2	+	48938231	+	AluSq	-1077	sense	Upstream
2621832	48937154	48937241	ARIH2	+	48944021	+	AluSx	-6867	sense	Upstream
2621832	48937154	48937241	ARIH2	+	48946062	+	AluSx	-8908	sense	Upstream
2621832	48937154	48937241	ARIH2	+	48954105	+	AluSx	-16951	sense	Upstream
2621832	48937154	48937241	ARIH2	+	48955164	+	AluSx	-18010	sense	Upstream
2621832	48937154	48937241	ARIH2	+	48960473	+	AluY	-23319	sense	Upstream
2621832	48937154	48937241	ARIH2	+	48961630	+	AluY	-24476	sense	Upstream
2621832	48937154	48937241	ARIH2	+	48965916	+	AluSg/x	-28762	sense	Upstream
2621832	48937154	48937241	ARIH2	+	48974706	+	AluSg/x	-37552	sense	Upstream
2621832	48937154	48937241	ARIH2	+	48980720	+	AluY	-43566	sense	Upstream
2621832	48937154	48937241	ARIH2	+	48981396	+	AluY	-44242	sense	Upstream
2621832	48937154	48937241	ARIH2	+	48989970	+	AluSx	-52816	sense	Upstream
2621832	48937154	48937241	ARIH2	+	48993585	+	AluSx	-56431	sense	Upstream
2934832	161427617	161427665	MAP3K4	+	161454895	+	AluY	-27278	sense	Upstream
3606353	83888009	83888076	AKAP13	+	83896938	-	AluY	-8929	antisense	Upstream
3606353	83888009	83888076	AKAP13	+	83905368	-	AluSp	-17359	antisense	Upstream
3606353	83888009	83888076	AKAP13	+	83922658	+	AluSx	-34649	sense	Upstream
3606353	83888009	83888076	AKAP13	+	83950412	+	AluJo	-62403	sense	Upstream
3606353	83888009	83888076	AKAP13	+	83961554	+	AluJb	-73545	sense	Upstream
3606353	83888009	83888076	AKAP13	+	83974090	-	AluY	-86081	antisense	Upstream
3606353	83888009	83888076	AKAP13	+	83985796	-	AluSx	-97787	antisense	Upstream
3606353	83888009	83888076	AKAP13	+	84000757	-	AluY	-112748	antisense	Upstream
3606353	83888009	83888076	AKAP13	+	84017996	+	AluJo	-129987	sense	Upstream
3606353	83888009	83888076	AKAP13	+	84063040	-	AluSx	-175031	antisense	Upstream
3944953	36472193	36472274	TRIOBP	+	36475847	+	AluSp	-3654	sense	Upstream
3944953	36472193	36472274	TRIOBP	+	36496711	-	AluSq	-24518	antisense	Upstream
3606353	83888009	83888076	AKAP13	+	83896938	+	AluSx	-8929	sense	Upstream
3606353	83888009	83888076	AKAP13	+	83905368	+	AluJo	-17359	sense	Upstream
3606353	83888009	83888076	AKAP13	+	83922658	+	AluJo	-34649	sense	Upstream
3606353	83888009	83888076	AKAP13	+	83950412	+	AluJo	-62403	sense	Upstream
3606353	83888009	83888076	AKAP13	+	83961554	-	AluSx	-73545	antisense	Upstream
3606353	83888009	83888076	AKAP13	+	83974090	-	AluSx	-86081	antisense	Upstream
3606353	83888009	83888076	AKAP13	+	83985796	-	AluSx	-97787	antisense	Upstream
3606353	83888009	83888076	AKAP13	+	84000757	-	AluYd8	-112748	antisense	Upstream
3606353	83888009	83888076	AKAP13	+	84017996	-	AluYd8	-129987	antisense	Upstream
3606353	83888009	83888076	AKAP13	+	84063040	-	AluYd8	-175031	antisense	Upstream
3192656	134896271	134896371	GTF3C5	+	134896635	-	AluSq	-364	antisense	Upstream
3192656	134896271	134896371	GTF3C5	+	134903734	-	AluSq	-7463	antisense	Upstream
3192656	134896271	134896371	GTF3C5	+	134918116	-	AluSq	-21845	antisense	Upstream
3602528	73983359	73983391	FBXO22	+	73984295	-	AluY	-936	antisense	Upstream
3709545	8099588	8099724	PFAS	+	8104743	+	AluY	-5155	sense	Upstream
3709545	8099588	8099724	PFAS	+	8105355	-	AluSp	-5767	antisense	Upstream
3709545	8099588	8099724	PFAS	+	8105791	-	AluY	-6203	antisense	Upstream
2611213	12573609	12573645	MKRN2	+	12583177	+	AluSx	-9568	sense	Upstream
2611213	12573609	12573645	MKRN2	+	12585736	-	AluSx	-12127	antisense	Upstream
2611213	12573609	12573645	MKRN2	+	12595739	-	AluSq	-22130	antisense	Upstream
3033943	156669348	156669411	UBE3C	+	156691793	-	AluSp	-22445	antisense	Upstream
3033943	156669348	156669411	UBE3C	+	156703844	-	AluSp	-34496	antisense	Upstream
3033943	156669348	156669411	UBE3C	+	156709725	-	AluSp	-40377	antisense	Upstream
3033943	156669348	156669411	UBE3C	+	156725809	-	AluSg	-56461	antisense	Upstream
2844412	179092562	179092662	MAML1	+	179095070	-	AluY	-2508	antisense	Upstream
2844412	179092562	179092662	MAML1	+	179095935	+	AluJo	-3373	sense	Upstream
2844412	179092562	179092662	MAML1	+	179099953	+	AluJo	-7391	sense	Upstream
2844412	179092562	179092662	MAML1	+	179103049	-	AluSx	-10487	antisense	Upstream
2844412	179092562	179092662	MAML1	+	179104219	-	AluSq	-11657	antisense	Upstream
2844412	179092562	179092662	MAML1	+	179104584	-	AluSg	-12022	antisense	Upstream
2844412	179092562	179092662	MAML1	+	179108810	-	AluY	-16248	antisense	Upstream
2844412	179092562	179092662	MAML1	+	179112289	+	AluY	-19727	sense	Upstream
2844412	179092562	179092662	MAML1	+	179113345	+	AluY	-20783	sense	Upstream
2844412	179092562	179092662	MAML1	+	179114137	+	AluSx	-21575	sense	Upstream
2319664	10193359	10193384	KIF1B	+	10197010	-	AluY	-3651	antisense	Upstream
2319664	10193359	10193384	KIF1B	+	10203383	-	AluY	-10024	antisense	Upstream
2319664	10193359	10193384	KIF1B	+	10205927	+	AluSx	-12568	sense	Upstream
2319664	10193359	10193384	KIF1B	+	10206837	+	AluSx	-13478	sense	Upstream
2319664	10193359	10193384	KIF1B	+	10217610	-	AluSg/x	-24251	antisense	Upstream
2319664	10193359	10193384	KIF1B	+	10222486	-	AluSg/x	-29127	antisense	Upstream
2319664	10193359	10193384	KIF1B	+	10225237	-	AluSq	-31878	antisense	Upstream
2319664	10193359	10193384	KIF1B	+	10227035	-	AluSq	-33676	antisense	Upstream
2319664	10193359	10193384	KIF1B	+	10227333	-	AluSp	-33974	antisense	Upstream
2319664	10193359	10193384	KIF1B	+	10239432	-	AluSp	-46073	antisense	Upstream
2319664	10193359	10193384	KIF1B	+	10242223	-	AluSx	-48864	antisense	Upstream
2319664	10193359	10193384	KIF1B	+	10243687	-	AluSx	-50328	antisense	Upstream
2319664	10193359	10193384	KIF1B	+	10243991	-	AluJb	-50632	antisense	Upstream
2319664	10193359	10193384	KIF1B	+	10253446	+	AluY	-60087	sense	Upstream
2319664	10193359	10193384	KIF1B	+	10253889	+	AluY	-60530	sense	Upstream
2319664	10193359	10193384	KIF1B	+	10268760	+	AluY	-75401	sense	Upstream
2319664	10193359	10193384	KIF1B	+	10273202	-	AluSx	-79843	antisense	Upstream
2319664	10193359	10193384	KIF1B	+	10276116	+	AluY	-82757	sense	Upstream
2319664	10193359	10193384	KIF1B	+	10296271	+	AluY	-102912	sense	Upstream
2319664	10193359	10193384	KIF1B	+	10303447	+	AluY	-110088	sense	Upstream
2319664	10193359	10193384	KIF1B	+	10315236	+	AluSx	-121877	sense	Upstream
2319664	10193359	10193384	KIF1B	+	10318869	+	AluSx	-125510	sense	Upstream
2319664	10193359	10193384	KIF1B	+	10324384	+	AluSx	-131025	sense	Upstream
2319664	10193359	10193384	KIF1B	+	10327731	+	AluYb8	-134372	sense	Upstream
2319664	10193359	10193384	KIF1B	+	10348825	+	AluYb8	-155466	sense	Upstream
2319664	10193359	10193384	KIF1B	+	10353101	+	AluSx	-159742	sense	Upstream
2319664	10193359	10193384	KIF1B	+	10353548	+	AluSx	-160189	sense	Upstream
2319664	10193359	10193384	KIF1B	+	10355350	+	AluSx	-161991	sense	Upstream
2319664	10193359	10193384	KIF1B	+	10358105	+	AluSx	-164746	sense	Upstream
2319746	10325876	10325913	KIF1B	+	10327731	+	FRAM	-1855	sense	Upstream
2319746	10325876	10325913	KIF1B	+	10348825	-	AluY	-22949	antisense	Upstream
2319746	10325876	10325913	KIF1B	+	10353101	-	AluY	-27225	antisense	Upstream
2319746	10325876	10325913	KIF1B	+	10353548	+	AluJo	-27672	sense	Upstream
2319746	10325876	10325913	KIF1B	+	10355350	+	AluJo	-29474	sense	Upstream
2319746	10325876	10325913	KIF1B	+	10358105	+	AluJo	-32229	sense	Upstream
2319768	10347763	10347827	KIF1B	+	10348825	+	AluSq	-1062	sense	Upstream
2319768	10347763	10347827	KIF1B	+	10353101	-	AluY	-5338	antisense	Upstream
2319768	10347763	10347827	KIF1B	+	10353548	-	AluY	-5785	antisense	Upstream
2319768	10347763	10347827	KIF1B	+	10355350	-	AluSc	-7587	antisense	Upstream
2319768	10347763	10347827	KIF1B	+	10358105	-	AluSc	-10342	antisense	Upstream
2319772	10348084	10348139	KIF1B	+	10348825	-	AluYa5	-741	antisense	Upstream
2319772	10348084	10348139	KIF1B	+	10353101	-	AluSq	-5017	antisense	Upstream
2319772	10348084	10348139	KIF1B	+	10353548	-	AluYb8	-5464	antisense	Upstream
2319772	10348084	10348139	KIF1B	+	10355350	+	AluSg/x	-7266	sense	Upstream
2319772	10348084	10348139	KIF1B	+	10358105	-	AluYa5	-10021	antisense	Upstream
2475315	29011898	29011977	WDR43	+	29016675	+	AluYa5/8	-4777	sense	Upstream
2475315	29011898	29011977	WDR43	+	29018263	+	AluSq	-6365	sense	Upstream
2829350	133889697	133889745	PHF15	+	133902726	-	AluSq	-13029	antisense	Upstream
2829350	133889697	133889745	PHF15	+	133917018	-	AluSg	-27321	antisense	Upstream
3190858	130795667	130795775	NUP188	+	130798325	-	AluSp/q	-2658	antisense	Upstream
3190858	130795667	130795775	NUP188	+	130802494	-	AluY	-6827	antisense	Upstream
3190858	130795667	130795775	NUP188	+	130806680	-	AluSp	-11013	antisense	Upstream
2477132	36545197	36545269	CRIM1	+	36546608	-	AluSg	-1411	antisense	Upstream
2477132	36545197	36545269	CRIM1	+	36555435	-	AluSg	-10238	antisense	Upstream
2477132	36545197	36545269	CRIM1	+	36603677	-	AluSg	-58480	antisense	Upstream
2477152	36594228	36594340	CRIM1	+	36603677	-	AluSc	-9449	antisense	Upstream
2330780	37937202	37937228	CDCA8	+	37945971	+	AluJo	-8769	sense	Upstream
2316016	1437782	1437812	ATAD3A	+	1441732	+	AluSx	-3950	sense	Upstream
2316016	1437782	1437812	ATAD3A	+	1450733	+	AluY	-12951	sense	Upstream
3020552	116598151	116598177	ST7	+	116629326	+	AluY	-31175	sense	Upstream
2926986	136310306	136310344	PDE7B	+	136419438	+	AluSx	-109132	sense	Upstream
2926986	136310306	136310344	PDE7B	+	136431337	+	AluY	-121031	sense	Upstream
2926986	136310306	136310344	PDE7B	+	136484902	+	AluY	-174596	sense	Upstream
2926986	136310306	136310344	PDE7B	+	136552294	+	AluY	-241988	sense	Upstream
2926986	136310306	136310344	PDE7B	+	136557614	+	AluY	-247308	sense	Upstream
3649918	16054103	16054149	ABCC1	+	16070624	+	AluSx	-16521	sense	Upstream
3649918	16054103	16054149	ABCC1	+	16071152	-	AluSq	-17049	antisense	Upstream
3649918	16054103	16054149	ABCC1	+	16080110	-	AluSq	-26007	antisense	Upstream
3649918	16054103	16054149	ABCC1	+	16088891	-	AluY	-34788	antisense	Upstream
3649918	16054103	16054149	ABCC1	+	16095947	-	AluY	-41844	antisense	Upstream
3649918	16054103	16054149	ABCC1	+	16097470	-	AluSg1	-43367	antisense	Upstream
3649918	16054103	16054149	ABCC1	+	16102465	-	AluSg1	-48362	antisense	Upstream
3649918	16054103	16054149	ABCC1	+	16109704	-	AluSg1	-55601	antisense	Upstream
3649918	16054103	16054149	ABCC1	+	16111823	-	AluSg	-57720	antisense	Upstream
3649918	16054103	16054149	ABCC1	+	16117336	-	AluSg	-63233	antisense	Upstream
3649918	16054103	16054149	ABCC1	+	16134837	-	AluSg	-80734	antisense	Upstream
3649918	16054103	16054149	ABCC1	+	16136070	-	AluSg	-81967	antisense	Upstream
3649918	16054103	16054149	ABCC1	+	16138987	-	AluSg	-84884	antisense	Upstream
3649918	16054103	16054149	ABCC1	+	16070624	+	AluSg	-16521	sense	Upstream
3649918	16054103	16054149	ABCC1	+	16071152	+	AluSg	-17049	sense	Upstream
3649918	16054103	16054149	ABCC1	+	16080110	+	AluY	-26007	sense	Upstream
3649918	16054103	16054149	ABCC1	+	16088891	+	AluY	-34788	sense	Upstream
3649918	16054103	16054149	ABCC1	+	16095947	+	AluSx	-41844	sense	Upstream
3649918	16054103	16054149	ABCC1	+	16097470	+	AluSx	-43367	sense	Upstream
3649918	16054103	16054149	ABCC1	+	16102465	+	AluY	-48362	sense	Upstream
3649918	16054103	16054149	ABCC1	+	16109704	+	AluY	-55601	sense	Upstream
3649918	16054103	16054149	ABCC1	+	16111823	+	AluY	-57720	sense	Upstream
3649918	16054103	16054149	ABCC1	+	16117336	+	AluY	-63233	sense	Upstream
3649918	16054103	16054149	ABCC1	+	16134837	+	AluJo	-80734	sense	Upstream
3649918	16054103	16054149	ABCC1	+	16136070	+	AluJo	-81967	sense	Upstream
3649918	16054103	16054149	ABCC1	+	16138987	+	AluSx	-84884	sense	Upstream
3649918	16054103	16054149	ABCC1	+	16070624	+	AluSx	-16521	sense	Upstream
3649918	16054103	16054149	ABCC1	+	16071152	-	AluSx	-17049	antisense	Upstream
3649918	16054103	16054149	ABCC1	+	16080110	-	AluSx	-26007	antisense	Upstream
3649918	16054103	16054149	ABCC1	+	16088891	-	AluSx	-34788	antisense	Upstream
3649918	16054103	16054149	ABCC1	+	16095947	+	AluSx	-41844	sense	Upstream
3649918	16054103	16054149	ABCC1	+	16097470	+	AluSx	-43367	sense	Upstream
3649918	16054103	16054149	ABCC1	+	16102465	+	AluSx	-48362	sense	Upstream
3649918	16054103	16054149	ABCC1	+	16109704	-	AluSx	-55601	antisense	Upstream
3649918	16054103	16054149	ABCC1	+	16111823	-	AluSx	-57720	antisense	Upstream
3649918	16054103	16054149	ABCC1	+	16117336	-	AluSx	-63233	antisense	Upstream
3649918	16054103	16054149	ABCC1	+	16134837	+	AluSx	-80734	sense	Upstream
3649918	16054103	16054149	ABCC1	+	16136070	+	AluSx	-81967	sense	Upstream
3649918	16054103	16054149	ABCC1	+	16138987	+	AluSx	-84884	sense	Upstream
3649918	16054103	16054149	ABCC1	+	16070624	+	AluY	-16521	sense	Upstream
3649918	16054103	16054149	ABCC1	+	16071152	+	AluSc	-17049	sense	Upstream
3649918	16054103	16054149	ABCC1	+	16080110	+	AluSc	-26007	sense	Upstream
3649918	16054103	16054149	ABCC1	+	16088891	+	AluSx	-34788	sense	Upstream
3649918	16054103	16054149	ABCC1	+	16095947	+	AluSx	-41844	sense	Upstream
3649918	16054103	16054149	ABCC1	+	16097470	+	AluY	-43367	sense	Upstream
3649918	16054103	16054149	ABCC1	+	16102465	+	AluY	-48362	sense	Upstream
3649918	16054103	16054149	ABCC1	+	16109704	+	AluSx	-55601	sense	Upstream
3649918	16054103	16054149	ABCC1	+	16111823	+	AluSx	-57720	sense	Upstream
3649918	16054103	16054149	ABCC1	+	16117336	+	AluY	-63233	sense	Upstream
3649918	16054103	16054149	ABCC1	+	16134837	+	AluY	-80734	sense	Upstream
3649918	16054103	16054149	ABCC1	+	16136070	+	AluY	-81967	sense	Upstream
3649918	16054103	16054149	ABCC1	+	16138987	+	AluY	-84884	sense	Upstream
3816844	3137034	3137061	NCLN	+	3146323	-	AluSx	-9289	antisense	Upstream
3816844	3137034	3137061	NCLN	+	3148515	-	AluSc	-11481	antisense	Upstream
3816844	3137034	3137061	NCLN	+	3148694	-	AluY	-11660	antisense	Upstream
3890872	56318232	56318384	RAB22A	+	56321026	-	AluSx	-2794	antisense	Upstream
3890872	56318232	56318384	RAB22A	+	56325634	-	AluY	-7402	antisense	Upstream
3890872	56318232	56318384	RAB22A	+	56326096	+	AluSx	-7864	sense	Upstream
3890872	56318232	56318384	RAB22A	+	56337591	-	AluSg	-19359	antisense	Upstream
3890872	56318232	56318384	RAB22A	+	56374199	-	AluSx	-55967	antisense	Upstream
3590205	38973968	38974135	VPS18	+	38977532	+	AluSp	-3564	sense	Upstream
3590205	38973968	38974135	VPS18	+	38981678	+	AluY	-7710	sense	Upstream
3590214	38978756	38978787	VPS18	+	38981678	+	AluSq	-2922	sense	Upstream
2320475	11788906	11788941	CLCN6	+	11793795	+	AluSx	-4889	sense	Upstream
2320475	11788906	11788941	CLCN6	+	11796969	+	AluYa5	-8063	sense	Upstream
2320475	11788906	11788941	CLCN6	+	11793795	+	AluYa5	-4889	sense	Upstream
2320475	11788906	11788941	CLCN6	+	11796969	-	AluJo	-8063	antisense	Upstream
2320475	11788906	11788941	CLCN6	+	11793795	-	AluJo	-4889	antisense	Upstream
2320475	11788906	11788941	CLCN6	+	11796969	+	AluSx	-8063	sense	Upstream
2842960	176493527	176493554	NSD1	+	176498322	+	AluSx	-4795	sense	Upstream
2842960	176493527	176493554	NSD1	+	176503004	-	AluJb	-9477	antisense	Upstream
2842960	176493527	176493554	NSD1	+	176504632	-	AluJb	-11105	antisense	Upstream
2842960	176493527	176493554	NSD1	+	176507272	+	AluY	-13745	sense	Upstream
2842960	176493527	176493554	NSD1	+	176509816	+	AluY	-16289	sense	Upstream
2842960	176493527	176493554	NSD1	+	176511543	+	AluY	-18016	sense	Upstream
2842960	176493527	176493554	NSD1	+	176512136	+	AluY	-18609	sense	Upstream
2842960	176493527	176493554	NSD1	+	176518353	+	AluSx	-24826	sense	Upstream
2842960	176493527	176493554	NSD1	+	176519278	+	AluSx	-25751	sense	Upstream
2842960	176493527	176493554	NSD1	+	176520928	+	AluSq	-27401	sense	Upstream
2842960	176493527	176493554	NSD1	+	176524442	+	AluSq	-30915	sense	Upstream
2842960	176493527	176493554	NSD1	+	176529652	+	AluSx	-36125	sense	Upstream
2842960	176493527	176493554	NSD1	+	176530033	+	AluSx	-36506	sense	Upstream
2842960	176493527	176493554	NSD1	+	176534554	+	AluY	-41027	sense	Upstream
2842960	176493527	176493554	NSD1	+	176539777	+	AluY	-46250	sense	Upstream
2842960	176493527	176493554	NSD1	+	176540721	+	AluSx	-47194	sense	Upstream
2842960	176493527	176493554	NSD1	+	176540894	+	AluSx	-47367	sense	Upstream
2842960	176493527	176493554	NSD1	+	176546787	+	AluSg	-53260	sense	Upstream
2842960	176493527	176493554	NSD1	+	176550352	+	AluSg	-56825	sense	Upstream
2842960	176493527	176493554	NSD1	+	176550649	+	AluSx	-57122	sense	Upstream
2842960	176493527	176493554	NSD1	+	176552823	+	AluSx	-59296	sense	Upstream
2842960	176493527	176493554	NSD1	+	176554384	+	AluY	-60857	sense	Upstream
2842960	176493527	176493554	NSD1	+	176564036	+	AluY	-70509	sense	Upstream
2842960	176493527	176493554	NSD1	+	176573150	+	AluSx	-79623	sense	Upstream
2842960	176493527	176493554	NSD1	+	176578250	+	AluSx	-84723	sense	Upstream
2842960	176493527	176493554	NSD1	+	176578868	+	AluSx	-85341	sense	Upstream
2842960	176493527	176493554	NSD1	+	176580252	+	AluSx	-86725	sense	Upstream
2842960	176493527	176493554	NSD1	+	176587129	-	AluSg	-93602	antisense	Upstream
2842960	176493527	176493554	NSD1	+	176589426	+	AluY	-95899	sense	Upstream
2842960	176493527	176493554	NSD1	+	176597215	+	AluY	-103688	sense	Upstream
2842960	176493527	176493554	NSD1	+	176609149	+	AluY	-115622	sense	Upstream
2842960	176493527	176493554	NSD1	+	176613630	+	AluSx	-120103	sense	Upstream
2842960	176493527	176493554	NSD1	+	176616913	+	AluY	-123386	sense	Upstream
2842960	176493527	176493554	NSD1	+	176635116	+	AluY	-141589	sense	Upstream
2842960	176493527	176493554	NSD1	+	176635604	+	AluSx	-142077	sense	Upstream
2842960	176493527	176493554	NSD1	+	176639296	+	AluSx	-145769	sense	Upstream
2842960	176493527	176493554	NSD1	+	176639692	+	AluSg/x	-146165	sense	Upstream
2842960	176493527	176493554	NSD1	+	176639957	+	AluSg	-146430	sense	Upstream
2842960	176493527	176493554	NSD1	+	176649510	-	AluSp	-155983	antisense	Upstream
2842960	176493527	176493554	NSD1	+	176650090	-	AluSp	-156563	antisense	Upstream
2842103	174838248	174838276	SFXN1	+	174855585	-	AluSg	-17337	antisense	Upstream
2842103	174838248	174838276	SFXN1	+	174859781	-	AluSx	-21533	antisense	Upstream
2842103	174838248	174838276	SFXN1	+	174864413	-	AluSc	-26165	antisense	Upstream
2842103	174838248	174838276	SFXN1	+	174885480	-	AluY	-47232	antisense	Upstream
2842103	174838248	174838276	SFXN1	+	174887604	-	AluSx	-49356	antisense	Upstream
2365960	165957947	165957976	MPZL1	+	165963805	-	AluSx	-5858	antisense	Upstream
2365960	165957947	165957976	MPZL1	+	165973862	-	AluSg	-15915	antisense	Upstream
2365960	165957947	165957976	MPZL1	+	165977262	+	AluSx	-19315	sense	Upstream
2365960	165957947	165957976	MPZL1	+	165989566	+	AluSx	-31619	sense	Upstream
2365960	165957947	165957976	MPZL1	+	165996139	+	AluSx	-38192	sense	Upstream
2365960	165957947	165957976	MPZL1	+	166021729	+	AluSx	-63782	sense	Upstream
2829590	134268728	134268800	PCBD2	+	134269868	+	AluY	-1140	sense	Upstream
2829590	134268728	134268800	PCBD2	+	134286327	+	AluY	-17599	sense	Upstream
2829590	134268728	134268800	PCBD2	+	134296006	+	AluY	-27278	sense	Upstream
2829590	134268728	134268800	PCBD2	+	134311058	+	AluSx	-42330	sense	Upstream
2829590	134268728	134268800	PCBD2	+	134324431	+	AluY	-55703	sense	Upstream
2528717	220174607	220174637	STK11IP	+	220183444	-	AluSq	-8837	antisense	Upstream
2528736	220181045	220181074	STK11IP	+	220183444	-	AluSg	-2399	antisense	Upstream
2528741	220181548	220181575	STK11IP	+	220183444	-	AluSx	-1896	antisense	Upstream
3944953	36472193	36472274	TRIOBP	+	36475847	+	AluY	-3654	sense	Upstream
2326644	26895867	26895896	ARID1A	+	26903829	+	AluY	-7962	sense	Upstream
2326644	26895867	26895896	ARID1A	+	26906362	+	AluY	-10495	sense	Upstream
2326644	26895867	26895896	ARID1A	+	26907848	+	AluY	-11981	sense	Upstream
2326644	26895867	26895896	ARID1A	+	26908985	+	AluSc	-13118	sense	Upstream
2326644	26895867	26895896	ARID1A	+	26938041	+	AluSc	-42174	sense	Upstream
2326644	26895867	26895896	ARID1A	+	26941940	+	AluSq	-46073	sense	Upstream
2326644	26895867	26895896	ARID1A	+	26946741	+	AluSq	-50874	sense	Upstream
2326644	26895867	26895896	ARID1A	+	26952960	+	AluSc	-57093	sense	Upstream
2326644	26895867	26895896	ARID1A	+	26954897	+	AluSc	-59030	sense	Upstream
2326644	26895867	26895896	ARID1A	+	26955856	+	AluSq	-59989	sense	Upstream
2326644	26895867	26895896	ARID1A	+	26965060	+	AluSq	-69193	sense	Upstream
3606353	83888009	83888076	AKAP13	+	84063040	-	AluJb	-175031	antisense	Upstream
3166939	33337045	33337114	NFX1	+	33341082	+	AluY	-4037	sense	Upstream
3166939	33337045	33337114	NFX1	+	33348198	+	AluSx	-11153	sense	Upstream
3166939	33337045	33337114	NFX1	+	33352777	+	AluY	-15732	sense	Upstream
3602528	73983359	73983391	FBXO22	+	73984295	+	AluY	-936	sense	Upstream
2336276	52294589	52294639	BTF3L4	+	52296937	+	AluY	-2348	sense	Upstream
2336276	52294589	52294639	BTF3L4	+	52299976	+	AluSg	-5387	sense	Upstream
2336276	52294589	52294639	BTF3L4	+	52300272	+	AluSg	-5683	sense	Upstream
2336276	52294589	52294639	BTF3L4	+	52310390	-	FRAM	-15801	antisense	Upstream
2336276	52294589	52294639	BTF3L4	+	52311436	-	FRAM	-16847	antisense	Upstream
2336276	52294589	52294639	BTF3L4	+	52315333	+	AluY	-20744	sense	Upstream
2336276	52294589	52294639	BTF3L4	+	52319473	+	AluY	-24884	sense	Upstream
2815078	72214701	72214811	TNPO1	+	72220716	+	AluSx	-6015	sense	Upstream
2815078	72214701	72214811	TNPO1	+	72237950	+	AluSx	-23249	sense	Upstream
2361298	154351084	154351127	LMNA	+	154353055	-	AluY	-1971	antisense	Upstream
2361298	154351084	154351127	LMNA	+	154360779	-	AluSx	-9695	antisense	Upstream
2361298	154351084	154351127	LMNA	+	154364009	-	AluSx	-12925	antisense	Upstream
2361298	154351084	154351127	LMNA	+	154353055	+	AluSq	-1971	sense	Upstream
2361298	154351084	154351127	LMNA	+	154360779	+	AluSq	-9695	sense	Upstream
2361298	154351084	154351127	LMNA	+	154364009	+	AluSx	-12925	sense	Upstream
2898506	24603210	24603366	ALDH5A1	+	24607950	+	AluSq	-4740	sense	Upstream
2898506	24603210	24603366	ALDH5A1	+	24620972	+	AluSq	-17762	sense	Upstream
2898506	24603210	24603366	ALDH5A1	+	24632267	+	AluSq	-29057	sense	Upstream
2842960	176493527	176493554	NSD1	+	176498322	+	AluSq	-4795	sense	Upstream
2842960	176493527	176493554	NSD1	+	176503004	-	AluSg	-9477	antisense	Upstream
2842960	176493527	176493554	NSD1	+	176504632	-	AluSc	-11105	antisense	Upstream
2842960	176493527	176493554	NSD1	+	176507272	-	AluSg	-13745	antisense	Upstream
2842960	176493527	176493554	NSD1	+	176509816	+	AluJb	-16289	sense	Upstream
2842960	176493527	176493554	NSD1	+	176511543	-	AluSg	-18016	antisense	Upstream
2842960	176493527	176493554	NSD1	+	176512136	+	AluSc	-18609	sense	Upstream
2842960	176493527	176493554	NSD1	+	176518353	+	AluSx	-24826	sense	Upstream
2842960	176493527	176493554	NSD1	+	176519278	+	AluY	-25751	sense	Upstream
2842960	176493527	176493554	NSD1	+	176520928	+	AluSx	-27401	sense	Upstream
2842960	176493527	176493554	NSD1	+	176524442	+	AluY	-30915	sense	Upstream
2842960	176493527	176493554	NSD1	+	176529652	+	AluY	-36125	sense	Upstream
2842960	176493527	176493554	NSD1	+	176530033	+	AluY	-36506	sense	Upstream
2842960	176493527	176493554	NSD1	+	176534554	+	AluSx	-41027	sense	Upstream
2842960	176493527	176493554	NSD1	+	176539777	+	AluSx	-46250	sense	Upstream
2842960	176493527	176493554	NSD1	+	176540721	+	AluSx	-47194	sense	Upstream
2842960	176493527	176493554	NSD1	+	176540894	-	AluY	-47367	antisense	Upstream
2842960	176493527	176493554	NSD1	+	176546787	-	AluY	-53260	antisense	Upstream
2842960	176493527	176493554	NSD1	+	176550352	-	AluY	-56825	antisense	Upstream
2842960	176493527	176493554	NSD1	+	176550649	-	AluY	-57122	antisense	Upstream
2842960	176493527	176493554	NSD1	+	176552823	-	AluSg	-59296	antisense	Upstream
2842960	176493527	176493554	NSD1	+	176554384	-	AluSp	-60857	antisense	Upstream
2842960	176493527	176493554	NSD1	+	176564036	+	AluSq	-70509	sense	Upstream
2842960	176493527	176493554	NSD1	+	176573150	-	AluY	-79623	antisense	Upstream
2842960	176493527	176493554	NSD1	+	176578250	-	AluJo	-84723	antisense	Upstream
2842960	176493527	176493554	NSD1	+	176578868	-	AluY	-85341	antisense	Upstream
2842960	176493527	176493554	NSD1	+	176580252	-	AluSx	-86725	antisense	Upstream
2842960	176493527	176493554	NSD1	+	176587129	-	AluJb	-93602	antisense	Upstream
2842960	176493527	176493554	NSD1	+	176589426	-	AluY	-95899	antisense	Upstream
2842960	176493527	176493554	NSD1	+	176597215	-	AluSg	-103688	antisense	Upstream
2842960	176493527	176493554	NSD1	+	176609149	-	AluSx	-115622	antisense	Upstream
2842960	176493527	176493554	NSD1	+	176613630	-	AluY	-120103	antisense	Upstream
2842960	176493527	176493554	NSD1	+	176616913	-	AluSx	-123386	antisense	Upstream
2842960	176493527	176493554	NSD1	+	176635116	-	AluY	-141589	antisense	Upstream
2842960	176493527	176493554	NSD1	+	176635604	-	AluSc	-142077	antisense	Upstream
2842960	176493527	176493554	NSD1	+	176639296	-	AluY	-145769	antisense	Upstream
2842960	176493527	176493554	NSD1	+	176639692	-	AluY	-146165	antisense	Upstream
2842960	176493527	176493554	NSD1	+	176639957	-	AluSg	-146430	antisense	Upstream
2842960	176493527	176493554	NSD1	+	176649510	-	AluSp	-155983	antisense	Upstream
2842960	176493527	176493554	NSD1	+	176650090	-	AluSx	-156563	antisense	Upstream
3543543	72776241	72776293	PAPLN	+	72802757	-	AluY	-26516	antisense	Upstream
3543543	72776241	72776293	PAPLN	+	72809518	-	AluSx	-33277	antisense	Upstream
3543547	72782557	72782631	PAPLN	+	72802757	-	AluSx	-20200	antisense	Upstream
3543547	72782557	72782631	PAPLN	+	72809518	+	AluSx	-26961	sense	Upstream
3832438	43585633	43585688	FAM98C	+	43588412	+	AluSx	-2779	sense	Upstream
3832438	43585633	43585688	FAM98C	+	43588717	-	AluSq	-3084	antisense	Upstream
3832438	43585633	43585688	FAM98C	+	43591057	-	AluSq	-5424	antisense	Upstream
3015443	99771712	99771764	PILRB	+	99796570	-	AluY	-24858	antisense	Upstream
3015443	99771712	99771764	PILRB	+	99797144	-	AluY	-25432	antisense	Upstream
3015443	99771712	99771764	PILRB	+	99800634	-	AluSg1	-28922	antisense	Upstream
2482507	54537098	54537130	SPTBN1	+	54674550	-	Alu	-137452	antisense	Upstream
2615610	31549662	31549715	STT3B	+	31558148	+	AluY	-8486	sense	Upstream
2615610	31549662	31549715	STT3B	+	31574204	-	FRAM	-24542	antisense	Upstream
2615610	31549662	31549715	STT3B	+	31647368	-	FRAM	-97706	antisense	Upstream
2319664	10193359	10193384	KIF1B	+	10197010	-	AluY	-3651	antisense	Upstream
2319664	10193359	10193384	KIF1B	+	10203383	-	AluSp	-10024	antisense	Upstream
2319664	10193359	10193384	KIF1B	+	10205927	-	AluSp	-12568	antisense	Upstream
2319664	10193359	10193384	KIF1B	+	10206837	-	AluY	-13478	antisense	Upstream
2319664	10193359	10193384	KIF1B	+	10217610	-	AluY	-24251	antisense	Upstream
2319664	10193359	10193384	KIF1B	+	10222486	-	AluY	-29127	antisense	Upstream
2319664	10193359	10193384	KIF1B	+	10225237	-	AluY	-31878	antisense	Upstream
2319664	10193359	10193384	KIF1B	+	10227035	-	AluY	-33676	antisense	Upstream
2319664	10193359	10193384	KIF1B	+	10227333	-	AluY	-33974	antisense	Upstream
2319664	10193359	10193384	KIF1B	+	10239432	+	AluSx	-46073	sense	Upstream
2319664	10193359	10193384	KIF1B	+	10242223	+	AluSx	-48864	sense	Upstream
2319664	10193359	10193384	KIF1B	+	10243687	-	AluYa5	-50328	antisense	Upstream
2319664	10193359	10193384	KIF1B	+	10243991	-	AluYa5	-50632	antisense	Upstream
2319664	10193359	10193384	KIF1B	+	10253446	-	AluSc	-60087	antisense	Upstream
2319664	10193359	10193384	KIF1B	+	10253889	-	AluSc	-60530	antisense	Upstream
2319664	10193359	10193384	KIF1B	+	10268760	-	AluSg	-75401	antisense	Upstream
2319664	10193359	10193384	KIF1B	+	10273202	-	AluSg	-79843	antisense	Upstream
2319664	10193359	10193384	KIF1B	+	10276116	+	AluJb	-82757	sense	Upstream
3781856	19644388	19644459	LAMA3	+	19647581	+	AluJb	-3193	sense	Upstream
3781856	19644388	19644459	LAMA3	+	19699356	+	AluJb	-54968	sense	Upstream
3781856	19644388	19644459	LAMA3	+	19761207	-	AluY	-116819	antisense	Upstream
3781856	19644388	19644459	LAMA3	+	19781849	-	AluY	-137461	antisense	Upstream
3781856	19644388	19644459	LAMA3	+	19782607	-	AluSx	-138219	antisense	Upstream
3781856	19644388	19644459	LAMA3	+	19788305	-	AluSx	-143917	antisense	Upstream
3781889	19676452	19676480	LAMA3	+	19699356	-	AluYa5	-22904	antisense	Upstream
3781889	19676452	19676480	LAMA3	+	19761207	-	AluYa5	-84755	antisense	Upstream
3781889	19676452	19676480	LAMA3	+	19781849	-	AluSx	-105397	antisense	Upstream
3781889	19676452	19676480	LAMA3	+	19782607	-	AluSx	-106155	antisense	Upstream
3781889	19676452	19676480	LAMA3	+	19788305	-	AluJo	-111853	antisense	Upstream
3781906	19695608	19695758	LAMA3	+	19699356	-	AluSg	-3748	antisense	Upstream
3781906	19695608	19695758	LAMA3	+	19761207	-	AluSx	-65599	antisense	Upstream
3781906	19695608	19695758	LAMA3	+	19781849	-	AluSx	-86241	antisense	Upstream
3781906	19695608	19695758	LAMA3	+	19782607	-	AluYb8	-86999	antisense	Upstream
3781906	19695608	19695758	LAMA3	+	19788305	-	AluYb8	-92697	antisense	Upstream
2836520	153550638	153550663	GALNT10	+	153584921	-	AluJb	-34283	antisense	Upstream
2836520	153550638	153550663	GALNT10	+	153664989	-	AluJb	-114351	antisense	Upstream
2836520	153550638	153550663	GALNT10	+	153683065	-	AluY	-132427	antisense	Upstream
2836520	153550638	153550663	GALNT10	+	153765491	-	AluY	-214853	antisense	Upstream
3019987	114349889	114349927	MDFIC	+	114391917	-	AluY	-42028	antisense	Upstream
3486098	38159537	38159563	FREM2	+	38191433	+	AluSg	-31896	sense	Upstream
3486098	38159537	38159563	FREM2	+	38216924	+	AluJo	-57387	sense	Upstream
3486098	38159537	38159563	FREM2	+	38231110	-	AluY	-71573	antisense	Upstream
3486098	38159537	38159563	FREM2	+	38237123	-	AluY	-77586	antisense	Upstream
3486098	38159537	38159563	FREM2	+	38325439	-	AluY	-165902	antisense	Upstream
3486098	38159537	38159563	FREM2	+	38358610	+	FRAM	-199073	sense	Upstream
3007664	72207168	72207194	GTF2IP1	+	72213396	-	AluSc	-6228	antisense	Upstream
3007664	72207168	72207194	GTF2IP1	+	72223530	-	AluSg	-16362	antisense	Upstream
3007664	72207168	72207194	GTF2IP1	+	72228157	+	AluJb	-20989	sense	Upstream
3007664	72207168	72207194	GTF2IP1	+	72243948	-	AluSg	-36780	antisense	Upstream
3007664	72207168	72207194	GTF2IP1	+	72244132	+	AluSc	-36964	sense	Upstream
3007664	72207168	72207194	GTF2IP1	+	72256701	+	AluSx	-49533	sense	Upstream
3007698	72255401	72255437	GTF2IP1	+	72256701	-	AluSg	-1300	antisense	Upstream
2336276	52294589	52294639	BTF3L4	+	52296937	+	AluSx	-2348	sense	Upstream
2336276	52294589	52294639	BTF3L4	+	52299976	+	AluSx	-5387	sense	Upstream
2336276	52294589	52294639	BTF3L4	+	52300272	+	AluYd8	-5683	sense	Upstream
2336276	52294589	52294639	BTF3L4	+	52310390	+	AluYd8	-15801	sense	Upstream
2336276	52294589	52294639	BTF3L4	+	52311436	+	AluYd8	-16847	sense	Upstream
2336276	52294589	52294639	BTF3L4	+	52315333	+	AluSq	-20744	sense	Upstream
2336276	52294589	52294639	BTF3L4	+	52319473	+	AluSq	-24884	sense	Upstream
3654733	28410535	28410576	CLN3	-	28398351	+	AluY	12184	antisense	Upstream
3654733	28410535	28410576	CLN3	-	28407735	+	AluY	2800	antisense	Upstream
3654733	28410535	28410576	CLN3	-	28408821	-	AluSx	1714	sense	Upstream
3654733	28410535	28410576	CLN3	-	28409208	-	AluSx	1327	sense	Upstream
3654733	28410535	28410576	CLN3	-	28409524	-	AluJb	1011	sense	Upstream
4027448	153428197	153428252	G6PD	-	153418966	+	AluY	9231	antisense	Upstream
4027448	153428197	153428252	G6PD	-	153421988	+	AluY	6209	antisense	Upstream
3050514	50709688	50709798	GRB10	-	50658059	+	AluSx	51629	antisense	Upstream
3050514	50709688	50709798	GRB10	-	50674806	+	AluSx	34882	antisense	Upstream
3050514	50709688	50709798	GRB10	-	50702173	+	AluYb8	7515	antisense	Upstream
3050514	50709688	50709798	GRB10	-	50658059	+	AluSg	51629	antisense	Upstream
3050514	50709688	50709798	GRB10	-	50674806	+	AluSg	34882	antisense	Upstream
3050514	50709688	50709798	GRB10	-	50702173	+	AluSg	7515	antisense	Upstream
3050514	50709688	50709798	GRB10	-	50658059	+	AluY	51629	antisense	Upstream
3050514	50709688	50709798	GRB10	-	50674806	+	AluY	34882	antisense	Upstream
3050514	50709688	50709798	GRB10	-	50702173	+	AluSx	7515	antisense	Upstream
2545738	27426686	27426756	GTF3C2	-	27406459	-	AluY	20227	sense	Upstream
4027448	153428197	153428252	G6PD	-	153418966	-	AluSc	9231	sense	Upstream
4027448	153428197	153428252	G6PD	-	153421988	-	AluJb	6209	sense	Upstream
3654733	28410535	28410576	CLN3	-	28398351	-	AluY	12184	sense	Upstream
3654733	28410535	28410576	CLN3	-	28407735	-	AluY	2800	sense	Upstream
3654733	28410535	28410576	CLN3	-	28408821	-	AluY	1714	sense	Upstream
3654733	28410535	28410576	CLN3	-	28409208	+	AluJb	1327	antisense	Upstream
3654733	28410535	28410576	CLN3	-	28409524	+	AluSq	1011	antisense	Upstream
3452253	44878683	44878789	SLC38A1	-	44877499	+	AluY	1184	antisense	Upstream
3134148	48972311	48972407	PRKDC	-	48859314	-	AluY	112997	sense	Upstream
3134148	48972311	48972407	PRKDC	-	48861162	-	AluSc	111149	sense	Upstream
3134148	48972311	48972407	PRKDC	-	48861468	+	FRAM	110843	antisense	Upstream
3134148	48972311	48972407	PRKDC	-	48870700	-	AluSq	101611	sense	Upstream
3134148	48972311	48972407	PRKDC	-	48891270	-	AluSc	81041	sense	Upstream
3134148	48972311	48972407	PRKDC	-	48893635	+	AluJo	78676	antisense	Upstream
3134148	48972311	48972407	PRKDC	-	48897846	-	AluSx	74465	sense	Upstream
3134148	48972311	48972407	PRKDC	-	48946838	+	AluJo	25473	antisense	Upstream
3134148	48972311	48972407	PRKDC	-	48956103	+	AluJb	16208	antisense	Upstream
3134148	48972311	48972407	PRKDC	-	48971702	+	AluSx	609	antisense	Upstream
3134198	49035239	49035284	PRKDC	-	48859314	-	AluSx	175925	sense	Upstream
3134198	49035239	49035284	PRKDC	-	48861162	+	AluSg	174077	antisense	Upstream
3134198	49035239	49035284	PRKDC	-	48861468	-	AluJo	173771	sense	Upstream
3134198	49035239	49035284	PRKDC	-	48870700	-	AluSx	164539	sense	Upstream
3134198	49035239	49035284	PRKDC	-	48891270	-	AluJo	143969	sense	Upstream
3134198	49035239	49035284	PRKDC	-	48893635	+	AluSc	141604	antisense	Upstream
3134198	49035239	49035284	PRKDC	-	48897846	-	AluSx	137393	sense	Upstream
3134198	49035239	49035284	PRKDC	-	48946838	-	AluSx	88401	sense	Upstream
3134198	49035239	49035284	PRKDC	-	48956103	+	AluSg	79136	antisense	Upstream
3134198	49035239	49035284	PRKDC	-	48971702	+	AluSg	63537	antisense	Upstream
3134198	49035239	49035284	PRKDC	-	48974698	-	AluSq	60541	sense	Upstream
3134198	49035239	49035284	PRKDC	-	48975904	-	AluY	59335	sense	Upstream
3134198	49035239	49035284	PRKDC	-	48989856	-	AluY	45383	sense	Upstream
3134198	49035239	49035284	PRKDC	-	48996310	-	AluSq	38929	sense	Upstream
3134198	49035239	49035284	PRKDC	-	48997527	-	AluSx	37712	sense	Upstream
3134198	49035239	49035284	PRKDC	-	48999615	+	AluSx	35624	antisense	Upstream
3134198	49035239	49035284	PRKDC	-	49012316	+	AluSx	22923	antisense	Upstream
3134198	49035239	49035284	PRKDC	-	49025684	+	AluSx	9555	antisense	Upstream
3134198	49035239	49035284	PRKDC	-	49030517	+	AluSx	4722	antisense	Upstream
3134198	49035239	49035284	PRKDC	-	49031417	+	AluSg/x	3822	antisense	Upstream
3134198	49035239	49035284	PRKDC	-	49034734	+	AluSg/x	505	antisense	Upstream
2855528	43334551	43334773	HMGCS1	-	43327929	+	AluY	6622	antisense	Upstream
3963250	43012796	43012838	KIAA1644	-	42985295	+	AluY	27501	antisense	Upstream
3963250	43012796	43012838	KIAA1644	-	42986593	+	AluY	26203	antisense	Upstream
3963250	43012796	43012838	KIAA1644	-	43000251	+	AluY	12545	antisense	Upstream
3845035	1074608	1074638	SBNO2	-	1069279	+	AluY	5329	antisense	Upstream
2556825	65512625	65512711	SPRED2	-	65413846	+	AluSx	98779	antisense	Upstream
2556825	65512625	65512711	SPRED2	-	65417688	-	AluY	94937	sense	Upstream
2556825	65512625	65512711	SPRED2	-	65429821	-	AluY	82804	sense	Upstream
2556825	65512625	65512711	SPRED2	-	65440645	-	AluSx	71980	sense	Upstream
2556827	65513081	65513155	SPRED2	-	65413846	-	AluSx	99235	sense	Upstream
2556827	65513081	65513155	SPRED2	-	65417688	-	AluJb	95393	sense	Upstream
2556827	65513081	65513155	SPRED2	-	65429821	-	AluJb	83260	sense	Upstream
2556827	65513081	65513155	SPRED2	-	65440645	-	AluY	72436	sense	Upstream
3845392	1573153	1573182	TCF3	-	1567415	+	AluSx	5738	antisense	Upstream
3866290	51977620	51977646	SLC1A5	-	51974463	-	AluY	3157	sense	Upstream
3866290	51977620	51977646	SLC1A5	-	51976637	-	AluY	983	sense	Upstream
3866290	51977620	51977646	SLC1A5	-	51974463	-	AluSx	3157	sense	Upstream
3866290	51977620	51977646	SLC1A5	-	51976637	-	AluSc	983	sense	Upstream
3078578	148825561	148825634	ZNF746	-	148804279	-	AluY	21282	sense	Upstream
3078578	148825561	148825634	ZNF746	-	148814005	-	AluY	11556	sense	Upstream
3078579	148825677	148825712	ZNF746	-	148804279	-	AluY	21398	sense	Upstream
3078579	148825677	148825712	ZNF746	-	148814005	-	AluY	11672	sense	Upstream
3861070	42940966	42941068	ZNF573	-	42935117	+	AluJb	5849	antisense	Upstream
3861070	42940966	42941068	ZNF573	-	42935117	+	AluSx	5849	antisense	Upstream
3861070	42940966	42941068	ZNF573	-	42935117	+	AluJb	5849	antisense	Upstream
3861070	42940966	42941068	ZNF573	-	42935117	+	FRAM	5849	antisense	Upstream
3902525	29773635	29773671	BCL2L1	-	29718867	-	AluY	54768	sense	Upstream
3902525	29773635	29773671	BCL2L1	-	29720771	-	AluY	52864	sense	Upstream
3902525	29773635	29773671	BCL2L1	-	29736806	-	AluY	36829	sense	Upstream
3902525	29773635	29773671	BCL2L1	-	29739083	-	AluSx	34552	sense	Upstream
3902525	29773635	29773671	BCL2L1	-	29741423	-	AluSx	32212	sense	Upstream
3902525	29773635	29773671	BCL2L1	-	29744477	-	AluSx	29158	sense	Upstream
3902525	29773635	29773671	BCL2L1	-	29745074	-	AluSx	28561	sense	Upstream
3902525	29773635	29773671	BCL2L1	-	29754352	+	AluSp	19283	antisense	Upstream
3902525	29773635	29773671	BCL2L1	-	29761241	+	AluSg	12394	antisense	Upstream
3686204	27411457	27411501	GTF3C1	-	27398965	-	AluY	12492	sense	Upstream
3686204	27411457	27411501	GTF3C1	-	27406557	+	AluJb	4900	antisense	Upstream
2545738	27426686	27426756	GTF3C2	-	27406459	+	AluJo	20227	antisense	Upstream
2855528	43334551	43334773	HMGCS1	-	43327929	+	AluJo	6622	antisense	Upstream
3912764	60006000	60006033	TAF4	-	59991986	+	AluSg/x	14014	antisense	Upstream
3912764	60006000	60006033	TAF4	-	60004256	-	AluSx	1744	sense	Upstream
3912764	60006000	60006033	TAF4	-	60005192	-	AluSx	808	sense	Upstream
3912814	60074199	60074254	TAF4	-	59991986	+	AluY	82213	antisense	Upstream
3912814	60074199	60074254	TAF4	-	60004256	+	AluY	69943	antisense	Upstream
3912814	60074199	60074254	TAF4	-	60005192	+	AluY	69007	antisense	Upstream
3912814	60074199	60074254	TAF4	-	60026040	+	AluY	48159	antisense	Upstream
3912814	60074199	60074254	TAF4	-	60026227	+	AluSp	47972	antisense	Upstream
3912814	60074199	60074254	TAF4	-	60033263	+	AluSp	40936	antisense	Upstream
3912814	60074199	60074254	TAF4	-	60038299	+	AluSp	35900	antisense	Upstream
3912814	60074199	60074254	TAF4	-	60042435	+	AluSx	31764	antisense	Upstream
3912814	60074199	60074254	TAF4	-	60047446	+	AluSx	26753	antisense	Upstream
3912814	60074199	60074254	TAF4	-	60064630	+	AluSx	9569	antisense	Upstream
3845392	1573153	1573182	TCF3	-	1567415	+	AluY	5738	antisense	Upstream
2400396	21050505	21050558	EIF4G3	-	21007703	-	AluSq	42802	sense	Upstream
2400396	21050505	21050558	EIF4G3	-	21009176	-	AluSq	41329	sense	Upstream
2400396	21050505	21050558	EIF4G3	-	21035187	-	AluY	15318	sense	Upstream
2400396	21050505	21050558	EIF4G3	-	21042539	+	AluSq	7966	antisense	Upstream
2400396	21050505	21050558	EIF4G3	-	21044684	+	AluSq	5821	antisense	Upstream
2400396	21050505	21050558	EIF4G3	-	21048069	+	AluSq	2436	antisense	Upstream
2400433	21140880	21140931	EIF4G3	-	21007703	-	AluY	133177	sense	Upstream
2400433	21140880	21140931	EIF4G3	-	21009176	-	AluY	131704	sense	Upstream
2400433	21140880	21140931	EIF4G3	-	21035187	-	AluSx	105693	sense	Upstream
2400433	21140880	21140931	EIF4G3	-	21042539	-	AluSx	98341	sense	Upstream
2400433	21140880	21140931	EIF4G3	-	21044684	-	AluSx	96196	sense	Upstream
2400433	21140880	21140931	EIF4G3	-	21048069	+	AluSg	92811	antisense	Upstream
2400433	21140880	21140931	EIF4G3	-	21058018	+	AluSg	82862	antisense	Upstream
2400433	21140880	21140931	EIF4G3	-	21068797	+	AluSg	72083	antisense	Upstream
2400433	21140880	21140931	EIF4G3	-	21081643	+	AluY	59237	antisense	Upstream
2400433	21140880	21140931	EIF4G3	-	21101846	+	AluSx	39034	antisense	Upstream
2400433	21140880	21140931	EIF4G3	-	21115469	+	AluJo	25411	antisense	Upstream
2400433	21140880	21140931	EIF4G3	-	21130947	+	AluY	9933	antisense	Upstream
3851899	12905374	12905506	FARSA	-	12897107	-	AluSc	8267	sense	Upstream
3614957	26095263	26095326	HERC2	-	26043388	-	AluSp	51875	sense	Upstream
3614957	26095263	26095326	HERC2	-	26081574	-	AluSp	13689	sense	Upstream
3614957	26095263	26095326	HERC2	-	26090758	-	AluJo	4505	sense	Upstream
3615038	26187205	26187240	HERC2	-	26043388	+	AluY	143817	antisense	Upstream
3615038	26187205	26187240	HERC2	-	26081574	+	AluY	105631	antisense	Upstream
3615038	26187205	26187240	HERC2	-	26090758	+	AluY	96447	antisense	Upstream
3615038	26187205	26187240	HERC2	-	26103545	+	AluY	83660	antisense	Upstream
3615038	26187205	26187240	HERC2	-	26113253	+	AluY	73952	antisense	Upstream
3615038	26187205	26187240	HERC2	-	26116434	+	AluY	70771	antisense	Upstream
3615038	26187205	26187240	HERC2	-	26119078	+	AluY	68127	antisense	Upstream
3615038	26187205	26187240	HERC2	-	26125516	+	AluY	61689	antisense	Upstream
3615038	26187205	26187240	HERC2	-	26145958	+	AluY	41247	antisense	Upstream
3615038	26187205	26187240	HERC2	-	26151232	+	AluY	35973	antisense	Upstream
3615038	26187205	26187240	HERC2	-	26159101	+	AluSp	28104	antisense	Upstream
3615038	26187205	26187240	HERC2	-	26172966	+	AluSp	14239	antisense	Upstream
3296453	79271798	79271835	DLG5	-	79227893	+	AluY	43905	antisense	Upstream
3296453	79271798	79271835	DLG5	-	79243820	+	AluY	27978	antisense	Upstream
3050514	50709688	50709798	GRB10	-	50658059	+	AluSp	51629	antisense	Upstream
3050514	50709688	50709798	GRB10	-	50674806	+	AluSp	34882	antisense	Upstream
3050514	50709688	50709798	GRB10	-	50702173	+	AluSp	7515	antisense	Upstream
3866290	51977620	51977646	SLC1A5	-	51974463	+	AluY	3157	antisense	Upstream
3866290	51977620	51977646	SLC1A5	-	51976637	+	AluSx	983	antisense	Upstream
3695207	65319112	65319170	DYNC1LI2	-	65316827	+	AluJo	2285	antisense	Upstream
3204798	35709747	35709774	TLN1	-	35699234	+	AluY	10513	antisense	Upstream
3204798	35709747	35709774	TLN1	-	35699826	+	AluSg/x	9921	antisense	Upstream
3204798	35709747	35709774	TLN1	-	35700162	+	AluSg/x	9585	antisense	Upstream
3449361	30734749	30734778	IPO8	-	30689516	+	AluSx	45233	antisense	Upstream
3449361	30734749	30734778	IPO8	-	30703998	+	AluSx	30751	antisense	Upstream
3449361	30734749	30734778	IPO8	-	30715817	+	AluY	18932	antisense	Upstream
3449361	30734749	30734778	IPO8	-	30719987	+	AluY	14762	antisense	Upstream
3449361	30734749	30734778	IPO8	-	30730046	+	AluSg/x	4703	antisense	Upstream
3952930	18278905	18278950	TXNRD2	-	18263763	+	AluSg/x	15142	antisense	Upstream
3952930	18278905	18278950	TXNRD2	-	18268215	+	AluSq	10690	antisense	Upstream
3952934	18282736	18282777	TXNRD2	-	18263763	+	AluSp	18973	antisense	Upstream
3952934	18282736	18282777	TXNRD2	-	18268215	+	AluSp	14521	antisense	Upstream
3952942	18298556	18298618	TXNRD2	-	18263763	+	AluSx	34793	antisense	Upstream
3952942	18298556	18298618	TXNRD2	-	18268215	+	AluJo	30341	antisense	Upstream
3952942	18298556	18298618	TXNRD2	-	18288572	-	AluY	9984	sense	Upstream
3952942	18298556	18298618	TXNRD2	-	18292749	+	AluY	5807	antisense	Upstream
3952942	18298556	18298618	TXNRD2	-	18293628	+	AluY	4928	antisense	Upstream
3952948	18309258	18309307	TXNRD2	-	18263763	+	AluY	45495	antisense	Upstream
3952948	18309258	18309307	TXNRD2	-	18268215	+	AluY	41043	antisense	Upstream
3952948	18309258	18309307	TXNRD2	-	18288572	+	AluY	20686	antisense	Upstream
3952948	18309258	18309307	TXNRD2	-	18292749	+	AluY	16509	antisense	Upstream
3952948	18309258	18309307	TXNRD2	-	18293628	-	AluYa5	15630	sense	Upstream
3952948	18309258	18309307	TXNRD2	-	18299626	-	AluSg	9632	sense	Upstream
3952948	18309258	18309307	TXNRD2	-	18307710	-	AluY	1548	sense	Upstream
3740514	1523804	1523922	PRPF8	-	1502408	-	AluY	21396	sense	Upstream
3740514	1523804	1523922	PRPF8	-	1507632	-	AluSg	16172	sense	Upstream
3740514	1523804	1523922	PRPF8	-	1507957	-	AluSg	15847	sense	Upstream
3740514	1523804	1523922	PRPF8	-	1515146	-	AluSx	8658	sense	Upstream
3740514	1523804	1523922	PRPF8	-	1515832	-	AluSx	7972	sense	Upstream
3740514	1523804	1523922	PRPF8	-	1516152	-	AluSx	7652	sense	Upstream
3740514	1523804	1523922	PRPF8	-	1516424	-	AluY	7380	sense	Upstream
3740514	1523804	1523922	PRPF8	-	1521837	-	AluY	1967	sense	Upstream
3134148	48972311	48972407	PRKDC	-	48859314	+	AluY	112997	antisense	Upstream
3134148	48972311	48972407	PRKDC	-	48861162	-	AluY	111149	sense	Upstream
3134148	48972311	48972407	PRKDC	-	48861468	-	AluY	110843	sense	Upstream
3134148	48972311	48972407	PRKDC	-	48870700	-	AluSx	101611	sense	Upstream
3134148	48972311	48972407	PRKDC	-	48891270	-	AluSx	81041	sense	Upstream
3134148	48972311	48972407	PRKDC	-	48893635	-	AluY	78676	sense	Upstream
3134148	48972311	48972407	PRKDC	-	48897846	-	AluSp	74465	sense	Upstream
3134148	48972311	48972407	PRKDC	-	48946838	+	AluSx	25473	antisense	Upstream
3134148	48972311	48972407	PRKDC	-	48956103	+	AluJo	16208	antisense	Upstream
3134148	48972311	48972407	PRKDC	-	48971702	+	AluJb	609	antisense	Upstream
3134198	49035239	49035284	PRKDC	-	48859314	-	AluY	175925	sense	Upstream
3134198	49035239	49035284	PRKDC	-	48861162	-	AluSg	174077	sense	Upstream
3134198	49035239	49035284	PRKDC	-	48861468	-	AluSx	173771	sense	Upstream
3134198	49035239	49035284	PRKDC	-	48870700	-	AluJo	164539	sense	Upstream
3134198	49035239	49035284	PRKDC	-	48891270	-	AluY	143969	sense	Upstream
3134198	49035239	49035284	PRKDC	-	48893635	-	AluY	141604	sense	Upstream
3134198	49035239	49035284	PRKDC	-	48897846	-	AluSg	137393	sense	Upstream
3134198	49035239	49035284	PRKDC	-	48946838	+	AluJo	88401	antisense	Upstream
3134198	49035239	49035284	PRKDC	-	48956103	-	AluJb	79136	sense	Upstream
3134198	49035239	49035284	PRKDC	-	48971702	-	AluSg	63537	sense	Upstream
3134198	49035239	49035284	PRKDC	-	48974698	-	AluY	60541	sense	Upstream
3134198	49035239	49035284	PRKDC	-	48975904	-	AluY	59335	sense	Upstream
3134198	49035239	49035284	PRKDC	-	48989856	+	AluSx	45383	antisense	Upstream
3134198	49035239	49035284	PRKDC	-	48996310	+	AluY	38929	antisense	Upstream
3134198	49035239	49035284	PRKDC	-	48997527	+	AluY	37712	antisense	Upstream
3134198	49035239	49035284	PRKDC	-	48999615	+	AluY	35624	antisense	Upstream
3134198	49035239	49035284	PRKDC	-	49012316	+	AluSx	22923	antisense	Upstream
3134198	49035239	49035284	PRKDC	-	49025684	-	AluY	9555	sense	Upstream
3134198	49035239	49035284	PRKDC	-	49030517	-	AluJo	4722	sense	Upstream
3134198	49035239	49035284	PRKDC	-	49031417	+	AluSx	3822	antisense	Upstream
3134198	49035239	49035284	PRKDC	-	49034734	+	AluY	505	antisense	Upstream
3080880	154391171	154391239	PAXIP1	-	154380552	-	AluSq	10619	sense	Upstream
3080883	154391493	154391609	PAXIP1	-	154380552	-	AluJo	10941	sense	Upstream
2957292	52549708	52549759	TRAM2	-	52529627	+	AluSx	20081	antisense	Upstream
2875615	132326909	132326960	AFF4	-	132261243	-	AluY	65666	sense	Upstream
2875615	132326909	132326960	AFF4	-	132268583	-	AluJo	58326	sense	Upstream
2875615	132326909	132326960	AFF4	-	132278874	+	AluSx	48035	antisense	Upstream
2875615	132326909	132326960	AFF4	-	132284660	+	AluY	42249	antisense	Upstream
2875615	132326909	132326960	AFF4	-	132287787	+	AluSp	39122	antisense	Upstream
2875615	132326909	132326960	AFF4	-	132288388	+	AluJo	38521	antisense	Upstream
2875615	132326909	132326960	AFF4	-	132294640	-	AluSx	32269	sense	Upstream
2875615	132326909	132326960	AFF4	-	132299800	-	AluJo	27109	sense	Upstream
2875615	132326909	132326960	AFF4	-	132303733	+	AluSx	23176	antisense	Upstream
2875615	132326909	132326960	AFF4	-	132304034	+	AluY	22875	antisense	Upstream
2875615	132326909	132326960	AFF4	-	132304560	+	AluSp	22349	antisense	Upstream
2875615	132326909	132326960	AFF4	-	132307870	+	AluSx	19039	antisense	Upstream
2875615	132326909	132326960	AFF4	-	132310726	-	AluJo	16183	sense	Upstream
2875615	132326909	132326960	AFF4	-	132313395	+	AluY	13514	antisense	Upstream
2875615	132326909	132326960	AFF4	-	132319940	+	AluSc	6969	antisense	Upstream
2875615	132326909	132326960	AFF4	-	132321265	+	AluSp	5644	antisense	Upstream
2964401	90438639	90438668	MDN1	-	90417707	-	AluSq	20932	sense	Upstream
2964401	90438639	90438668	MDN1	-	90417998	-	AluSx	20641	sense	Upstream
2964401	90438639	90438668	MDN1	-	90430324	-	AluY	8315	sense	Upstream
2964415	90445070	90445180	MDN1	-	90417707	+	AluY	27363	antisense	Upstream
2964415	90445070	90445180	MDN1	-	90417998	-	AluSg	27072	sense	Upstream
2964415	90445070	90445180	MDN1	-	90430324	+	AluJo	14746	antisense	Upstream
2964415	90445070	90445180	MDN1	-	90444711	-	AluJb	359	sense	Upstream
2555406	61428508	61428557	USP34	-	61275534	+	AluSq	152974	antisense	Upstream
2555406	61428508	61428557	USP34	-	61297181	+	AluSq	131327	antisense	Upstream
2555406	61428508	61428557	USP34	-	61298536	+	AluSq	129972	antisense	Upstream
2555406	61428508	61428557	USP34	-	61304390	+	AluSq	124118	antisense	Upstream
2555406	61428508	61428557	USP34	-	61320592	-	AluSp	107916	sense	Upstream
2555406	61428508	61428557	USP34	-	61328245	-	AluSp	100263	sense	Upstream
2555406	61428508	61428557	USP34	-	61331719	-	AluSp	96789	sense	Upstream
2555406	61428508	61428557	USP34	-	61340104	-	AluSg	88404	sense	Upstream
2555406	61428508	61428557	USP34	-	61352992	-	AluSg	75516	sense	Upstream
2555406	61428508	61428557	USP34	-	61374927	-	AluSg	53581	sense	Upstream
2555406	61428508	61428557	USP34	-	61379119	-	AluSg/x	49389	sense	Upstream
2555406	61428508	61428557	USP34	-	61381377	-	AluSg/x	47131	sense	Upstream
2555406	61428508	61428557	USP34	-	61396787	-	AluSg/x	31721	sense	Upstream
2555406	61428508	61428557	USP34	-	61404096	-	Alu	24412	sense	Upstream
2555406	61428508	61428557	USP34	-	61416330	-	Alu	12178	sense	Upstream
2555406	61428508	61428557	USP34	-	61426918	-	AluY	1590	sense	Upstream
2555406	61428508	61428557	USP34	-	61427413	-	AluY	1095	sense	Upstream
2450379	198811360	198811440	KIF14	-	198790084	+	AluYa5	21276	antisense	Upstream
2450379	198811360	198811440	KIF14	-	198802286	+	AluYa5	9074	antisense	Upstream
2450379	198811360	198811440	KIF14	-	198806943	+	AluSx	4417	antisense	Upstream
2450412	198856298	198856341	KIF14	-	198790084	+	AluSc	66214	antisense	Upstream
2450412	198856298	198856341	KIF14	-	198802286	+	AluSc	54012	antisense	Upstream
2450412	198856298	198856341	KIF14	-	198806943	+	AluSx	49355	antisense	Upstream
2450412	198856298	198856341	KIF14	-	198812171	+	AluSx	44127	antisense	Upstream
2450412	198856298	198856341	KIF14	-	198813394	-	AluSq	42904	sense	Upstream
2450412	198856298	198856341	KIF14	-	198815302	-	AluSg	40996	sense	Upstream
2450412	198856298	198856341	KIF14	-	198819911	+	AluSx	36387	antisense	Upstream
2450412	198856298	198856341	KIF14	-	198823502	-	AluSq	32796	sense	Upstream
2450412	198856298	198856341	KIF14	-	198825528	-	AluSx	30770	sense	Upstream
2450412	198856298	198856341	KIF14	-	198846203	-	AluY	10095	sense	Upstream
3845035	1074608	1074638	SBNO2	-	1069279	-	AluY	5329	sense	Upstream
2583644	160865413	160865470	RBMS1	-	160850810	-	AluSg	14603	sense	Upstream
2583645	160868086	160868176	RBMS1	-	160850810	+	AluY	17276	antisense	Upstream
2462504	234806142	234806251	HEATR1	-	234800154	-	AluSx	5988	sense	Upstream
2437922	154290083	154290109	UBQLN4	-	154273953	-	AluSx	16130	sense	Upstream
2437922	154290083	154290109	UBQLN4	-	154274447	-	AluSx	15636	sense	Upstream
2437922	154290083	154290109	UBQLN4	-	154275014	-	AluSc	15069	sense	Upstream
2437922	154290083	154290109	UBQLN4	-	154276294	-	AluY	13789	sense	Upstream
2437922	154290083	154290109	UBQLN4	-	154282855	-	AluSc	7228	sense	Upstream
2437922	154290083	154290109	UBQLN4	-	154284249	-	AluSg	5834	sense	Upstream
2954749	43649267	43649300	XPO5	-	43605212	-	AluSx	44055	sense	Upstream
2954749	43649267	43649300	XPO5	-	43610917	+	AluSq	38350	antisense	Upstream
2954749	43649267	43649300	XPO5	-	43611471	+	AluSq	37796	antisense	Upstream
2954749	43649267	43649300	XPO5	-	43616136	+	AluSx	33131	antisense	Upstream
2954749	43649267	43649300	XPO5	-	43621364	+	AluSx	27903	antisense	Upstream
2954749	43649267	43649300	XPO5	-	43640137	+	AluSq	9130	antisense	Upstream
2954749	43649267	43649300	XPO5	-	43640442	+	AluSq	8825	antisense	Upstream
2954749	43649267	43649300	XPO5	-	43643964	+	AluY	5303	antisense	Upstream
2954749	43649267	43649300	XPO5	-	43645390	+	AluY	3877	antisense	Upstream
2399591	19391384	19391448	UBR4	-	19301388	-	AluJo	89996	sense	Upstream
2399591	19391384	19391448	UBR4	-	19322474	+	AluSg	68910	antisense	Upstream
2399591	19391384	19391448	UBR4	-	19368001	+	AluSg	23383	antisense	Upstream
2399611	19409194	19409329	UBR4	-	19301388	+	AluY	107806	antisense	Upstream
2399611	19409194	19409329	UBR4	-	19322474	+	AluY	86720	antisense	Upstream
2399611	19409194	19409329	UBR4	-	19368001	+	AluY	41193	antisense	Upstream
2399611	19409194	19409329	UBR4	-	19394288	+	AluY	14906	antisense	Upstream
2399611	19409194	19409329	UBR4	-	19407490	+	AluSp	1704	antisense	Upstream
3620627	40521878	40521904	ZFP106	-	40495305	-	AluY	26573	sense	Upstream
3620627	40521878	40521904	ZFP106	-	40499382	-	AluY	22496	sense	Upstream
3620627	40521878	40521904	ZFP106	-	40503128	+	AluSp	18750	antisense	Upstream
3620627	40521878	40521904	ZFP106	-	40505117	+	AluJo	16761	antisense	Upstream
3620627	40521878	40521904	ZFP106	-	40506015	-	AluSq	15863	sense	Upstream
3620627	40521878	40521904	ZFP106	-	40508871	-	AluSc	13007	sense	Upstream
3620627	40521878	40521904	ZFP106	-	40511009	-	AluY	10869	sense	Upstream
3620627	40521878	40521904	ZFP106	-	40511102	-	AluSc	10776	sense	Upstream
2391739	1699612	1699759	NADK	-	1684860	-	AluSq	14752	sense	Upstream
2391739	1699612	1699759	NADK	-	1686142	+	AluSx	13470	antisense	Upstream
2391739	1699612	1699759	NADK	-	1688291	-	AluSp	11321	sense	Upstream
2391739	1699612	1699759	NADK	-	1690792	-	AluJb	8820	sense	Upstream
2391739	1699612	1699759	NADK	-	1691973	-	AluSx	7639	sense	Upstream
2663614	13388362	13388513	NUP210	-	13383877	-	AluSg1	4485	sense	Upstream
2663644	13436668	13436700	NUP210	-	13383877	-	AluSg	52791	sense	Upstream
2663644	13436668	13436700	NUP210	-	13415708	-	AluSg	20960	sense	Upstream
2663644	13436668	13436700	NUP210	-	13425230	-	AluSx	11438	sense	Upstream
2663644	13436668	13436700	NUP210	-	13427360	-	AluSx	9308	sense	Upstream
2663644	13436668	13436700	NUP210	-	13429156	-	AluSx	7512	sense	Upstream
2663644	13436668	13436700	NUP210	-	13429413	-	AluSg	7255	sense	Upstream
2663644	13436668	13436700	NUP210	-	13429912	-	AluSg	6756	sense	Upstream
3452253	44878683	44878789	SLC38A1	-	44877499	-	AluSg	1184	sense	Upstream
4009357	53591492	53591525	HUWE1	-	53585222	+	AluY	6270	antisense	Upstream
4009358	53591525	53591557	HUWE1	-	53585222	+	AluY	6303	antisense	Upstream
2452055	202645690	202645880	PPP1R15B	-	202640178	+	AluY	5512	antisense	Upstream
2849525	14811597	14811662	ANKH	-	14774981	-	AluSx	36616	sense	Upstream
3902525	29773635	29773671	BCL2L1	-	29718867	-	AluY	54768	sense	Upstream
3902525	29773635	29773671	BCL2L1	-	29720771	-	AluY	52864	sense	Upstream
3902525	29773635	29773671	BCL2L1	-	29736806	-	AluJb	36829	sense	Upstream
3902525	29773635	29773671	BCL2L1	-	29739083	+	AluY	34552	antisense	Upstream
3902525	29773635	29773671	BCL2L1	-	29741423	+	AluY	32212	antisense	Upstream
3902525	29773635	29773671	BCL2L1	-	29744477	+	AluSx	29158	antisense	Upstream
3902525	29773635	29773671	BCL2L1	-	29745074	+	AluSx	28561	antisense	Upstream
3902525	29773635	29773671	BCL2L1	-	29754352	+	AluSc	19283	antisense	Upstream
3902525	29773635	29773671	BCL2L1	-	29761241	+	AluSc	12394	antisense	Upstream
3861070	42940966	42941068	ZNF573	-	42935117	-	FRAM	5849	sense	Upstream
3078578	148825561	148825634	ZNF746	-	148804279	+	AluY	21282	antisense	Upstream
3078578	148825561	148825634	ZNF746	-	148814005	+	AluY	11556	antisense	Upstream
3078579	148825677	148825712	ZNF746	-	148804279	+	AluY	21398	antisense	Upstream
3078579	148825677	148825712	ZNF746	-	148814005	+	AluY	11672	antisense	Upstream
2889512	177582470	177582539	AGXT2L2	-	177577407	+	AluY	5063	antisense	Upstream
2889512	177582470	177582539	AGXT2L2	-	177577766	+	AluY	4704	antisense	Upstream
3080100	151510510	151510552	MLL3	-	151475667	+	AluSx	34843	antisense	Upstream
3080100	151510510	151510552	MLL3	-	151504003	+	AluSx	6507	antisense	Upstream
3080186	151686626	151686653	MLL3	-	151475667	+	AluY	210959	antisense	Upstream
3080186	151686626	151686653	MLL3	-	151504003	-	AluJo	182623	sense	Upstream
3080186	151686626	151686653	MLL3	-	151537119	-	AluJo	149507	sense	Upstream
3080186	151686626	151686653	MLL3	-	151537417	+	AluSq	149209	antisense	Upstream
3080186	151686626	151686653	MLL3	-	151540008	+	AluSq	146618	antisense	Upstream
3080186	151686626	151686653	MLL3	-	151543474	+	AluY	143152	antisense	Upstream
3080186	151686626	151686653	MLL3	-	151583310	+	AluY	103316	antisense	Upstream
3080186	151686626	151686653	MLL3	-	151599634	+	AluY	86992	antisense	Upstream
3080186	151686626	151686653	MLL3	-	151616493	+	AluY	70133	antisense	Upstream
3080186	151686626	151686653	MLL3	-	151654841	+	AluY	31785	antisense	Upstream
3080186	151686626	151686653	MLL3	-	151655918	+	AluY	30708	antisense	Upstream
3080186	151686626	151686653	MLL3	-	151662412	+	AluSg	24214	antisense	Upstream
3080186	151686626	151686653	MLL3	-	151672947	+	AluSg	13679	antisense	Upstream
3080186	151686626	151686653	MLL3	-	151684536	+	AluSg/x	2090	antisense	Upstream
3080186	151686626	151686653	MLL3	-	151685492	+	AluSg/x	1134	antisense	Upstream
2556825	65512625	65512711	SPRED2	-	65413846	+	AluYg6	98779	antisense	Upstream
2556825	65512625	65512711	SPRED2	-	65417688	+	AluY	94937	antisense	Upstream
2556825	65512625	65512711	SPRED2	-	65429821	+	AluSg	82804	antisense	Upstream
2556825	65512625	65512711	SPRED2	-	65440645	+	AluSq	71980	antisense	Upstream
2556825	65512625	65512711	SPRED2	-	65482380	+	AluY	30245	antisense	Upstream
2556825	65512625	65512711	SPRED2	-	65484786	-	AluSg	27839	sense	Upstream
2556825	65512625	65512711	SPRED2	-	65491339	-	AluSg	21286	sense	Upstream
2556825	65512625	65512711	SPRED2	-	65492708	-	AluSg	19917	sense	Upstream
2556825	65512625	65512711	SPRED2	-	65499250	-	AluSg	13375	sense	Upstream
2556827	65513081	65513155	SPRED2	-	65413846	-	AluY	99235	sense	Upstream
2556827	65513081	65513155	SPRED2	-	65417688	-	AluY	95393	sense	Upstream
2556827	65513081	65513155	SPRED2	-	65429821	-	AluSc	83260	sense	Upstream
2556827	65513081	65513155	SPRED2	-	65440645	-	AluSc	72436	sense	Upstream
2556827	65513081	65513155	SPRED2	-	65482380	-	AluJo	30701	sense	Upstream
2556827	65513081	65513155	SPRED2	-	65484786	-	AluJo	28295	sense	Upstream
2556827	65513081	65513155	SPRED2	-	65491339	-	AluY	21742	sense	Upstream
2556827	65513081	65513155	SPRED2	-	65492708	-	AluY	20373	sense	Upstream
2556827	65513081	65513155	SPRED2	-	65499250	-	AluY	13831	sense	Upstream
3056622	74251653	74251687	GTF2IP1	-	74241611	-	AluSx	10042	sense	Upstream
3056655	74291148	74291174	GTF2IP1	-	74241611	-	AluY	49537	sense	Upstream
3056655	74291148	74291174	GTF2IP1	-	74254175	-	AluSx	36973	sense	Upstream
3056655	74291148	74291174	GTF2IP1	-	74254359	+	AluY	36789	antisense	Upstream
3056655	74291148	74291174	GTF2IP1	-	74270149	+	AluY	20999	antisense	Upstream
3056655	74291148	74291174	GTF2IP1	-	74274772	+	AluY	16376	antisense	Upstream
3056655	74291148	74291174	GTF2IP1	-	74284946	+	AluSx	6202	antisense	Upstream
2563103	87156555	87156694	LOC285074	-	87115452	+	AluSq	41103	antisense	Upstream
2563103	87156555	87156694	LOC285074	-	87116617	-	AluJb	39938	sense	Upstream
2563103	87156555	87156694	LOC285074	-	87151901	+	AluY	4654	antisense	Upstream
3649918	16054103	16054149	ABCC1	+	15966725	-	AluSg/x	87378	antisense	Downstream
3649918	16054103	16054149	ABCC1	+	15968916	-	AluSp	85187	antisense	Downstream
3649918	16054103	16054149	ABCC1	+	15976990	-	AluY	77113	antisense	Downstream
3649918	16054103	16054149	ABCC1	+	15985954	-	AluSx	68149	antisense	Downstream
3649918	16054103	16054149	ABCC1	+	15992083	-	AluY	62020	antisense	Downstream
3649918	16054103	16054149	ABCC1	+	15996197	-	AluSg	57906	antisense	Downstream
3649918	16054103	16054149	ABCC1	+	16000434	-	AluSq	53669	antisense	Downstream
3649918	16054103	16054149	ABCC1	+	16002645	-	AluSx	51458	antisense	Downstream
3649918	16054103	16054149	ABCC1	+	16006781	-	AluY	47322	antisense	Downstream
3649918	16054103	16054149	ABCC1	+	16007716	-	AluSx	46387	antisense	Downstream
3649918	16054103	16054149	ABCC1	+	16032284	-	AluSx	21819	antisense	Downstream
3649918	16054103	16054149	ABCC1	+	16033424	+	AluSx	20679	sense	Downstream
3649918	16054103	16054149	ABCC1	+	16037422	-	AluSx	16681	antisense	Downstream
3649918	16054103	16054149	ABCC1	+	16045035	-	AluSq	9068	antisense	Downstream
3649918	16054103	16054149	ABCC1	+	16052202	+	AluSq	1901	sense	Downstream
3649918	16054103	16054149	ABCC1	+	15966725	+	AluSx	87378	sense	Downstream
3649918	16054103	16054149	ABCC1	+	15968916	+	AluSx	85187	sense	Downstream
3649918	16054103	16054149	ABCC1	+	15976990	+	AluSg	77113	sense	Downstream
3649918	16054103	16054149	ABCC1	+	15985954	+	AluSg	68149	sense	Downstream
3649918	16054103	16054149	ABCC1	+	15992083	+	AluSg	62020	sense	Downstream
3649918	16054103	16054149	ABCC1	+	15996197	+	AluJo	57906	sense	Downstream
3649918	16054103	16054149	ABCC1	+	16000434	+	AluJo	53669	sense	Downstream
3649918	16054103	16054149	ABCC1	+	16002645	+	AluJo	51458	sense	Downstream
3649918	16054103	16054149	ABCC1	+	16006781	-	AluY	47322	antisense	Downstream
3649918	16054103	16054149	ABCC1	+	16007716	-	AluY	46387	antisense	Downstream
3649918	16054103	16054149	ABCC1	+	16032284	-	AluY	21819	antisense	Downstream
3649918	16054103	16054149	ABCC1	+	16033424	-	AluY	20679	antisense	Downstream
3649918	16054103	16054149	ABCC1	+	16037422	-	AluY	16681	antisense	Downstream
3649918	16054103	16054149	ABCC1	+	16045035	-	AluY	9068	antisense	Downstream
3649918	16054103	16054149	ABCC1	+	16052202	+	AluSx	1901	sense	Downstream
3649918	16054103	16054149	ABCC1	+	15966725	-	AluSg	87378	antisense	Downstream
3649918	16054103	16054149	ABCC1	+	15968916	-	AluSx	85187	antisense	Downstream
3649918	16054103	16054149	ABCC1	+	15976990	-	AluSx	77113	antisense	Downstream
3649918	16054103	16054149	ABCC1	+	15985954	-	AluSx	68149	antisense	Downstream
3649918	16054103	16054149	ABCC1	+	15992083	-	AluSg	62020	antisense	Downstream
3649918	16054103	16054149	ABCC1	+	15996197	-	AluSg	57906	antisense	Downstream
3649918	16054103	16054149	ABCC1	+	16000434	-	AluSg	53669	antisense	Downstream
3649918	16054103	16054149	ABCC1	+	16002645	+	AluSq	51458	sense	Downstream
3649918	16054103	16054149	ABCC1	+	16006781	+	AluSq	47322	sense	Downstream
3649918	16054103	16054149	ABCC1	+	16007716	+	AluSq	46387	sense	Downstream
3649918	16054103	16054149	ABCC1	+	16032284	+	AluSq	21819	sense	Downstream
3649918	16054103	16054149	ABCC1	+	16033424	+	AluSp	20679	sense	Downstream
3649918	16054103	16054149	ABCC1	+	16037422	+	AluSp	16681	sense	Downstream
3649918	16054103	16054149	ABCC1	+	16045035	+	AluSg	9068	sense	Downstream
3649918	16054103	16054149	ABCC1	+	16052202	+	AluSg	1901	sense	Downstream
3649918	16054103	16054149	ABCC1	+	15966725	+	AluSq	87378	sense	Downstream
3649918	16054103	16054149	ABCC1	+	15968916	+	AluY	85187	sense	Downstream
3649918	16054103	16054149	ABCC1	+	15976990	+	AluSx	77113	sense	Downstream
3649918	16054103	16054149	ABCC1	+	15985954	+	AluY	68149	sense	Downstream
3649918	16054103	16054149	ABCC1	+	15992083	+	AluSc	62020	sense	Downstream
3649918	16054103	16054149	ABCC1	+	15996197	+	AluSx	57906	sense	Downstream
3649918	16054103	16054149	ABCC1	+	16000434	+	AluSx	53669	sense	Downstream
3649918	16054103	16054149	ABCC1	+	16002645	-	AluSp	51458	antisense	Downstream
3649918	16054103	16054149	ABCC1	+	16006781	+	AluSq	47322	sense	Downstream
3649918	16054103	16054149	ABCC1	+	16007716	+	AluY	46387	sense	Downstream
3649918	16054103	16054149	ABCC1	+	16032284	-	AluSq	21819	antisense	Downstream
3649918	16054103	16054149	ABCC1	+	16033424	+	AluY	20679	sense	Downstream
3649918	16054103	16054149	ABCC1	+	16037422	+	AluSq	16681	sense	Downstream
3649918	16054103	16054149	ABCC1	+	16045035	+	AluY	9068	sense	Downstream
3649918	16054103	16054149	ABCC1	+	16052202	+	AluY	1901	sense	Downstream
3649918	16054103	16054149	ABCC1	+	15966725	+	AluSg	87378	sense	Downstream
3649918	16054103	16054149	ABCC1	+	15968916	+	AluSg	85187	sense	Downstream
3649918	16054103	16054149	ABCC1	+	15976990	+	AluSg	77113	sense	Downstream
3649918	16054103	16054149	ABCC1	+	15985954	+	AluJo	68149	sense	Downstream
3649918	16054103	16054149	ABCC1	+	15992083	+	AluJo	62020	sense	Downstream
3649918	16054103	16054149	ABCC1	+	15996197	+	AluJo	57906	sense	Downstream
3649918	16054103	16054149	ABCC1	+	16000434	-	AluY	53669	antisense	Downstream
3649918	16054103	16054149	ABCC1	+	16002645	-	AluY	51458	antisense	Downstream
3649918	16054103	16054149	ABCC1	+	16006781	-	AluY	47322	antisense	Downstream
3649918	16054103	16054149	ABCC1	+	16007716	-	AluY	46387	antisense	Downstream
3649918	16054103	16054149	ABCC1	+	16032284	-	AluY	21819	antisense	Downstream
3649918	16054103	16054149	ABCC1	+	16033424	-	AluY	20679	antisense	Downstream
3649918	16054103	16054149	ABCC1	+	16037422	+	AluSg	16681	sense	Downstream
3649918	16054103	16054149	ABCC1	+	16045035	+	AluSg	9068	sense	Downstream
3649918	16054103	16054149	ABCC1	+	16052202	+	AluY	1901	sense	Downstream
2485809	65349203	65349241	ACTR2	+	65314325	-	AluY	34878	antisense	Downstream
2485809	65349203	65349241	ACTR2	+	65316914	-	AluSp	32289	antisense	Downstream
2485809	65349203	65349241	ACTR2	+	65317294	-	AluSq	31909	antisense	Downstream
2485809	65349203	65349241	ACTR2	+	65318510	-	AluY	30693	antisense	Downstream
2485809	65349203	65349241	ACTR2	+	65323809	-	AluY	25394	antisense	Downstream
2485809	65349203	65349241	ACTR2	+	65339167	-	AluY	10036	antisense	Downstream
2485809	65349203	65349241	ACTR2	+	65341443	-	AluY	7760	antisense	Downstream
2485809	65349203	65349241	ACTR2	+	65348550	-	AluY	653	antisense	Downstream
2485809	65349203	65349241	ACTR2	+	65314325	+	AluSx	34878	sense	Downstream
2485809	65349203	65349241	ACTR2	+	65316914	+	AluSx	32289	sense	Downstream
2485809	65349203	65349241	ACTR2	+	65317294	+	AluSx	31909	sense	Downstream
2485809	65349203	65349241	ACTR2	+	65318510	+	AluJo	30693	sense	Downstream
2485809	65349203	65349241	ACTR2	+	65323809	+	AluJo	25394	sense	Downstream
2485809	65349203	65349241	ACTR2	+	65339167	+	AluJo	10036	sense	Downstream
2485809	65349203	65349241	ACTR2	+	65341443	-	AluSx	7760	antisense	Downstream
2485809	65349203	65349241	ACTR2	+	65348550	-	AluSx	653	antisense	Downstream
2875563	132247114	132247151	AFF4	-	132261243	+	AluSg	-14129	antisense	Downstream
2875563	132247114	132247151	AFF4	-	132268583	+	AluSg	-21469	antisense	Downstream
2875563	132247114	132247151	AFF4	-	132278874	+	AluSg	-31760	antisense	Downstream
2875563	132247114	132247151	AFF4	-	132284660	+	AluY	-37546	antisense	Downstream
2875563	132247114	132247151	AFF4	-	132287787	+	AluSx	-40673	antisense	Downstream
2875563	132247114	132247151	AFF4	-	132288388	+	AluJo	-41274	antisense	Downstream
2875563	132247114	132247151	AFF4	-	132294640	+	AluY	-47526	antisense	Downstream
2875563	132247114	132247151	AFF4	-	132299800	+	AluSx	-52686	antisense	Downstream
2875563	132247114	132247151	AFF4	-	132303733	-	AluJo	-56619	sense	Downstream
2875563	132247114	132247151	AFF4	-	132304034	+	AluY	-56920	antisense	Downstream
2875563	132247114	132247151	AFF4	-	132304560	+	AluSx	-57446	antisense	Downstream
2875563	132247114	132247151	AFF4	-	132307870	-	AluY	-60756	sense	Downstream
2875563	132247114	132247151	AFF4	-	132310726	-	AluSp	-63612	sense	Downstream
2875563	132247114	132247151	AFF4	-	132313395	+	AluSx	-66281	antisense	Downstream
2875563	132247114	132247151	AFF4	-	132319940	+	AluJo	-72826	antisense	Downstream
2875563	132247114	132247151	AFF4	-	132321265	+	AluJb	-74151	antisense	Downstream
3606353	83888009	83888076	AKAP13	+	83730604	+	AluSq	157405	sense	Downstream
3606353	83888009	83888076	AKAP13	+	83736095	-	AluSg	151914	antisense	Downstream
3606353	83888009	83888076	AKAP13	+	83745172	-	AluY	142837	antisense	Downstream
3606353	83888009	83888076	AKAP13	+	83751538	-	AluSx	136471	antisense	Downstream
3606353	83888009	83888076	AKAP13	+	83753941	+	FRAM	134068	sense	Downstream
3606353	83888009	83888076	AKAP13	+	83755748	-	AluSx	132261	antisense	Downstream
3606353	83888009	83888076	AKAP13	+	83764252	-	AluSx	123757	antisense	Downstream
3606353	83888009	83888076	AKAP13	+	83772510	-	AluY	115499	antisense	Downstream
3606353	83888009	83888076	AKAP13	+	83803810	-	AluSx	84199	antisense	Downstream
3606353	83888009	83888076	AKAP13	+	83809251	-	AluSx	78758	antisense	Downstream
3606353	83888009	83888076	AKAP13	+	83831049	-	AluSx	56960	antisense	Downstream
3606353	83888009	83888076	AKAP13	+	83857167	+	AluY	30842	sense	Downstream
3606353	83888009	83888076	AKAP13	+	83869369	-	AluY	18640	antisense	Downstream
3606353	83888009	83888076	AKAP13	+	83871265	-	AluY	16744	antisense	Downstream
3606353	83888009	83888076	AKAP13	+	83882800	-	AluSx	5209	antisense	Downstream
3606353	83888009	83888076	AKAP13	+	83883141	-	AluSx	4868	antisense	Downstream
3606353	83888009	83888076	AKAP13	+	83730604	-	AluSq	157405	antisense	Downstream
3606353	83888009	83888076	AKAP13	+	83736095	-	AluSq	151914	antisense	Downstream
3606353	83888009	83888076	AKAP13	+	83745172	-	AluY	142837	antisense	Downstream
3606353	83888009	83888076	AKAP13	+	83751538	-	AluY	136471	antisense	Downstream
3606353	83888009	83888076	AKAP13	+	83753941	-	AluY	134068	antisense	Downstream
3606353	83888009	83888076	AKAP13	+	83755748	-	AluSg	132261	antisense	Downstream
3606353	83888009	83888076	AKAP13	+	83764252	-	AluSg	123757	antisense	Downstream
3606353	83888009	83888076	AKAP13	+	83772510	-	AluSg	115499	antisense	Downstream
3606353	83888009	83888076	AKAP13	+	83803810	+	AluSx	84199	sense	Downstream
3606353	83888009	83888076	AKAP13	+	83809251	+	AluSx	78758	sense	Downstream
3606353	83888009	83888076	AKAP13	+	83831049	+	AluSx	56960	sense	Downstream
3606353	83888009	83888076	AKAP13	+	83857167	-	AluY	30842	antisense	Downstream
3606353	83888009	83888076	AKAP13	+	83869369	-	AluY	18640	antisense	Downstream
3606353	83888009	83888076	AKAP13	+	83871265	-	AluY	16744	antisense	Downstream
3606353	83888009	83888076	AKAP13	+	83882800	+	AluSx	5209	sense	Downstream
3606353	83888009	83888076	AKAP13	+	83883141	+	AluSx	4868	sense	Downstream
2849475	14762523	14762912	ANKH	-	14774981	-	AluJb	-12458	sense	Downstream
2849475	14762523	14762912	ANKH	-	14833594	+	AluY	-71071	antisense	Downstream
2849475	14762523	14762912	ANKH	-	14876085	-	AluSx	-113562	sense	Downstream
2849475	14762523	14762912	ANKH	-	14910709	-	Alu	-148186	sense	Downstream
2849485	14765982	14766044	ANKH	-	14774981	-	Alu	-8999	sense	Downstream
2849485	14765982	14766044	ANKH	-	14833594	-	AluY	-67612	sense	Downstream
2849485	14765982	14766044	ANKH	-	14876085	-	AluY	-110103	sense	Downstream
2849485	14765982	14766044	ANKH	-	14910709	-	AluSx	-144727	sense	Downstream
2849525	14811597	14811662	ANKH	-	14833594	-	AluSx	-21997	sense	Downstream
2849525	14811597	14811662	ANKH	-	14876085	-	AluSx	-64488	sense	Downstream
2849525	14811597	14811662	ANKH	-	14910709	-	AluY	-99112	sense	Downstream
2621832	48937154	48937241	ARIH2	+	48933469	-	AluSx	3685	antisense	Downstream
2621872	48995644	48995676	ARIH2	+	48933469	+	AluY	62175	sense	Downstream
2621872	48995644	48995676	ARIH2	+	48937209	+	AluY	58435	sense	Downstream
2621872	48995644	48995676	ARIH2	+	48937626	+	AluY	58018	sense	Downstream
2621872	48995644	48995676	ARIH2	+	48938231	+	AluY	57413	sense	Downstream
2621872	48995644	48995676	ARIH2	+	48944021	+	AluSc	51623	sense	Downstream
2621872	48995644	48995676	ARIH2	+	48946062	+	AluSc	49582	sense	Downstream
2621872	48995644	48995676	ARIH2	+	48954105	+	AluY	41539	sense	Downstream
2621872	48995644	48995676	ARIH2	+	48955164	+	AluY	40480	sense	Downstream
2621872	48995644	48995676	ARIH2	+	48960473	+	AluSq	35171	sense	Downstream
2621872	48995644	48995676	ARIH2	+	48961630	+	AluSq	34014	sense	Downstream
2621872	48995644	48995676	ARIH2	+	48965916	+	AluSx	29728	sense	Downstream
2621872	48995644	48995676	ARIH2	+	48974706	+	AluSx	20938	sense	Downstream
2621872	48995644	48995676	ARIH2	+	48980720	+	AluY	14924	sense	Downstream
2621872	48995644	48995676	ARIH2	+	48981396	+	AluY	14248	sense	Downstream
2621872	48995644	48995676	ARIH2	+	48989970	+	AluSc	5674	sense	Downstream
2621872	48995644	48995676	ARIH2	+	48993585	+	AluSc	2059	sense	Downstream
3721763	37913074	37913145	ATP6V0A1	+	37868625	-	AluSp	44449	antisense	Downstream
3721763	37913074	37913145	ATP6V0A1	+	37874950	+	AluSx	38124	sense	Downstream
3721763	37913074	37913145	ATP6V0A1	+	37889027	+	AluJo	24047	sense	Downstream
3721763	37913074	37913145	ATP6V0A1	+	37889677	+	AluJb	23397	sense	Downstream
3721763	37913074	37913145	ATP6V0A1	+	37896930	-	AluY	16144	antisense	Downstream
3721763	37913074	37913145	ATP6V0A1	+	37868625	-	AluJb	44449	antisense	Downstream
3721763	37913074	37913145	ATP6V0A1	+	37874950	-	AluJb	38124	antisense	Downstream
3721763	37913074	37913145	ATP6V0A1	+	37889027	+	AluY	24047	sense	Downstream
3721763	37913074	37913145	ATP6V0A1	+	37889677	+	AluY	23397	sense	Downstream
3721763	37913074	37913145	ATP6V0A1	+	37896930	+	AluY	16144	sense	Downstream
3721763	37913074	37913145	ATP6V0A1	+	37868625	+	FRAM	44449	sense	Downstream
3721763	37913074	37913145	ATP6V0A1	+	37874950	+	FRAM	38124	sense	Downstream
3721763	37913074	37913145	ATP6V0A1	+	37889027	+	FRAM	24047	sense	Downstream
3721763	37913074	37913145	ATP6V0A1	+	37889677	-	AluY	23397	antisense	Downstream
3721763	37913074	37913145	ATP6V0A1	+	37896930	-	AluY	16144	antisense	Downstream
3014778	98886276	98886354	CPSF4	+	98879370	+	AluJb	6906	sense	Downstream
3014778	98886276	98886354	CPSF4	+	98882903	-	AluSp	3373	antisense	Downstream
3014778	98886276	98886354	CPSF4	+	98883224	-	AluSg	3052	antisense	Downstream
3014796	98892378	98892455	CPSF4	+	98879370	-	AluY	13008	antisense	Downstream
3014796	98892378	98892455	CPSF4	+	98882903	-	AluSg/x	9475	antisense	Downstream
3014796	98892378	98892455	CPSF4	+	98883224	-	AluY	9154	antisense	Downstream
3014778	98886276	98886354	CPSF4	+	98879370	-	AluY	6906	antisense	Downstream
3014778	98886276	98886354	CPSF4	+	98882903	-	AluY	3373	antisense	Downstream
3014778	98886276	98886354	CPSF4	+	98883224	-	AluSg	3052	antisense	Downstream
3014796	98892378	98892455	CPSF4	+	98879370	-	AluSx	13008	antisense	Downstream
3014796	98892378	98892455	CPSF4	+	98882903	+	AluY	9475	sense	Downstream
3014796	98892378	98892455	CPSF4	+	98883224	+	AluY	9154	sense	Downstream
2477132	36545197	36545269	CRIM1	+	36471852	-	AluSp	73345	antisense	Downstream
2477152	36594228	36594340	CRIM1	+	36471852	-	AluSg/x	122376	antisense	Downstream
2477152	36594228	36594340	CRIM1	+	36546608	-	AluSg/x	47620	antisense	Downstream
2477152	36594228	36594340	CRIM1	+	36555435	-	AluSg/x	38793	antisense	Downstream
2830965	138146922	138146949	CTNNA1	+	138120727	-	AluSg	26195	antisense	Downstream
2830965	138146922	138146949	CTNNA1	+	138121865	-	AluSq	25057	antisense	Downstream
2830965	138146922	138146949	CTNNA1	+	138128704	-	AluY	18218	antisense	Downstream
2830965	138146922	138146949	CTNNA1	+	138130700	+	AluSx	16222	sense	Downstream
2830965	138146922	138146949	CTNNA1	+	138133052	-	AluSx	13870	antisense	Downstream
2830965	138146922	138146949	CTNNA1	+	138138285	-	AluSg	8637	antisense	Downstream
2830965	138146922	138146949	CTNNA1	+	138139386	-	AluSx	7536	antisense	Downstream
2830965	138146922	138146949	CTNNA1	+	138143853	-	AluY	3069	antisense	Downstream
2831024	138296262	138296300	CTNNA1	+	138120727	-	AluY	175535	antisense	Downstream
2831024	138296262	138296300	CTNNA1	+	138121865	-	AluY	174397	antisense	Downstream
2831024	138296262	138296300	CTNNA1	+	138128704	-	AluSc	167558	antisense	Downstream
2831024	138296262	138296300	CTNNA1	+	138130700	+	FRAM	165562	sense	Downstream
2831024	138296262	138296300	CTNNA1	+	138133052	-	AluSq	163210	antisense	Downstream
2831024	138296262	138296300	CTNNA1	+	138138285	-	AluSc	157977	antisense	Downstream
2831024	138296262	138296300	CTNNA1	+	138139386	+	AluJo	156876	sense	Downstream
2831024	138296262	138296300	CTNNA1	+	138143853	-	AluSx	152409	antisense	Downstream
2831024	138296262	138296300	CTNNA1	+	138148725	+	AluJo	147537	sense	Downstream
2831024	138296262	138296300	CTNNA1	+	138157681	+	AluJb	138581	sense	Downstream
2831024	138296262	138296300	CTNNA1	+	138165978	+	AluSx	130284	sense	Downstream
2831024	138296262	138296300	CTNNA1	+	138170674	-	AluSg	125588	antisense	Downstream
2831024	138296262	138296300	CTNNA1	+	138171411	-	AluSq	124851	antisense	Downstream
2831024	138296262	138296300	CTNNA1	+	138172695	-	AluY	123567	antisense	Downstream
2831024	138296262	138296300	CTNNA1	+	138209590	+	AluSx	86672	sense	Downstream
2831024	138296262	138296300	CTNNA1	+	138218702	-	AluSx	77560	antisense	Downstream
2831024	138296262	138296300	CTNNA1	+	138222259	-	AluSg	74003	antisense	Downstream
2831024	138296262	138296300	CTNNA1	+	138241111	-	AluSx	55151	antisense	Downstream
2831024	138296262	138296300	CTNNA1	+	138243858	-	AluY	52404	antisense	Downstream
2831024	138296262	138296300	CTNNA1	+	138266083	-	AluSx	30179	antisense	Downstream
2831024	138296262	138296300	CTNNA1	+	138271641	-	AluJb	24621	antisense	Downstream
3583716	20549893	20549946	CYFIP1	+	20508818	-	AluSg	41075	antisense	Downstream
3583716	20549893	20549946	CYFIP1	+	20509301	-	AluSx	40592	antisense	Downstream
3583716	20549893	20549946	CYFIP1	+	20535835	-	AluSx	14058	antisense	Downstream
3583716	20549893	20549946	CYFIP1	+	20538834	-	AluY	11059	antisense	Downstream
3583716	20549893	20549946	CYFIP1	+	20540750	-	AluY	9143	antisense	Downstream
3583716	20549893	20549946	CYFIP1	+	20545431	-	AluYa5	4462	antisense	Downstream
3583716	20549893	20549946	CYFIP1	+	20449097	+	AluSg	100796	sense	Downstream
3583716	20549893	20549946	CYFIP1	+	20449837	-	AluJo	100056	antisense	Downstream
3583716	20549893	20549946	CYFIP1	+	20452130	+	AluSg	97763	sense	Downstream
3583716	20549893	20549946	CYFIP1	+	20453491	+	AluY	96402	sense	Downstream
3583716	20549893	20549946	CYFIP1	+	20466931	+	AluSq	82962	sense	Downstream
3583716	20549893	20549946	CYFIP1	+	20470511	-	AluSx	79382	antisense	Downstream
3583716	20549893	20549946	CYFIP1	+	20471912	+	AluSp	77981	sense	Downstream
3583716	20549893	20549946	CYFIP1	+	20477926	+	AluSx	71967	sense	Downstream
3583716	20549893	20549946	CYFIP1	+	20485846	+	AluY	64047	sense	Downstream
3583716	20549893	20549946	CYFIP1	+	20494631	+	AluY	55262	sense	Downstream
3583716	20549893	20549946	CYFIP1	+	20496184	+	AluSx	53709	sense	Downstream
3583716	20549893	20549946	CYFIP1	+	20508818	+	AluY	41075	sense	Downstream
3583716	20549893	20549946	CYFIP1	+	20509301	-	AluSp	40592	antisense	Downstream
3583716	20549893	20549946	CYFIP1	+	20535835	-	AluY	14058	antisense	Downstream
3583716	20549893	20549946	CYFIP1	+	20538834	-	AluSx	11059	antisense	Downstream
3583716	20549893	20549946	CYFIP1	+	20540750	-	AluY	9143	antisense	Downstream
3583716	20549893	20549946	CYFIP1	+	20545431	-	AluSg	4462	antisense	Downstream
2878670	140883895	140883943	DIAPH1	-	140892181	+	AluJo	-8286	antisense	Downstream
2878670	140883895	140883943	DIAPH1	-	140898970	+	AluSq	-15075	antisense	Downstream
2878670	140883895	140883943	DIAPH1	-	140904003	+	AluSq	-20108	antisense	Downstream
2878670	140883895	140883943	DIAPH1	-	140907158	+	AluSx	-23263	antisense	Downstream
2878670	140883895	140883943	DIAPH1	-	140912018	+	AluSx	-28123	antisense	Downstream
2878670	140883895	140883943	DIAPH1	-	140912075	-	AluJo	-28180	sense	Downstream
2878670	140883895	140883943	DIAPH1	-	140933128	-	AluJo	-49233	sense	Downstream
2878670	140883895	140883943	DIAPH1	-	140941753	-	AluJo	-57858	sense	Downstream
2878670	140883895	140883943	DIAPH1	-	140951775	-	AluJo	-67880	sense	Downstream
2878670	140883895	140883943	DIAPH1	-	140954734	+	AluY	-70839	antisense	Downstream
2878670	140883895	140883943	DIAPH1	-	140975436	+	AluY	-91541	antisense	Downstream
2878670	140883895	140883943	DIAPH1	-	140892181	-	AluY	-8286	sense	Downstream
2878670	140883895	140883943	DIAPH1	-	140898970	-	AluSg/x	-15075	sense	Downstream
2878670	140883895	140883943	DIAPH1	-	140904003	-	AluSg/x	-20108	sense	Downstream
2878670	140883895	140883943	DIAPH1	-	140907158	-	AluSg/x	-23263	sense	Downstream
2878670	140883895	140883943	DIAPH1	-	140912018	-	AluY	-28123	sense	Downstream
2878670	140883895	140883943	DIAPH1	-	140912075	-	AluY	-28180	sense	Downstream
2878670	140883895	140883943	DIAPH1	-	140933128	-	AluY	-49233	sense	Downstream
2878670	140883895	140883943	DIAPH1	-	140941753	-	AluSx	-57858	sense	Downstream
2878670	140883895	140883943	DIAPH1	-	140951775	-	AluSx	-67880	sense	Downstream
2878670	140883895	140883943	DIAPH1	-	140954734	-	AluSx	-70839	sense	Downstream
2878670	140883895	140883943	DIAPH1	-	140975436	-	AluSx	-91541	sense	Downstream
3296453	79271798	79271835	DLG5	-	79310160	+	AluY	-38362	antisense	Downstream
3296453	79271798	79271835	DLG5	-	79330641	+	AluY	-58843	antisense	Downstream
3296453	79271798	79271835	DLG5	-	79332566	+	AluY	-60768	antisense	Downstream
3296453	79271798	79271835	DLG5	-	79343430	+	AluSx	-71632	antisense	Downstream
3296453	79271798	79271835	DLG5	-	79347048	+	AluSx	-75250	antisense	Downstream
3695207	65319112	65319170	DYNC1LI2	-	65328101	+	AluJo	-8989	antisense	Downstream
3695207	65319112	65319170	DYNC1LI2	-	65328870	+	AluYb9	-9758	antisense	Downstream
3695207	65319112	65319170	DYNC1LI2	-	65336760	+	AluYb9	-17648	antisense	Downstream
2401451	23706453	23706591	E2F2	-	23712733	+	AluSq	-6280	antisense	Downstream
2401451	23706453	23706591	E2F2	-	23713145	+	AluSq	-6692	antisense	Downstream
2401451	23706453	23706591	E2F2	-	23713858	-	AluY	-7405	sense	Downstream
2401451	23706453	23706591	E2F2	-	23714858	-	AluY	-8405	sense	Downstream
2401451	23706453	23706591	E2F2	-	23717492	-	AluSc	-11039	sense	Downstream
2400396	21050505	21050558	EIF4G3	-	21058018	-	AluSg	-7513	sense	Downstream
2400396	21050505	21050558	EIF4G3	-	21068797	-	AluSg	-18292	sense	Downstream
2400396	21050505	21050558	EIF4G3	-	21081643	-	AluSg	-31138	sense	Downstream
2400396	21050505	21050558	EIF4G3	-	21101846	-	AluSx	-51341	sense	Downstream
2400396	21050505	21050558	EIF4G3	-	21115469	-	AluSx	-64964	sense	Downstream
2400396	21050505	21050558	EIF4G3	-	21130947	-	AluSx	-80442	sense	Downstream
2400396	21050505	21050558	EIF4G3	-	21154592	-	AluSq	-104087	sense	Downstream
2400396	21050505	21050558	EIF4G3	-	21159488	-	AluSq	-108983	sense	Downstream
2400396	21050505	21050558	EIF4G3	-	21167385	-	AluSq	-116880	sense	Downstream
2400396	21050505	21050558	EIF4G3	-	21169635	-	AluSx	-119130	sense	Downstream
2400396	21050505	21050558	EIF4G3	-	21169986	-	AluSx	-119481	sense	Downstream
2400396	21050505	21050558	EIF4G3	-	21185771	-	AluSx	-135266	sense	Downstream
2400396	21050505	21050558	EIF4G3	-	21215991	-	AluY	-165486	sense	Downstream
2400396	21050505	21050558	EIF4G3	-	21216650	-	AluY	-166145	sense	Downstream
2400396	21050505	21050558	EIF4G3	-	21218906	-	AluY	-168401	sense	Downstream
2400396	21050505	21050558	EIF4G3	-	21225959	-	AluSq	-175454	sense	Downstream
2400396	21050505	21050558	EIF4G3	-	21270828	-	AluSq	-220323	sense	Downstream
2400396	21050505	21050558	EIF4G3	-	21274591	-	AluSq	-224086	sense	Downstream
2400396	21050505	21050558	EIF4G3	-	21280455	-	AluSq	-229950	sense	Downstream
2400396	21050505	21050558	EIF4G3	-	21282060	-	AluSq	-231555	sense	Downstream
2400396	21050505	21050558	EIF4G3	-	21285357	-	AluSq	-234852	sense	Downstream
2400396	21050505	21050558	EIF4G3	-	21320797	+	FRAM	-270292	antisense	Downstream
2400396	21050505	21050558	EIF4G3	-	21327229	+	FRAM	-276724	antisense	Downstream
2400396	21050505	21050558	EIF4G3	-	21333691	+	FRAM	-283186	antisense	Downstream
2400396	21050505	21050558	EIF4G3	-	21335205	-	AluY	-284700	sense	Downstream
2400396	21050505	21050558	EIF4G3	-	21335539	-	AluY	-285034	sense	Downstream
2400396	21050505	21050558	EIF4G3	-	21346284	-	AluY	-295779	sense	Downstream
2400396	21050505	21050558	EIF4G3	-	21347724	-	AluSg/x	-297219	sense	Downstream
2400396	21050505	21050558	EIF4G3	-	21354285	-	AluSg/x	-303780	sense	Downstream
2400396	21050505	21050558	EIF4G3	-	21360525	-	AluSg/x	-310020	sense	Downstream
2400396	21050505	21050558	EIF4G3	-	21372161	-	AluY	-321656	sense	Downstream
2400433	21140880	21140931	EIF4G3	-	21154592	+	AluSq	-13712	antisense	Downstream
2400433	21140880	21140931	EIF4G3	-	21159488	-	AluSx	-18608	sense	Downstream
2400433	21140880	21140931	EIF4G3	-	21167385	+	AluSp	-26505	antisense	Downstream
2400433	21140880	21140931	EIF4G3	-	21169635	+	AluSx	-28755	antisense	Downstream
2400433	21140880	21140931	EIF4G3	-	21169986	+	AluY	-29106	antisense	Downstream
2400433	21140880	21140931	EIF4G3	-	21185771	-	AluY	-44891	sense	Downstream
2400433	21140880	21140931	EIF4G3	-	21215991	-	AluSx	-75111	sense	Downstream
2400433	21140880	21140931	EIF4G3	-	21216650	+	FRAM	-75770	antisense	Downstream
2400433	21140880	21140931	EIF4G3	-	21218906	-	AluSx	-78026	sense	Downstream
2400433	21140880	21140931	EIF4G3	-	21225959	-	AluSx	-85079	sense	Downstream
2400433	21140880	21140931	EIF4G3	-	21270828	-	AluY	-129948	sense	Downstream
2400433	21140880	21140931	EIF4G3	-	21274591	-	AluSx	-133711	sense	Downstream
2400433	21140880	21140931	EIF4G3	-	21280455	-	AluSx	-139575	sense	Downstream
2400433	21140880	21140931	EIF4G3	-	21282060	-	AluSx	-141180	sense	Downstream
2400433	21140880	21140931	EIF4G3	-	21285357	+	AluY	-144477	antisense	Downstream
2400433	21140880	21140931	EIF4G3	-	21320797	-	AluY	-179917	sense	Downstream
2400433	21140880	21140931	EIF4G3	-	21327229	-	AluY	-186349	sense	Downstream
2400433	21140880	21140931	EIF4G3	-	21333691	-	AluSx	-192811	sense	Downstream
2400433	21140880	21140931	EIF4G3	-	21335205	-	AluSx	-194325	sense	Downstream
2400433	21140880	21140931	EIF4G3	-	21335539	-	AluY	-194659	sense	Downstream
2400433	21140880	21140931	EIF4G3	-	21346284	-	AluSp	-205404	sense	Downstream
2400433	21140880	21140931	EIF4G3	-	21347724	+	AluSx	-206844	antisense	Downstream
2400433	21140880	21140931	EIF4G3	-	21354285	+	AluJo	-213405	antisense	Downstream
2400433	21140880	21140931	EIF4G3	-	21360525	+	AluJb	-219645	antisense	Downstream
2400433	21140880	21140931	EIF4G3	-	21372161	-	AluY	-231281	sense	Downstream
3704415	87317006	87317038	FAM38A	-	87339600	+	AluY	-22594	antisense	Downstream
3704415	87317006	87317038	FAM38A	-	87341367	+	AluY	-24361	antisense	Downstream
3704415	87317006	87317038	FAM38A	-	87342784	-	AluSx	-25778	sense	Downstream
3704415	87317006	87317038	FAM38A	-	87350927	-	AluSg	-33921	sense	Downstream
3704415	87317006	87317038	FAM38A	-	87370102	-	AluSx	-53096	sense	Downstream
3704415	87317006	87317038	FAM38A	-	87370285	-	AluSx	-53279	sense	Downstream
3704432	87325614	87325654	FAM38A	-	87339600	-	AluY	-13986	sense	Downstream
3704432	87325614	87325654	FAM38A	-	87341367	-	AluY	-15753	sense	Downstream
3704432	87325614	87325654	FAM38A	-	87342784	-	AluYa5	-17170	sense	Downstream
3704432	87325614	87325654	FAM38A	-	87350927	-	AluSp	-25313	sense	Downstream
3704432	87325614	87325654	FAM38A	-	87370102	-	AluY	-44488	sense	Downstream
3704432	87325614	87325654	FAM38A	-	87370285	-	AluY	-44671	sense	Downstream
2611562	13587816	13587892	FBLN2	+	13572030	+	AluSc	15786	sense	Downstream
2611562	13587816	13587892	FBLN2	+	13584350	+	AluSp	3466	sense	Downstream
2611562	13587816	13587892	FBLN2	+	13584468	+	AluSp	3348	sense	Downstream
2611562	13587816	13587892	FBLN2	+	13572030	-	AluSx	15786	antisense	Downstream
2611562	13587816	13587892	FBLN2	+	13584350	-	AluSq	3466	antisense	Downstream
2611562	13587816	13587892	FBLN2	+	13584468	-	AluSq	3348	antisense	Downstream
2836625	153779530	153779557	GALNT10	+	153584921	-	AluSg	194609	antisense	Downstream
2836625	153779530	153779557	GALNT10	+	153664989	-	AluSg	114541	antisense	Downstream
2836625	153779530	153779557	GALNT10	+	153683065	+	AluJo	96465	sense	Downstream
2836625	153779530	153779557	GALNT10	+	153765491	-	AluSg	14039	antisense	Downstream
2503431	121463957	121464132	GLI2	+	121274627	-	AluSx	189330	antisense	Downstream
2503431	121463957	121464132	GLI2	+	121290316	-	AluSx	173641	antisense	Downstream
2503431	121463957	121464132	GLI2	+	121293360	-	AluY	170597	antisense	Downstream
2503431	121463957	121464132	GLI2	+	121313683	-	AluY	150274	antisense	Downstream
2503431	121463957	121464132	GLI2	+	121333877	+	AluSp	130080	sense	Downstream
2503431	121463957	121464132	GLI2	+	121338592	+	AluSp	125365	sense	Downstream
3662846	56254956	56254985	GPR56	+	56213476	-	AluY	41480	antisense	Downstream
3662846	56254956	56254985	GPR56	+	56242197	-	AluY	12759	antisense	Downstream
3662846	56254956	56254985	GPR56	+	56242197	-	AluY	12759	antisense	Downstream
3662846	56254956	56254985	GPR56	+	56242197	+	AluJb	12759	sense	Downstream
3662846	56254956	56254985	GPR56	+	56242197	-	AluY	12759	antisense	Downstream
3662846	56254956	56254985	GPR56	+	56242197	-	AluSq	12759	antisense	Downstream
3662846	56254956	56254985	GPR56	+	56213476	-	AluJb	41480	antisense	Downstream
3662846	56254956	56254985	GPR56	+	56242197	+	AluY	12759	sense	Downstream
3662846	56254956	56254985	GPR56	+	56242197	-	AluSx	12759	antisense	Downstream
3662846	56254956	56254985	GPR56	+	56242197	-	AluSg1	12759	antisense	Downstream
3050514	50709688	50709798	GRB10	-	50749796	+	AluYb8	-40108	antisense	Downstream
3050514	50709688	50709798	GRB10	-	50763987	+	AluSg	-54299	antisense	Downstream
3050514	50709688	50709798	GRB10	-	50749796	+	AluSx	-40108	antisense	Downstream
3050514	50709688	50709798	GRB10	-	50763987	+	AluSq	-54299	antisense	Downstream
3050514	50709688	50709798	GRB10	-	50773707	+	AluSq	-64019	antisense	Downstream
3050514	50709688	50709798	GRB10	-	50798251	+	AluSc	-88563	antisense	Downstream
3050514	50709688	50709798	GRB10	-	50749796	+	AluSp	-40108	antisense	Downstream
3050514	50709688	50709798	GRB10	-	50763987	-	AluSp	-54299	sense	Downstream
3007698	72255401	72255437	GTF2IP1	+	72213396	-	AluSp	42005	antisense	Downstream
3007698	72255401	72255437	GTF2IP1	+	72223530	-	AluSp	31871	antisense	Downstream
3007698	72255401	72255437	GTF2IP1	+	72228157	-	AluSx	27244	antisense	Downstream
3007698	72255401	72255437	GTF2IP1	+	72243948	-	AluSx	11453	antisense	Downstream
3007698	72255401	72255437	GTF2IP1	+	72244132	-	AluSq	11269	antisense	Downstream
3007705	72257488	72258014	GTF2IP1	+	72213396	-	AluSp	44092	antisense	Downstream
3007705	72257488	72258014	GTF2IP1	+	72223530	+	AluJo	33958	sense	Downstream
3007705	72257488	72258014	GTF2IP1	+	72228157	+	AluSq	29331	sense	Downstream
3007705	72257488	72258014	GTF2IP1	+	72243948	-	AluY	13540	antisense	Downstream
3007705	72257488	72258014	GTF2IP1	+	72244132	-	AluSx	13356	antisense	Downstream
3007705	72257488	72258014	GTF2IP1	+	72256701	-	AluY	787	antisense	Downstream
3056622	74251653	74251687	GTF2IP1	+	72213396	-	AluY	2038257	antisense	Downstream
3056622	74251653	74251687	GTF2IP1	+	72223530	-	AluY	2028123	antisense	Downstream
3056622	74251653	74251687	GTF2IP1	+	72228157	-	AluSx	2023496	antisense	Downstream
3056622	74251653	74251687	GTF2IP1	+	72243948	-	AluY	2007705	antisense	Downstream
3056622	74251653	74251687	GTF2IP1	+	72244132	-	AluY	2007521	antisense	Downstream
3056622	74251653	74251687	GTF2IP1	+	72256701	-	AluY	1994952	antisense	Downstream
3056655	74291148	74291174	GTF2IP1	+	72213396	-	AluY	2077752	antisense	Downstream
3056655	74291148	74291174	GTF2IP1	+	72223530	-	AluY	2067618	antisense	Downstream
3056655	74291148	74291174	GTF2IP1	+	72228157	-	AluJb	2062991	antisense	Downstream
3056655	74291148	74291174	GTF2IP1	+	72243948	-	AluY	2047200	antisense	Downstream
3056655	74291148	74291174	GTF2IP1	+	72244132	-	AluY	2047016	antisense	Downstream
3056655	74291148	74291174	GTF2IP1	+	72256701	-	AluSg/x	2034447	antisense	Downstream
3007664	72207168	72207194	GTF2IP1	-	74241611	-	AluY	-2034443	sense	Downstream
3007664	72207168	72207194	GTF2IP1	-	74254175	-	AluSp	-2047007	sense	Downstream
3007664	72207168	72207194	GTF2IP1	-	74254359	+	AluSx	-2047191	antisense	Downstream
3007664	72207168	72207194	GTF2IP1	-	74270149	+	AluSx	-2062981	antisense	Downstream
3007664	72207168	72207194	GTF2IP1	-	74274772	-	AluSq	-2067604	sense	Downstream
3007664	72207168	72207194	GTF2IP1	-	74284946	-	AluSq	-2077778	sense	Downstream
3007698	72255401	72255437	GTF2IP1	-	74241611	+	AluSx	-1986210	antisense	Downstream
3007698	72255401	72255437	GTF2IP1	-	74254175	-	AluSq	-1998774	sense	Downstream
3007698	72255401	72255437	GTF2IP1	-	74254359	-	AluSx	-1998958	sense	Downstream
3007698	72255401	72255437	GTF2IP1	-	74270149	-	AluY	-2014748	sense	Downstream
3007698	72255401	72255437	GTF2IP1	-	74274772	-	AluY	-2019371	sense	Downstream
3007698	72255401	72255437	GTF2IP1	-	74284946	+	AluSg/x	-2029545	antisense	Downstream
3007705	72257488	72258014	GTF2IP1	-	74241611	-	AluSx	-1984123	sense	Downstream
3007705	72257488	72258014	GTF2IP1	-	74254175	-	AluY	-1996687	sense	Downstream
3007705	72257488	72258014	GTF2IP1	-	74254359	+	AluSg/x	-1996871	antisense	Downstream
3007705	72257488	72258014	GTF2IP1	-	74270149	-	AluSx	-2012661	sense	Downstream
3007705	72257488	72258014	GTF2IP1	-	74274772	-	AluY	-2017284	sense	Downstream
3007705	72257488	72258014	GTF2IP1	-	74284946	-	AluSx	-2027458	sense	Downstream
3056622	74251653	74251687	GTF2IP1	-	74254175	-	AluSx	-2522	sense	Downstream
3056622	74251653	74251687	GTF2IP1	-	74254359	-	AluSx	-2706	sense	Downstream
3056622	74251653	74251687	GTF2IP1	-	74270149	-	AluY	-18496	sense	Downstream
3056622	74251653	74251687	GTF2IP1	-	74274772	-	AluY	-23119	sense	Downstream
3056622	74251653	74251687	GTF2IP1	-	74284946	-	AluSx	-33293	sense	Downstream
3686204	27411457	27411501	GTF3C1	-	27428522	-	AluSp	-17065	sense	Downstream
3686204	27411457	27411501	GTF3C1	-	27429150	-	AluSg	-17693	sense	Downstream
3686204	27411457	27411501	GTF3C1	-	27435626	-	AluY	-24169	sense	Downstream
3686204	27411457	27411501	GTF3C1	-	27439062	-	AluSg/x	-27605	sense	Downstream
3686204	27411457	27411501	GTF3C1	-	27446738	-	AluY	-35281	sense	Downstream
3686204	27411457	27411501	GTF3C1	-	27462150	-	AluY	-50693	sense	Downstream
3686204	27411457	27411501	GTF3C1	-	27463892	-	AluSc	-52435	sense	Downstream
3686204	27411457	27411501	GTF3C1	-	27467922	+	FRAM	-56465	antisense	Downstream
2545685	27403050	27403083	GTF3C2	-	27406459	-	AluSp	-3409	sense	Downstream
2545685	27403050	27403083	GTF3C2	-	27431833	-	AluY	-28783	sense	Downstream
2545738	27426686	27426756	GTF3C2	-	27431833	-	AluY	-5147	sense	Downstream
2545685	27403050	27403083	GTF3C2	-	27406459	-	AluSq	-3409	sense	Downstream
2545685	27403050	27403083	GTF3C2	-	27431833	-	AluSc	-28783	sense	Downstream
2545738	27426686	27426756	GTF3C2	-	27431833	-	AluSx	-5147	sense	Downstream
3867547	54166004	54166092	GYS1	-	54175454	-	AluSg	-9450	sense	Downstream
3867547	54166004	54166092	GYS1	-	54175673	-	AluSg	-9669	sense	Downstream
3867547	54166004	54166092	GYS1	-	54179892	-	AluSg	-13888	sense	Downstream
3867547	54166004	54166092	GYS1	-	54184493	-	AluSx	-18489	sense	Downstream
3867547	54166004	54166092	GYS1	-	54185941	-	AluSx	-19937	sense	Downstream
3867547	54166004	54166092	GYS1	-	54175454	-	AluSx	-9450	sense	Downstream
3867547	54166004	54166092	GYS1	-	54175673	-	AluSx	-9669	sense	Downstream
3867547	54166004	54166092	GYS1	-	54179892	-	AluSx	-13888	sense	Downstream
3867547	54166004	54166092	GYS1	-	54184493	+	AluJo	-18489	antisense	Downstream
3867547	54166004	54166092	GYS1	-	54185941	+	AluJo	-19937	antisense	Downstream
3867547	54166004	54166092	GYS1	-	54175454	+	AluY	-9450	antisense	Downstream
3867547	54166004	54166092	GYS1	-	54175673	+	AluY	-9669	antisense	Downstream
3867547	54166004	54166092	GYS1	-	54179892	-	AluSx	-13888	sense	Downstream
3867547	54166004	54166092	GYS1	-	54184493	-	FRAM	-18489	sense	Downstream
3867547	54166004	54166092	GYS1	-	54185941	+	AluY	-19937	antisense	Downstream
2462504	234806142	234806251	HEATR1	-	234823059	+	AluJo	-16917	antisense	Downstream
3614957	26095263	26095326	HERC2	-	26103545	+	AluSx	-8282	antisense	Downstream
3614957	26095263	26095326	HERC2	-	26113253	+	AluY	-17990	antisense	Downstream
3614957	26095263	26095326	HERC2	-	26116434	+	AluSp	-21171	antisense	Downstream
3614957	26095263	26095326	HERC2	-	26119078	+	AluY	-23815	antisense	Downstream
3614957	26095263	26095326	HERC2	-	26125516	+	AluY	-30253	antisense	Downstream
3614957	26095263	26095326	HERC2	-	26145958	-	AluSq	-50695	sense	Downstream
3614957	26095263	26095326	HERC2	-	26151232	-	AluSx	-55969	sense	Downstream
3614957	26095263	26095326	HERC2	-	26159101	-	AluSx	-63838	sense	Downstream
3614957	26095263	26095326	HERC2	-	26172966	+	AluY	-77703	antisense	Downstream
3614957	26095263	26095326	HERC2	-	26206590	+	AluY	-111327	antisense	Downstream
3614957	26095263	26095326	HERC2	-	26210588	+	AluY	-115325	antisense	Downstream
3614957	26095263	26095326	HERC2	-	26212176	+	AluY	-116913	antisense	Downstream
3614957	26095263	26095326	HERC2	-	26219506	+	AluY	-124243	antisense	Downstream
3614957	26095263	26095326	HERC2	-	26231134	+	AluY	-135871	antisense	Downstream
3615038	26187205	26187240	HERC2	-	26206590	+	AluSp	-19385	antisense	Downstream
3615038	26187205	26187240	HERC2	-	26210588	+	AluSp	-23383	antisense	Downstream
3615038	26187205	26187240	HERC2	-	26212176	+	AluY	-24971	antisense	Downstream
3615038	26187205	26187240	HERC2	-	26219506	+	AluY	-32301	antisense	Downstream
3615038	26187205	26187240	HERC2	-	26231134	+	AluY	-43929	antisense	Downstream
3881335	29611077	29611111	HM13	+	29571843	-	AluSx	39234	antisense	Downstream
3881335	29611077	29611111	HM13	+	29576253	+	AluSc	34824	sense	Downstream
3881335	29611077	29611111	HM13	+	29597266	+	AluSc	13811	sense	Downstream
3881335	29611077	29611111	HM13	+	29597589	+	AluYg6	13488	sense	Downstream
3881335	29611077	29611111	HM13	+	29598332	+	AluYg6	12745	sense	Downstream
3881335	29611077	29611111	HM13	+	29605826	+	AluY	5251	sense	Downstream
3881335	29611077	29611111	HM13	+	29571843	-	Alu	39234	antisense	Downstream
3881335	29611077	29611111	HM13	+	29576253	-	AluY	34824	antisense	Downstream
3881335	29611077	29611111	HM13	+	29597266	-	AluY	13811	antisense	Downstream
3881335	29611077	29611111	HM13	+	29597589	-	AluSx	13488	antisense	Downstream
3881335	29611077	29611111	HM13	+	29598332	-	AluSx	12745	antisense	Downstream
3881335	29611077	29611111	HM13	+	29605826	-	AluSx	5251	antisense	Downstream
3881335	29611077	29611111	HM13	+	29571843	-	AluSx	39234	antisense	Downstream
3881335	29611077	29611111	HM13	+	29576253	-	AluY	34824	antisense	Downstream
3881335	29611077	29611111	HM13	+	29597266	-	AluY	13811	antisense	Downstream
3881335	29611077	29611111	HM13	+	29597589	-	AluY	13488	antisense	Downstream
3881335	29611077	29611111	HM13	+	29598332	-	AluY	12745	antisense	Downstream
3881335	29611077	29611111	HM13	+	29605826	-	AluJo	5251	antisense	Downstream
3881335	29611077	29611111	HM13	+	29571843	+	AluSx	39234	sense	Downstream
3881335	29611077	29611111	HM13	+	29576253	+	AluY	34824	sense	Downstream
2855528	43334551	43334773	HMGCS1	-	43335451	+	AluY	-900	antisense	Downstream
2855528	43334551	43334773	HMGCS1	-	43341571	+	AluY	-7020	antisense	Downstream
2855528	43334551	43334773	HMGCS1	-	43335451	+	FRAM	-900	antisense	Downstream
2855528	43334551	43334773	HMGCS1	-	43341571	-	AluYa5	-7020	sense	Downstream
4009334	53580292	53580337	HUWE1	-	53585222	+	AluY	-4930	antisense	Downstream
4009334	53580292	53580337	HUWE1	-	53597438	+	AluY	-17146	antisense	Downstream
4009334	53580292	53580337	HUWE1	-	53637724	+	AluY	-57432	antisense	Downstream
4009334	53580292	53580337	HUWE1	-	53655486	+	AluSx	-75194	antisense	Downstream
4009334	53580292	53580337	HUWE1	-	53664067	+	AluSx	-83775	antisense	Downstream
4009334	53580292	53580337	HUWE1	-	53689332	+	AluSg	-109040	antisense	Downstream
4009334	53580292	53580337	HUWE1	-	53699987	+	AluSg	-119695	antisense	Downstream
4009334	53580292	53580337	HUWE1	-	53700153	-	AluSx	-119861	sense	Downstream
4009334	53580292	53580337	HUWE1	-	53701660	-	AluSx	-121368	sense	Downstream
4009334	53580292	53580337	HUWE1	-	53707134	+	AluSx	-126842	antisense	Downstream
4009334	53580292	53580337	HUWE1	-	53715415	+	AluSx	-135123	antisense	Downstream
4009334	53580292	53580337	HUWE1	-	53725046	+	AluY	-144754	antisense	Downstream
4009337	53581241	53581271	HUWE1	-	53585222	+	AluY	-3981	antisense	Downstream
4009337	53581241	53581271	HUWE1	-	53597438	+	AluY	-16197	antisense	Downstream
4009337	53581241	53581271	HUWE1	-	53637724	+	AluY	-56483	antisense	Downstream
4009337	53581241	53581271	HUWE1	-	53655486	-	AluSq	-74245	sense	Downstream
4009337	53581241	53581271	HUWE1	-	53664067	-	AluSq	-82826	sense	Downstream
4009337	53581241	53581271	HUWE1	-	53689332	+	AluSx	-108091	antisense	Downstream
4009337	53581241	53581271	HUWE1	-	53699987	+	AluSx	-118746	antisense	Downstream
4009337	53581241	53581271	HUWE1	-	53700153	+	AluY	-118912	antisense	Downstream
4009337	53581241	53581271	HUWE1	-	53701660	+	AluY	-120419	antisense	Downstream
4009337	53581241	53581271	HUWE1	-	53707134	+	AluSq	-125893	antisense	Downstream
4009337	53581241	53581271	HUWE1	-	53715415	+	AluSq	-134174	antisense	Downstream
4009337	53581241	53581271	HUWE1	-	53725046	+	AluY	-143805	antisense	Downstream
4009357	53591492	53591525	HUWE1	-	53597438	+	AluSx	-5946	antisense	Downstream
4009357	53591492	53591525	HUWE1	-	53637724	+	AluSx	-46232	antisense	Downstream
4009357	53591492	53591525	HUWE1	-	53655486	+	AluY	-63994	antisense	Downstream
4009357	53591492	53591525	HUWE1	-	53664067	+	AluY	-72575	antisense	Downstream
4009357	53591492	53591525	HUWE1	-	53689332	+	AluSg/x	-97840	antisense	Downstream
4009357	53591492	53591525	HUWE1	-	53699987	+	AluSg/x	-108495	antisense	Downstream
4009357	53591492	53591525	HUWE1	-	53700153	+	AluSx	-108661	antisense	Downstream
4009357	53591492	53591525	HUWE1	-	53701660	+	AluSx	-110168	antisense	Downstream
4009357	53591492	53591525	HUWE1	-	53707134	+	AluSx	-115642	antisense	Downstream
4009357	53591492	53591525	HUWE1	-	53715415	+	AluSx	-123923	antisense	Downstream
4009357	53591492	53591525	HUWE1	-	53725046	+	AluY	-133554	antisense	Downstream
4009358	53591525	53591557	HUWE1	-	53597438	+	AluYa5	-5913	antisense	Downstream
4009358	53591525	53591557	HUWE1	-	53637724	+	AluYa5	-46199	antisense	Downstream
4009358	53591525	53591557	HUWE1	-	53655486	+	AluSx	-63961	antisense	Downstream
4009358	53591525	53591557	HUWE1	-	53664067	+	AluSx	-72542	antisense	Downstream
4009358	53591525	53591557	HUWE1	-	53689332	+	AluSg	-97807	antisense	Downstream
4009358	53591525	53591557	HUWE1	-	53699987	+	AluSg	-108462	antisense	Downstream
4009358	53591525	53591557	HUWE1	-	53700153	-	AluY	-108628	sense	Downstream
4009358	53591525	53591557	HUWE1	-	53701660	-	AluY	-110135	sense	Downstream
4009358	53591525	53591557	HUWE1	-	53707134	+	FRAM	-115609	antisense	Downstream
4009358	53591525	53591557	HUWE1	-	53715415	-	AluSx	-123890	sense	Downstream
4009358	53591525	53591557	HUWE1	-	53725046	+	AluY	-133521	antisense	Downstream
3019532	111885281	111885521	IFRD1	+	111872433	-	AluY	12848	antisense	Downstream
2608540	4681822	4681852	ITPR1	+	4519200	-	AluSc	162622	antisense	Downstream
2608540	4681822	4681852	ITPR1	+	4552202	-	AluSp	129620	antisense	Downstream
2608540	4681822	4681852	ITPR1	+	4558385	+	AluSc	123437	sense	Downstream
2608540	4681822	4681852	ITPR1	+	4621731	-	AluY	60091	antisense	Downstream
2608540	4681822	4681852	ITPR1	+	4628821	-	AluSx	53001	antisense	Downstream
2608540	4681822	4681852	ITPR1	+	4639183	-	AluY	42639	antisense	Downstream
2608540	4681822	4681852	ITPR1	+	4642316	-	AluSq	39506	antisense	Downstream
2608540	4681822	4681852	ITPR1	+	4647345	-	AluSg	34477	antisense	Downstream
2608540	4681822	4681852	ITPR1	+	4652100	-	AluJo	29722	antisense	Downstream
2608540	4681822	4681852	ITPR1	+	4679299	+	AluSx	2523	sense	Downstream
2608540	4681822	4681852	ITPR1	+	4519200	-	AluSp	162622	antisense	Downstream
2608540	4681822	4681852	ITPR1	+	4552202	-	AluSp	129620	antisense	Downstream
2608540	4681822	4681852	ITPR1	+	4558385	-	AluSp	123437	antisense	Downstream
2608540	4681822	4681852	ITPR1	+	4621731	-	AluY	60091	antisense	Downstream
2608540	4681822	4681852	ITPR1	+	4628821	-	AluY	53001	antisense	Downstream
2608540	4681822	4681852	ITPR1	+	4639183	-	AluY	42639	antisense	Downstream
2608540	4681822	4681852	ITPR1	+	4642316	-	AluY	39506	antisense	Downstream
2608540	4681822	4681852	ITPR1	+	4647345	-	AluSx	34477	antisense	Downstream
2608540	4681822	4681852	ITPR1	+	4652100	-	AluSx	29722	antisense	Downstream
2608540	4681822	4681852	ITPR1	+	4679299	-	AluSx	2523	antisense	Downstream
2608540	4681822	4681852	ITPR1	+	4519200	+	AluSx	162622	sense	Downstream
2608540	4681822	4681852	ITPR1	+	4552202	+	AluSx	129620	sense	Downstream
2608540	4681822	4681852	ITPR1	+	4558385	+	AluSx	123437	sense	Downstream
2608540	4681822	4681852	ITPR1	+	4621731	+	AluSx	60091	sense	Downstream
2608540	4681822	4681852	ITPR1	+	4628821	+	AluSx	53001	sense	Downstream
2608540	4681822	4681852	ITPR1	+	4639183	+	AluSx	42639	sense	Downstream
2608540	4681822	4681852	ITPR1	+	4642316	+	AluSx	39506	sense	Downstream
2608540	4681822	4681852	ITPR1	+	4647345	+	AluSx	34477	sense	Downstream
2608540	4681822	4681852	ITPR1	+	4652100	+	AluY	29722	sense	Downstream
2608540	4681822	4681852	ITPR1	+	4679299	+	AluY	2523	sense	Downstream
2832996	141298299	141298329	KIAA0141	+	141284580	+	AluJo	13719	sense	Downstream
2832996	141298299	141298329	KIAA0141	+	141284752	+	AluJo	13547	sense	Downstream
2832996	141298299	141298329	KIAA0141	+	141285704	+	AluSp	12595	sense	Downstream
2832996	141298299	141298329	KIAA0141	+	141289073	+	AluSp	9226	sense	Downstream
2832996	141298299	141298329	KIAA0141	+	141296259	+	AluSp	2040	sense	Downstream
2832999	141298525	141298575	KIAA0141	+	141284580	+	AluSp	13945	sense	Downstream
2832999	141298525	141298575	KIAA0141	+	141284752	+	AluSp	13773	sense	Downstream
2832999	141298525	141298575	KIAA0141	+	141285704	+	AluSp	12821	sense	Downstream
2832999	141298525	141298575	KIAA0141	+	141289073	+	AluSp	9452	sense	Downstream
2832999	141298525	141298575	KIAA0141	+	141296259	+	AluSp	2266	sense	Downstream
2833001	141298653	141298685	KIAA0141	+	141284580	+	AluSp	14073	sense	Downstream
2833001	141298653	141298685	KIAA0141	+	141284752	+	AluSp	13901	sense	Downstream
2833001	141298653	141298685	KIAA0141	+	141285704	+	AluY	12949	sense	Downstream
2833001	141298653	141298685	KIAA0141	+	141289073	+	AluY	9580	sense	Downstream
2833001	141298653	141298685	KIAA0141	+	141296259	+	AluY	2394	sense	Downstream
2832996	141298299	141298329	KIAA0141	+	141284580	+	AluY	13719	sense	Downstream
2832996	141298299	141298329	KIAA0141	+	141284752	-	AluSq	13547	antisense	Downstream
2832996	141298299	141298329	KIAA0141	+	141285704	-	AluSq	12595	antisense	Downstream
2832996	141298299	141298329	KIAA0141	+	141289073	+	AluSx	9226	sense	Downstream
2832996	141298299	141298329	KIAA0141	+	141296259	+	AluSx	2040	sense	Downstream
2832999	141298525	141298575	KIAA0141	+	141284580	+	AluY	13945	sense	Downstream
2832999	141298525	141298575	KIAA0141	+	141284752	+	AluY	13773	sense	Downstream
2832999	141298525	141298575	KIAA0141	+	141285704	+	AluSq	12821	sense	Downstream
2832999	141298525	141298575	KIAA0141	+	141289073	+	AluSq	9452	sense	Downstream
2832999	141298525	141298575	KIAA0141	+	141296259	+	AluY	2266	sense	Downstream
2833001	141298653	141298685	KIAA0141	+	141284580	+	AluY	14073	sense	Downstream
2833001	141298653	141298685	KIAA0141	+	141284752	+	AluSx	13901	sense	Downstream
2833001	141298653	141298685	KIAA0141	+	141285704	+	AluSx	12949	sense	Downstream
2833001	141298653	141298685	KIAA0141	+	141289073	+	AluY	9580	sense	Downstream
2833001	141298653	141298685	KIAA0141	+	141296259	+	AluY	2394	sense	Downstream
3963250	43012796	43012838	KIAA1644	-	43015796	-	AluSx	-3000	sense	Downstream
2450379	198811360	198811440	KIF14	-	198812171	+	AluSx	-811	antisense	Downstream
2450379	198811360	198811440	KIF14	-	198813394	+	AluSg	-2034	antisense	Downstream
2450379	198811360	198811440	KIF14	-	198815302	+	AluSg	-3942	antisense	Downstream
2450379	198811360	198811440	KIF14	-	198819911	+	AluSg	-8551	antisense	Downstream
2450379	198811360	198811440	KIF14	-	198823502	+	AluSg	-12142	antisense	Downstream
2450379	198811360	198811440	KIF14	-	198825528	+	AluY	-14168	antisense	Downstream
2450379	198811360	198811440	KIF14	-	198846203	+	AluY	-34843	antisense	Downstream
2319746	10325876	10325913	KIF1B	+	10197010	+	AluSx	128866	sense	Downstream
2319746	10325876	10325913	KIF1B	+	10203383	+	AluSc	122493	sense	Downstream
2319746	10325876	10325913	KIF1B	+	10205927	+	AluSx	119949	sense	Downstream
2319746	10325876	10325913	KIF1B	+	10206837	-	AluSp	119039	antisense	Downstream
2319746	10325876	10325913	KIF1B	+	10217610	-	AluJb	108266	antisense	Downstream
2319746	10325876	10325913	KIF1B	+	10222486	-	AluSx	103390	antisense	Downstream
2319746	10325876	10325913	KIF1B	+	10225237	-	AluSx	100639	antisense	Downstream
2319746	10325876	10325913	KIF1B	+	10227035	-	AluSg	98841	antisense	Downstream
2319746	10325876	10325913	KIF1B	+	10227333	+	AluSq	98543	sense	Downstream
2319746	10325876	10325913	KIF1B	+	10239432	+	AluSq	86444	sense	Downstream
2319746	10325876	10325913	KIF1B	+	10242223	+	AluSq	83653	sense	Downstream
2319746	10325876	10325913	KIF1B	+	10243687	+	AluSq	82189	sense	Downstream
2319746	10325876	10325913	KIF1B	+	10243991	-	AluSq	81885	antisense	Downstream
2319746	10325876	10325913	KIF1B	+	10253446	-	AluY	72430	antisense	Downstream
2319746	10325876	10325913	KIF1B	+	10253889	-	AluY	71987	antisense	Downstream
2319746	10325876	10325913	KIF1B	+	10268760	-	AluSx	57116	antisense	Downstream
2319746	10325876	10325913	KIF1B	+	10273202	-	AluJb	52674	antisense	Downstream
2319746	10325876	10325913	KIF1B	+	10276116	-	AluSx	49760	antisense	Downstream
2319746	10325876	10325913	KIF1B	+	10296271	-	AluSp	29605	antisense	Downstream
2319746	10325876	10325913	KIF1B	+	10303447	-	AluY	22429	antisense	Downstream
2319746	10325876	10325913	KIF1B	+	10315236	-	AluSq	10640	antisense	Downstream
2319746	10325876	10325913	KIF1B	+	10318869	+	AluSq	7007	sense	Downstream
2319746	10325876	10325913	KIF1B	+	10324384	-	AluSg	1492	antisense	Downstream
2319768	10347763	10347827	KIF1B	+	10197010	+	AluJo	150753	sense	Downstream
2319768	10347763	10347827	KIF1B	+	10203383	+	AluJb	144380	sense	Downstream
2319768	10347763	10347827	KIF1B	+	10205927	+	AluJb	141836	sense	Downstream
2319768	10347763	10347827	KIF1B	+	10206837	-	AluY	140926	antisense	Downstream
2319768	10347763	10347827	KIF1B	+	10217610	-	AluY	130153	antisense	Downstream
2319768	10347763	10347827	KIF1B	+	10222486	-	AluY	125277	antisense	Downstream
2319768	10347763	10347827	KIF1B	+	10225237	+	AluJo	122526	sense	Downstream
2319768	10347763	10347827	KIF1B	+	10227035	-	AluSg	120728	antisense	Downstream
2319768	10347763	10347827	KIF1B	+	10227333	-	AluY	120430	antisense	Downstream
2319768	10347763	10347827	KIF1B	+	10239432	-	AluSx	108331	antisense	Downstream
2319768	10347763	10347827	KIF1B	+	10242223	-	AluSg1	105540	antisense	Downstream
2319768	10347763	10347827	KIF1B	+	10243687	+	AluSg	104076	sense	Downstream
2319768	10347763	10347827	KIF1B	+	10243991	+	AluJo	103772	sense	Downstream
2319768	10347763	10347827	KIF1B	+	10253446	-	AluY	94317	antisense	Downstream
2319768	10347763	10347827	KIF1B	+	10253889	-	AluY	93874	antisense	Downstream
2319768	10347763	10347827	KIF1B	+	10268760	-	AluY	79003	antisense	Downstream
2319768	10347763	10347827	KIF1B	+	10273202	+	FRAM	74561	sense	Downstream
2319768	10347763	10347827	KIF1B	+	10276116	-	AluSx	71647	antisense	Downstream
2319768	10347763	10347827	KIF1B	+	10296271	-	AluSx	51492	antisense	Downstream
2319768	10347763	10347827	KIF1B	+	10303447	-	AluSg	44316	antisense	Downstream
2319768	10347763	10347827	KIF1B	+	10315236	-	AluSg	32527	antisense	Downstream
2319768	10347763	10347827	KIF1B	+	10318869	-	AluSg/x	28894	antisense	Downstream
2319768	10347763	10347827	KIF1B	+	10324384	-	AluSg/x	23379	antisense	Downstream
2319768	10347763	10347827	KIF1B	+	10327731	+	AluSq	20032	sense	Downstream
2319772	10348084	10348139	KIF1B	+	10197010	-	AluY	151074	antisense	Downstream
2319772	10348084	10348139	KIF1B	+	10203383	-	AluY	144701	antisense	Downstream
2319772	10348084	10348139	KIF1B	+	10205927	-	AluSc	142157	antisense	Downstream
2319772	10348084	10348139	KIF1B	+	10206837	-	AluSc	141247	antisense	Downstream
2319772	10348084	10348139	KIF1B	+	10217610	-	AluSg/x	130474	antisense	Downstream
2319772	10348084	10348139	KIF1B	+	10222486	-	AluSg/x	125598	antisense	Downstream
2319772	10348084	10348139	KIF1B	+	10225237	-	AluYb8	122847	antisense	Downstream
2319772	10348084	10348139	KIF1B	+	10227035	-	AluYb8	121049	antisense	Downstream
2319772	10348084	10348139	KIF1B	+	10227333	-	AluY	120751	antisense	Downstream
2319772	10348084	10348139	KIF1B	+	10239432	-	AluY	108652	antisense	Downstream
2319772	10348084	10348139	KIF1B	+	10242223	-	AluYg6	105861	antisense	Downstream
2319772	10348084	10348139	KIF1B	+	10243687	-	AluYg6	104397	antisense	Downstream
2319772	10348084	10348139	KIF1B	+	10243991	-	AluY	104093	antisense	Downstream
2319772	10348084	10348139	KIF1B	+	10253446	-	AluY	94638	antisense	Downstream
2319772	10348084	10348139	KIF1B	+	10253889	+	AluSg/x	94195	sense	Downstream
2319772	10348084	10348139	KIF1B	+	10268760	+	AluY	79324	sense	Downstream
2319772	10348084	10348139	KIF1B	+	10273202	+	AluSq	74882	sense	Downstream
2319772	10348084	10348139	KIF1B	+	10276116	-	AluSg	71968	antisense	Downstream
2319772	10348084	10348139	KIF1B	+	10296271	-	AluY	51813	antisense	Downstream
2319772	10348084	10348139	KIF1B	+	10303447	-	AluSx	44637	antisense	Downstream
2319772	10348084	10348139	KIF1B	+	10315236	-	AluSq	32848	antisense	Downstream
2319772	10348084	10348139	KIF1B	+	10318869	-	AluSx	29215	antisense	Downstream
2319772	10348084	10348139	KIF1B	+	10324384	-	AluY	23700	antisense	Downstream
2319772	10348084	10348139	KIF1B	+	10327731	+	AluSx	20353	sense	Downstream
2319746	10325876	10325913	KIF1B	+	10197010	+	AluJb	128866	sense	Downstream
2319746	10325876	10325913	KIF1B	+	10203383	-	AluY	122493	antisense	Downstream
2319746	10325876	10325913	KIF1B	+	10205927	-	AluY	119949	antisense	Downstream
2319746	10325876	10325913	KIF1B	+	10206837	-	AluSx	119039	antisense	Downstream
2319746	10325876	10325913	KIF1B	+	10217610	-	AluSx	108266	antisense	Downstream
2319746	10325876	10325913	KIF1B	+	10222486	-	AluSx	103390	antisense	Downstream
2319746	10325876	10325913	KIF1B	+	10225237	-	AluSx	100639	antisense	Downstream
2319746	10325876	10325913	KIF1B	+	10227035	-	AluSx	98841	antisense	Downstream
2319746	10325876	10325913	KIF1B	+	10227333	-	AluSx	98543	antisense	Downstream
2319746	10325876	10325913	KIF1B	+	10239432	-	AluSx	86444	antisense	Downstream
2319746	10325876	10325913	KIF1B	+	10242223	-	AluSx	83653	antisense	Downstream
2319746	10325876	10325913	KIF1B	+	10243687	-	AluSx	82189	antisense	Downstream
2319746	10325876	10325913	KIF1B	+	10243991	-	AluSx	81885	antisense	Downstream
2319746	10325876	10325913	KIF1B	+	10253446	-	AluSx	72430	antisense	Downstream
2319746	10325876	10325913	KIF1B	+	10253889	-	AluSx	71987	antisense	Downstream
2319746	10325876	10325913	KIF1B	+	10268760	-	AluSx	57116	antisense	Downstream
2319746	10325876	10325913	KIF1B	+	10273202	-	AluSx	52674	antisense	Downstream
2319746	10325876	10325913	KIF1B	+	10276116	-	AluSx	49760	antisense	Downstream
2319768	10347763	10347827	KIF1B	+	10197010	-	AluSx	150753	antisense	Downstream
2319768	10347763	10347827	KIF1B	+	10203383	-	AluSx	144380	antisense	Downstream
2319768	10347763	10347827	KIF1B	+	10205927	-	AluSx	141836	antisense	Downstream
2319768	10347763	10347827	KIF1B	+	10206837	-	AluSx	140926	antisense	Downstream
2319768	10347763	10347827	KIF1B	+	10217610	-	AluSx	130153	antisense	Downstream
2319768	10347763	10347827	KIF1B	+	10222486	-	AluSx	125277	antisense	Downstream
2319768	10347763	10347827	KIF1B	+	10225237	-	AluSx	122526	antisense	Downstream
2319768	10347763	10347827	KIF1B	+	10227035	-	AluSx	120728	antisense	Downstream
2319768	10347763	10347827	KIF1B	+	10227333	-	AluSx	120430	antisense	Downstream
2319768	10347763	10347827	KIF1B	+	10239432	-	AluSx	108331	antisense	Downstream
2319768	10347763	10347827	KIF1B	+	10242223	-	AluSx	105540	antisense	Downstream
2319768	10347763	10347827	KIF1B	+	10243687	-	AluSx	104076	antisense	Downstream
2319768	10347763	10347827	KIF1B	+	10243991	-	AluSx	103772	antisense	Downstream
2319768	10347763	10347827	KIF1B	+	10253446	-	AluSx	94317	antisense	Downstream
2319768	10347763	10347827	KIF1B	+	10253889	-	AluSx	93874	antisense	Downstream
2319768	10347763	10347827	KIF1B	+	10268760	+	AluSx	79003	sense	Downstream
2319768	10347763	10347827	KIF1B	+	10273202	+	AluSx	74561	sense	Downstream
2319768	10347763	10347827	KIF1B	+	10276116	+	AluSx	71647	sense	Downstream
2319772	10348084	10348139	KIF1B	+	10197010	+	AluSx	151074	sense	Downstream
2319772	10348084	10348139	KIF1B	+	10203383	+	AluSx	144701	sense	Downstream
2319772	10348084	10348139	KIF1B	+	10205927	+	AluSx	142157	sense	Downstream
2319772	10348084	10348139	KIF1B	+	10206837	+	AluSx	141247	sense	Downstream
2319772	10348084	10348139	KIF1B	+	10217610	+	AluSx	130474	sense	Downstream
2319772	10348084	10348139	KIF1B	+	10222486	+	AluSx	125598	sense	Downstream
2319772	10348084	10348139	KIF1B	+	10225237	+	AluSx	122847	sense	Downstream
2319772	10348084	10348139	KIF1B	+	10227035	+	AluSx	121049	sense	Downstream
2319772	10348084	10348139	KIF1B	+	10227333	+	AluSx	120751	sense	Downstream
2319772	10348084	10348139	KIF1B	+	10239432	+	AluSx	108652	sense	Downstream
2319772	10348084	10348139	KIF1B	+	10242223	+	AluSx	105861	sense	Downstream
2319772	10348084	10348139	KIF1B	+	10243687	+	AluSx	104397	sense	Downstream
2319772	10348084	10348139	KIF1B	+	10243991	+	AluSx	104093	sense	Downstream
2319772	10348084	10348139	KIF1B	+	10253446	+	AluSx	94638	sense	Downstream
2319772	10348084	10348139	KIF1B	+	10253889	+	AluSx	94195	sense	Downstream
2319772	10348084	10348139	KIF1B	+	10268760	+	AluSx	79324	sense	Downstream
2319772	10348084	10348139	KIF1B	+	10273202	+	AluSx	74882	sense	Downstream
2319772	10348084	10348139	KIF1B	+	10276116	+	AluSx	71968	sense	Downstream
3781856	19644388	19644459	LAMA3	+	19526309	-	AluSx	118079	antisense	Downstream
3781856	19644388	19644459	LAMA3	+	19532244	-	AluSx	112144	antisense	Downstream
3781856	19644388	19644459	LAMA3	+	19551590	-	AluSx	92798	antisense	Downstream
3781856	19644388	19644459	LAMA3	+	19562885	-	AluSx	81503	antisense	Downstream
3781856	19644388	19644459	LAMA3	+	19574991	-	AluY	69397	antisense	Downstream
3781856	19644388	19644459	LAMA3	+	19576097	-	AluY	68291	antisense	Downstream
3781856	19644388	19644459	LAMA3	+	19593235	-	AluY	51153	antisense	Downstream
3781856	19644388	19644459	LAMA3	+	19596894	-	AluY	47494	antisense	Downstream
3781856	19644388	19644459	LAMA3	+	19624926	-	AluSg	19462	antisense	Downstream
3781889	19676452	19676480	LAMA3	+	19526309	-	AluSp	150143	antisense	Downstream
3781889	19676452	19676480	LAMA3	+	19532244	-	AluY	144208	antisense	Downstream
3781889	19676452	19676480	LAMA3	+	19551590	-	AluY	124862	antisense	Downstream
3781889	19676452	19676480	LAMA3	+	19562885	-	AluY	113567	antisense	Downstream
3781889	19676452	19676480	LAMA3	+	19574991	-	AluY	101461	antisense	Downstream
3781889	19676452	19676480	LAMA3	+	19576097	-	AluSx	100355	antisense	Downstream
3781889	19676452	19676480	LAMA3	+	19593235	-	AluSx	83217	antisense	Downstream
3781889	19676452	19676480	LAMA3	+	19596894	-	AluSx	79558	antisense	Downstream
3781889	19676452	19676480	LAMA3	+	19624926	-	AluSx	51526	antisense	Downstream
3781889	19676452	19676480	LAMA3	+	19647581	-	AluSx	28871	antisense	Downstream
3781906	19695608	19695758	LAMA3	+	19526309	-	AluSx	169299	antisense	Downstream
3781906	19695608	19695758	LAMA3	+	19532244	-	AluSx	163364	antisense	Downstream
3781906	19695608	19695758	LAMA3	+	19551590	-	AluSc	144018	antisense	Downstream
3781906	19695608	19695758	LAMA3	+	19562885	-	AluSc	132723	antisense	Downstream
3781906	19695608	19695758	LAMA3	+	19574991	-	AluSc	120617	antisense	Downstream
3781906	19695608	19695758	LAMA3	+	19576097	-	AluSc	119511	antisense	Downstream
3781906	19695608	19695758	LAMA3	+	19593235	+	AluSg	102373	sense	Downstream
3781906	19695608	19695758	LAMA3	+	19596894	+	AluSg	98714	sense	Downstream
3781906	19695608	19695758	LAMA3	+	19624926	+	AluSg	70682	sense	Downstream
3781906	19695608	19695758	LAMA3	+	19647581	+	AluSg	48027	sense	Downstream
3781856	19644388	19644459	LAMA3	+	19526309	+	AluSx	118079	sense	Downstream
3781856	19644388	19644459	LAMA3	+	19532244	+	AluSx	112144	sense	Downstream
3781856	19644388	19644459	LAMA3	+	19551590	+	AluSx	92798	sense	Downstream
3781856	19644388	19644459	LAMA3	+	19562885	+	AluSx	81503	sense	Downstream
3781856	19644388	19644459	LAMA3	+	19574991	+	AluSx	69397	sense	Downstream
3781856	19644388	19644459	LAMA3	+	19576097	+	AluSx	68291	sense	Downstream
3781856	19644388	19644459	LAMA3	+	19593235	+	AluSx	51153	sense	Downstream
3781856	19644388	19644459	LAMA3	+	19596894	+	AluSx	47494	sense	Downstream
3781856	19644388	19644459	LAMA3	+	19624926	+	AluSx	19462	sense	Downstream
3781889	19676452	19676480	LAMA3	+	19526309	-	AluY	150143	antisense	Downstream
3781889	19676452	19676480	LAMA3	+	19532244	-	AluY	144208	antisense	Downstream
3781889	19676452	19676480	LAMA3	+	19551590	-	AluSg/x	124862	antisense	Downstream
3781889	19676452	19676480	LAMA3	+	19562885	-	AluSg/x	113567	antisense	Downstream
3781889	19676452	19676480	LAMA3	+	19574991	-	AluY	101461	antisense	Downstream
3781889	19676452	19676480	LAMA3	+	19576097	-	AluY	100355	antisense	Downstream
3781889	19676452	19676480	LAMA3	+	19593235	-	AluY	83217	antisense	Downstream
3781889	19676452	19676480	LAMA3	+	19596894	-	AluY	79558	antisense	Downstream
3781889	19676452	19676480	LAMA3	+	19624926	-	AluY	51526	antisense	Downstream
3781889	19676452	19676480	LAMA3	+	19647581	-	AluY	28871	antisense	Downstream
3781906	19695608	19695758	LAMA3	+	19526309	-	AluJo	169299	antisense	Downstream
3781906	19695608	19695758	LAMA3	+	19532244	-	AluSq	163364	antisense	Downstream
3781906	19695608	19695758	LAMA3	+	19551590	-	AluSq	144018	antisense	Downstream
3781906	19695608	19695758	LAMA3	+	19562885	-	AluSq	132723	antisense	Downstream
3781906	19695608	19695758	LAMA3	+	19574991	-	AluSq	120617	antisense	Downstream
3781906	19695608	19695758	LAMA3	+	19576097	-	FRAM	119511	antisense	Downstream
3781906	19695608	19695758	LAMA3	+	19593235	-	FRAM	102373	antisense	Downstream
3781906	19695608	19695758	LAMA3	+	19596894	-	AluSx	98714	antisense	Downstream
3781906	19695608	19695758	LAMA3	+	19624926	-	AluSx	70682	antisense	Downstream
3781906	19695608	19695758	LAMA3	+	19647581	-	AluSg	48027	antisense	Downstream
3414809	49738122	49738151	LETMD1	+	49737751	-	AluSx	371	antisense	Downstream
3414809	49738122	49738151	LETMD1	+	49737751	-	AluSp	371	antisense	Downstream
2361314	154370819	154370878	LMNA	+	154353055	-	AluSq	17764	antisense	Downstream
2361314	154370819	154370878	LMNA	+	154360779	-	AluSq	10040	antisense	Downstream
2361314	154370819	154370878	LMNA	+	154364009	+	FRAM	6810	sense	Downstream
2361326	154373455	154373518	LMNA	+	154353055	-	AluY	20400	antisense	Downstream
2361326	154373455	154373518	LMNA	+	154360779	+	AluSp	12676	sense	Downstream
2361326	154373455	154373518	LMNA	+	154364009	-	AluSp	9446	antisense	Downstream
2361314	154370819	154370878	LMNA	+	154353055	-	AluSc	17764	antisense	Downstream
2361314	154370819	154370878	LMNA	+	154360779	-	AluSg	10040	antisense	Downstream
2361314	154370819	154370878	LMNA	+	154364009	+	AluSx	6810	sense	Downstream
2361326	154373455	154373518	LMNA	+	154353055	-	AluY	20400	antisense	Downstream
2361326	154373455	154373518	LMNA	+	154360779	-	AluSq	12676	antisense	Downstream
2361326	154373455	154373518	LMNA	+	154364009	-	AluJo	9446	antisense	Downstream
2361314	154370819	154370878	LMNA	+	154353055	+	AluY	17764	sense	Downstream
2361314	154370819	154370878	LMNA	+	154360779	+	AluSq	10040	sense	Downstream
2361314	154370819	154370878	LMNA	+	154364009	-	AluSx	6810	antisense	Downstream
2361326	154373455	154373518	LMNA	+	154353055	+	AluY	20400	sense	Downstream
2361326	154373455	154373518	LMNA	+	154360779	+	AluSx	12676	sense	Downstream
2361326	154373455	154373518	LMNA	+	154364009	+	AluY	9446	sense	Downstream
2844466	179155324	179155350	MAML1	+	179095070	+	AluSx	60254	sense	Downstream
2844466	179155324	179155350	MAML1	+	179095935	+	AluSg	59389	sense	Downstream
2844466	179155324	179155350	MAML1	+	179099953	+	AluSg	55371	sense	Downstream
2844466	179155324	179155350	MAML1	+	179103049	-	AluSx	52275	antisense	Downstream
2844466	179155324	179155350	MAML1	+	179104219	-	AluSx	51105	antisense	Downstream
2844466	179155324	179155350	MAML1	+	179104584	+	AluSx	50740	sense	Downstream
2844466	179155324	179155350	MAML1	+	179108810	+	AluSx	46514	sense	Downstream
2844466	179155324	179155350	MAML1	+	179112289	+	AluY	43035	sense	Downstream
2844466	179155324	179155350	MAML1	+	179113345	+	AluY	41979	sense	Downstream
2844466	179155324	179155350	MAML1	+	179114137	+	AluY	41187	sense	Downstream
2934832	161427617	161427665	MAP3K4	+	161343689	-	AluSx	83928	antisense	Downstream
2934832	161427617	161427665	MAP3K4	+	161360505	-	AluYd8	67112	antisense	Downstream
2934832	161427617	161427665	MAP3K4	+	161367228	-	AluYd8	60389	antisense	Downstream
2934832	161427617	161427665	MAP3K4	+	161378516	-	AluYd8	49101	antisense	Downstream
2934832	161427617	161427665	MAP3K4	+	161343689	+	AluSg	83928	sense	Downstream
2934832	161427617	161427665	MAP3K4	+	161360505	+	AluSg	67112	sense	Downstream
2934832	161427617	161427665	MAP3K4	+	161367228	+	AluY	60389	sense	Downstream
2934832	161427617	161427665	MAP3K4	+	161378516	+	AluSx	49101	sense	Downstream
2376951	204969364	204969443	MAPKAPK2	+	204928681	+	AluY	40683	sense	Downstream
2376951	204969364	204969443	MAPKAPK2	+	204967664	+	AluSx	1700	sense	Downstream
2376951	204969364	204969443	MAPKAPK2	+	204928681	+	AluSx	40683	sense	Downstream
2376951	204969364	204969443	MAPKAPK2	+	204967664	+	AluSx	1700	sense	Downstream
2964401	90438639	90438668	MDN1	-	90444711	-	AluSx	-6072	sense	Downstream
2964401	90438639	90438668	MDN1	-	90449090	-	AluSx	-10451	sense	Downstream
2964401	90438639	90438668	MDN1	-	90452807	+	AluSx	-14168	antisense	Downstream
2964401	90438639	90438668	MDN1	-	90480421	-	AluSx	-41782	sense	Downstream
2964401	90438639	90438668	MDN1	-	90514273	-	AluSq	-75634	sense	Downstream
2964401	90438639	90438668	MDN1	-	90514708	-	AluYa5	-76069	sense	Downstream
2964401	90438639	90438668	MDN1	-	90523303	+	AluJb	-84664	antisense	Downstream
2964401	90438639	90438668	MDN1	-	90526146	+	AluJb	-87507	antisense	Downstream
2964401	90438639	90438668	MDN1	-	90526270	+	AluJb	-87631	antisense	Downstream
2964401	90438639	90438668	MDN1	-	90527548	+	AluSx	-88909	antisense	Downstream
2964401	90438639	90438668	MDN1	-	90536786	+	AluSx	-98147	antisense	Downstream
2964401	90438639	90438668	MDN1	-	90540347	+	AluSx	-101708	antisense	Downstream
2964401	90438639	90438668	MDN1	-	90545268	+	AluY	-106629	antisense	Downstream
2964401	90438639	90438668	MDN1	-	90550364	+	AluY	-111725	antisense	Downstream
2964401	90438639	90438668	MDN1	-	90557405	+	AluY	-118766	antisense	Downstream
2964401	90438639	90438668	MDN1	-	90562337	+	AluY	-123698	antisense	Downstream
2964401	90438639	90438668	MDN1	-	90564564	+	AluY	-125925	antisense	Downstream
2964401	90438639	90438668	MDN1	-	90564884	+	AluY	-126245	antisense	Downstream
2964401	90438639	90438668	MDN1	-	90573100	+	AluY	-134461	antisense	Downstream
2964401	90438639	90438668	MDN1	-	90584701	+	AluY	-146062	antisense	Downstream
2964415	90445070	90445180	MDN1	-	90449090	-	AluSg	-4020	sense	Downstream
2964415	90445070	90445180	MDN1	-	90452807	-	AluY	-7737	sense	Downstream
2964415	90445070	90445180	MDN1	-	90480421	-	AluY	-35351	sense	Downstream
2964415	90445070	90445180	MDN1	-	90514273	-	AluSg	-69203	sense	Downstream
2964415	90445070	90445180	MDN1	-	90514708	-	AluSp	-69638	sense	Downstream
2964415	90445070	90445180	MDN1	-	90523303	-	AluY	-78233	sense	Downstream
2964415	90445070	90445180	MDN1	-	90526146	-	AluSx	-81076	sense	Downstream
2964415	90445070	90445180	MDN1	-	90526270	-	AluY	-81200	sense	Downstream
2964415	90445070	90445180	MDN1	-	90527548	-	AluSg	-82478	sense	Downstream
2964415	90445070	90445180	MDN1	-	90536786	-	AluSq	-91716	sense	Downstream
2964415	90445070	90445180	MDN1	-	90540347	-	AluSx	-95277	sense	Downstream
2964415	90445070	90445180	MDN1	-	90545268	-	AluY	-100198	sense	Downstream
2964415	90445070	90445180	MDN1	-	90550364	-	AluSx	-105294	sense	Downstream
2964415	90445070	90445180	MDN1	-	90557405	-	AluSx	-112335	sense	Downstream
2964415	90445070	90445180	MDN1	-	90562337	+	AluSx	-117267	antisense	Downstream
2964415	90445070	90445180	MDN1	-	90564564	-	AluSx	-119494	sense	Downstream
2964415	90445070	90445180	MDN1	-	90564884	-	AluSq	-119814	sense	Downstream
2964415	90445070	90445180	MDN1	-	90573100	-	AluY	-128030	sense	Downstream
2964415	90445070	90445180	MDN1	-	90584701	-	AluSg/x	-139631	sense	Downstream
3080100	151510510	151510552	MLL3	-	151537119	+	AluJo	-26609	antisense	Downstream
3080100	151510510	151510552	MLL3	-	151537417	+	AluJo	-26907	antisense	Downstream
3080100	151510510	151510552	MLL3	-	151540008	+	AluSg	-29498	antisense	Downstream
3080100	151510510	151510552	MLL3	-	151543474	+	AluSg	-32964	antisense	Downstream
3080100	151510510	151510552	MLL3	-	151583310	+	AluSx	-72800	antisense	Downstream
3080100	151510510	151510552	MLL3	-	151599634	+	AluSx	-89124	antisense	Downstream
3080100	151510510	151510552	MLL3	-	151616493	+	AluSc	-105983	antisense	Downstream
3080100	151510510	151510552	MLL3	-	151654841	+	AluSc	-144331	antisense	Downstream
3080100	151510510	151510552	MLL3	-	151655918	+	AluSg	-145408	antisense	Downstream
3080100	151510510	151510552	MLL3	-	151662412	+	AluSg	-151902	antisense	Downstream
3080100	151510510	151510552	MLL3	-	151672947	+	AluY	-162437	antisense	Downstream
3080100	151510510	151510552	MLL3	-	151684536	+	AluY	-174026	antisense	Downstream
3080100	151510510	151510552	MLL3	-	151685492	-	AluJo	-174982	sense	Downstream
3080100	151510510	151510552	MLL3	-	151698154	-	AluJo	-187644	sense	Downstream
3080100	151510510	151510552	MLL3	-	151702843	+	AluY	-192333	antisense	Downstream
3080100	151510510	151510552	MLL3	-	151713572	+	AluY	-203062	antisense	Downstream
3080100	151510510	151510552	MLL3	-	151717550	+	AluY	-207040	antisense	Downstream
3080100	151510510	151510552	MLL3	-	151729651	+	AluY	-219141	antisense	Downstream
3080100	151510510	151510552	MLL3	-	151732994	+	AluSx	-222484	antisense	Downstream
3080100	151510510	151510552	MLL3	-	151737691	+	AluSx	-227181	antisense	Downstream
3080100	151510510	151510552	MLL3	-	151738372	+	AluYd8	-227862	antisense	Downstream
3080100	151510510	151510552	MLL3	-	151740361	+	AluYd8	-229851	antisense	Downstream
3080100	151510510	151510552	MLL3	-	151741845	+	AluSg	-231335	antisense	Downstream
3080100	151510510	151510552	MLL3	-	151744165	+	AluSg	-233655	antisense	Downstream
3080100	151510510	151510552	MLL3	-	151744509	+	AluY	-233999	antisense	Downstream
3080100	151510510	151510552	MLL3	-	151744684	+	AluY	-234174	antisense	Downstream
3080100	151510510	151510552	MLL3	-	151747311	+	AluY	-236801	antisense	Downstream
3080100	151510510	151510552	MLL3	-	151750415	+	AluY	-239905	antisense	Downstream
3080100	151510510	151510552	MLL3	-	151750977	+	AluSx	-240467	antisense	Downstream
3080100	151510510	151510552	MLL3	-	151751300	+	AluSx	-240790	antisense	Downstream
3080100	151510510	151510552	MLL3	-	151758089	+	AluY	-247579	antisense	Downstream
3080186	151686626	151686653	MLL3	-	151698154	+	AluY	-11528	antisense	Downstream
3080186	151686626	151686653	MLL3	-	151702843	+	AluY	-16217	antisense	Downstream
3080186	151686626	151686653	MLL3	-	151713572	-	AluJo	-26946	sense	Downstream
3080186	151686626	151686653	MLL3	-	151717550	+	AluSx	-30924	antisense	Downstream
3080186	151686626	151686653	MLL3	-	151729651	+	AluY	-43025	antisense	Downstream
3080186	151686626	151686653	MLL3	-	151732994	+	AluY	-46368	antisense	Downstream
3080186	151686626	151686653	MLL3	-	151737691	-	FRAM	-51065	sense	Downstream
3080186	151686626	151686653	MLL3	-	151738372	-	FRAM	-51746	sense	Downstream
3080186	151686626	151686653	MLL3	-	151740361	+	AluYg6	-53735	antisense	Downstream
[truncated: 794 more rows]

## Sheet: 78_genes_HSF_within_5kb
Exon-array Probeset ID	probe_start	probe_end	gene_name	strand	HSF_postion	Alu_strand	sub_family	distance_from_probe_start	Alu_orientation	HSF orientation wrt antisense signal
2889512	177582470	177582539	AGXT2L2	-	177577766	+	AluY	4704	antisense	Upstream
2898506	24603210	24603366	ALDH5A1	+	24607950	+	AluY	-4740	sense	Upstream
2621832	48937154	48937241	ARIH2	+	48937209	-	AluY	-55	antisense	Upstream
2621832	48937154	48937241	ARIH2	+	48937626	+	FRAM	-472	sense	Upstream
2621832	48937154	48937241	ARIH2	+	48938231	+	AluSq	-1077	sense	Upstream
2316016	1437782	1437812	ATAD3A	+	1441732	-	AluSx	-3950	antisense	Upstream
2336276	52294589	52294639	BTF3L4	+	52296937	+	AluSp	-2348	sense	Upstream
2320475	11788906	11788941	CLCN6	+	11793795	+	AluSx	-4889	sense	Upstream
3654733	28410535	28410576	CLN3	-	28407735	+	AluY	2800	antisense	Upstream
3654733	28410535	28410576	CLN3	-	28408821	-	AluSx	1714	sense	Upstream
3654733	28410535	28410576	CLN3	-	28409208	-	AluSx	1327	sense	Upstream
3654733	28410535	28410576	CLN3	-	28409524	-	AluJb	1011	sense	Upstream
2477132	36545197	36545269	CRIM1	+	36546608	-	AluSg	-1411	antisense	Upstream
2830965	138146922	138146949	CTNNA1	+	138148725	-	AluSx	-1803	antisense	Upstream
3695207	65319112	65319170	DYNC1LI2	-	65316827	+	AluJo	2285	antisense	Upstream
2400396	21050505	21050558	EIF4G3	-	21048069	+	AluSq	2436	antisense	Upstream
3832438	43585633	43585688	FAM98C	+	43588412	+	AluSx	-2779	sense	Upstream
3832438	43585633	43585688	FAM98C	+	43588717	-	AluSq	-3084	antisense	Upstream
3602528	73983359	73983391	FBXO22	+	73984295	-	AluY	-936	antisense	Upstream
3191594	132444833	132444861	FUBP3	+	132449628	-	AluSx	-4795	antisense	Upstream
3007698	72255401	72255437	GTF2IP1	+	72256701	-	AluSg	-1300	antisense	Upstream
3686204	27411457	27411501	GTF3C1	-	27406557	+	AluJb	4900	antisense	Upstream
3192656	134896271	134896371	GTF3C5	+	134896635	-	AluJo	-364	antisense	Upstream
3614957	26095263	26095326	HERC2	-	26090758	-	AluJo	4505	sense	Upstream
3449361	30734749	30734778	IPO8	-	30730046	+	AluSg/x	4703	antisense	Upstream
2608540	4681822	4681852	ITPR1	+	4685227	+	AluY	-3405	sense	Upstream
3589907	38485320	38485401	IVD	+	38489403	+	AluSg	-4083	sense	Upstream
2450379	198811360	198811440	KIF14	-	198806943	+	AluSx	4417	antisense	Upstream
2319664	10193359	10193384	KIF1B	+	10197010	-	AluY	-3651	antisense	Upstream
2319746	10325876	10325913	KIF1B	+	10327731	+	FRAM	-1855	sense	Upstream
2319768	10347763	10347827	KIF1B	+	10348825	+	AluSq	-1062	sense	Upstream
3781856	19644388	19644459	LAMA3	+	19647581	-	AluSg	-3193	antisense	Upstream
3781906	19695608	19695758	LAMA3	+	19699356	-	FAM	-3748	antisense	Upstream
2361298	154351084	154351127	LMNA	+	154353055	-	AluSq	-1971	antisense	Upstream
2563103	87156555	87156694	LOC285074	-	87151901	+	AluY	4654	antisense	Upstream
2844412	179092562	179092662	MAML1	+	179095070	-	AluY	-2508	antisense	Upstream
2844412	179092562	179092662	MAML1	+	179095935	+	AluJo	-3373	sense	Upstream
2964415	90445070	90445180	MDN1	-	90444711	-	AluJb	359	sense	Upstream
3080186	151686626	151686653	MLL3	-	151684536	+	AluSg/x	2090	antisense	Upstream
3080186	151686626	151686653	MLL3	-	151685492	+	AluSg/x	1134	antisense	Upstream
3719917	34129303	34129338	MLLT6	+	34133597	-	AluSq	-4294	antisense	Upstream
3166939	33337045	33337114	NFX1	+	33341082	+	AluSc	-4037	sense	Upstream
2842960	176493527	176493554	NSD1	+	176498322	+	AluSx	-4795	sense	Upstream
3190858	130795667	130795775	NUP188	+	130798325	-	AluSp/q	-2658	antisense	Upstream
2663614	13388362	13388513	NUP210	-	13383877	-	AluSg1	4485	sense	Upstream
2829590	134268728	134268800	PCBD2	+	134269868	+	AluY	-1140	sense	Upstream
3134148	48972311	48972407	PRKDC	-	48971702	+	AluSx	609	antisense	Upstream
3134198	49035239	49035284	PRKDC	-	49030517	+	AluSx	4722	antisense	Upstream
3134198	49035239	49035284	PRKDC	-	49031417	+	AluSg/x	3822	antisense	Upstream
3134198	49035239	49035284	PRKDC	-	49034734	+	AluSg/x	505	antisense	Upstream
3740514	1523804	1523922	PRPF8	-	1521837	-	AluY	1967	sense	Upstream
3890872	56318232	56318384	RAB22A	+	56321026	-	AluSx	-2794	antisense	Upstream
2334658	46499523	46499610	RAD54L	+	46503634	+	AluSx	-4111	sense	Upstream
3662350	55470485	55470635	SLC12A3	+	55474769	+	AluSc	-4284	sense	Upstream
3662354	55475463	55475615	SLC12A3	+	55478693	+	AluSx	-3230	sense	Upstream
3662354	55475463	55475615	SLC12A3	+	55478879	+	AluSx	-3416	sense	Upstream
3662354	55475463	55475615	SLC12A3	+	55479597	+	AluY	-4134	sense	Upstream
3662354	55475463	55475615	SLC12A3	+	55480047	+	AluY	-4584	sense	Upstream
3866290	51977620	51977646	SLC1A5	-	51974463	-	AluY	3157	sense	Upstream
3866290	51977620	51977646	SLC1A5	-	51976637	-	AluY	983	sense	Upstream
3452253	44878683	44878789	SLC38A1	-	44877499	+	AluY	1184	antisense	Upstream
2528736	220181045	220181074	STK11IP	+	220183444	-	AluSg	-2399	antisense	Upstream
3912764	60006000	60006033	TAF4	-	60004256	-	AluSx	1744	sense	Upstream
3912764	60006000	60006033	TAF4	-	60005192	-	AluSx	808	sense	Upstream
3944953	36472193	36472274	TRIOBP	+	36475847	-	AluSp	-3654	antisense	Upstream
3952942	18298556	18298618	TXNRD2	-	18293628	+	AluY	4928	antisense	Upstream
3952948	18309258	18309307	TXNRD2	-	18307710	-	AluY	1548	sense	Upstream
2399611	19409194	19409329	UBR4	-	19407490	+	AluSp	1704	antisense	Upstream
2555406	61428508	61428557	USP34	-	61426918	-	AluY	1590	sense	Upstream
2555406	61428508	61428557	USP34	-	61427413	-	AluY	1095	sense	Upstream
3590205	38973968	38974135	VPS18	+	38977532	+	AluSp	-3564	sense	Upstream
3590214	38978756	38978787	VPS18	+	38981678	+	AluSq	-2922	sense	Upstream
2475315	29011898	29011977	WDR43	+	29016675	+	AluYa5/8	-4777	sense	Upstream
2954749	43649267	43649300	XPO5	-	43645390	+	AluY	3877	antisense	Upstream
3649918	16054103	16054149	ABCC1	+	16052202	+	AluSq	1901	sense	Downstream
2485809	65349203	65349241	ACTR2	+	65348550	-	AluY	653	antisense	Downstream
3606353	83888009	83888076	AKAP13	+	83883141	-	AluSx	4868	antisense	Downstream
2621832	48937154	48937241	ARIH2	+	48933469	-	AluSx	3685	antisense	Downstream
2621872	48995644	48995676	ARIH2	+	48993585	+	AluSc	2059	sense	Downstream
3014778	98886276	98886354	CPSF4	+	98882903	-	AluSp	3373	antisense	Downstream
3014778	98886276	98886354	CPSF4	+	98883224	-	AluSg	3052	antisense	Downstream
2830965	138146922	138146949	CTNNA1	+	138143853	-	AluY	3069	antisense	Downstream
3583716	20549893	20549946	CYFIP1	+	20545431	-	AluYa5	4462	antisense	Downstream
2611562	13587816	13587892	FBLN2	+	13584350	+	AluSp	3466	sense	Downstream
2611562	13587816	13587892	FBLN2	+	13584468	+	AluSp	3348	sense	Downstream
3007705	72257488	72258014	GTF2IP1	+	72256701	-	AluY	787	antisense	Downstream
3056622	74251653	74251687	GTF2IP1	-	74254175	-	AluSx	-2522	sense	Downstream
3056622	74251653	74251687	GTF2IP1	-	74254359	-	AluSx	-2706	sense	Downstream
2545685	27403050	27403083	GTF3C2	-	27406459	-	AluSp	-3409	sense	Downstream
2855528	43334551	43334773	HMGCS1	-	43335451	+	AluY	-900	antisense	Downstream
4009334	53580292	53580337	HUWE1	-	53585222	+	AluY	-4930	antisense	Downstream
2608540	4681822	4681852	ITPR1	+	4679299	+	AluSx	2523	sense	Downstream
2832996	141298299	141298329	KIAA0141	+	141296259	+	AluSp	2040	sense	Downstream
3963250	43012796	43012838	KIAA1644	-	43015796	-	AluSx	-3000	sense	Downstream
2450379	198811360	198811440	KIF14	-	198812171	+	AluSx	-811	antisense	Downstream
2450379	198811360	198811440	KIF14	-	198813394	+	AluSg	-2034	antisense	Downstream
2450379	198811360	198811440	KIF14	-	198815302	+	AluSg	-3942	antisense	Downstream
2319746	10325876	10325913	KIF1B	+	10324384	-	AluSg	1492	antisense	Downstream
3414809	49738122	49738151	LETMD1	+	49737751	-	AluSx	371	antisense	Downstream
2376951	204969364	204969443	MAPKAPK2	+	204967664	+	AluSx	1700	sense	Downstream
2964415	90445070	90445180	MDN1	-	90449090	-	AluSg	-4020	sense	Downstream
3719933	34134624	34134681	MLLT6	+	34133597	-	AluJo	1027	antisense	Downstream
2365993	166025547	166025684	MPZL1	+	166021729	+	AluY	3818	sense	Downstream
3166939	33337045	33337114	NFX1	+	33334804	+	AluSc	2241	sense	Downstream
2604013	233493397	233493434	NGEF	-	233494531	-	AluSx	-1134	sense	Downstream
2604013	233493397	233493434	NGEF	-	233495966	-	AluSx	-2569	sense	Downstream
3190858	130795667	130795775	NUP188	+	130794083	-	AluSx	1584	antisense	Downstream
3709545	8099588	8099724	PFAS	+	8096277	+	AluJo	3311	sense	Downstream
3709565	8109330	8109509	PFAS	+	8104743	-	AluY	4587	antisense	Downstream
3709565	8109330	8109509	PFAS	+	8105355	-	AluSg	3975	antisense	Downstream
3709565	8109330	8109509	PFAS	+	8105791	-	AluSq	3539	antisense	Downstream
3533457	38720181	38720234	PNN	+	38717768	-	AluY	2413	antisense	Downstream
3134148	48972311	48972407	PRKDC	-	48974698	-	AluSg	-2387	sense	Downstream
3134148	48972311	48972407	PRKDC	-	48975904	-	AluSq	-3593	sense	Downstream
3740514	1523804	1523922	PRPF8	-	1528469	+	AluSg/x	-4665	antisense	Downstream
2334658	46499523	46499610	RAD54L	+	46494771	+	AluY	4752	sense	Downstream
2334658	46499523	46499610	RAD54L	+	46494798	+	AluSx	4725	sense	Downstream
2395277	8346704	8346729	RERE	-	8351063	+	AluY	-4359	antisense	Downstream
3845007	1064574	1064631	SBNO2	-	1069279	+	AluY	-4705	antisense	Downstream
2437003	153207304	153207356	SHC1	-	153211287	+	AluY	-3983	antisense	Downstream
2437006	153207877	153207911	SHC1	-	153212553	+	AluY	-4676	antisense	Downstream
3662354	55475463	55475615	SLC12A3	+	55474769	+	AluY	694	sense	Downstream
3662369	55493803	55493918	SLC12A3	+	55489747	+	AluSx	4056	sense	Downstream
3866279	51970204	51970243	SLC1A5	-	51974463	-	AluY	-4259	sense	Downstream
3866290	51977620	51977646	SLC1A5	-	51978505	-	AluY	-885	sense	Downstream
3997381	1466222	1466288	SLC25A6	-	1468914	+	AluJb	-2692	antisense	Downstream
3229906	138398233	138398300	SNAPC4	-	138398914	+	AluY	-681	antisense	Downstream
3229906	138398233	138398300	SNAPC4	-	138401103	-	AluSq	-2870	sense	Downstream
2528765	220188245	220188300	STK11IP	+	220183444	+	AluJb	4801	sense	Downstream
3264708	114907781	114907817	TCF7L2	+	114906943	-	AluY	838	antisense	Downstream
2676695	53242212	53242320	TKT	-	53246386	+	AluSx	-4174	antisense	Downstream
2676695	53242212	53242320	TKT	-	53246923	+	AluSx	-4711	antisense	Downstream
3944953	36472193	36472274	TRIOBP	+	36470242	-	AluSq	1951	antisense	Downstream
3952942	18298556	18298618	TXNRD2	-	18299626	+	AluY	-1070	antisense	Downstream
3033943	156669348	156669411	UBE3C	+	156668279	+	AluSc	1069	sense	Downstream
2399591	19391384	19391448	UBR4	-	19394288	+	AluSx	-2904	antisense	Downstream
2555288	61270927	61271035	USP34	-	61275534	-	AluSg	-4607	sense	Downstream
3590214	38978756	38978787	VPS18	+	38977532	+	AluY	1224	sense	Downstream
2475315	29011898	29011977	WDR43	+	29008792	+	AluSx	3106	sense	Downstream
3861070	42940966	42941068	ZNF573	-	42941022	+	AluJb	-56	antisense	Downstream
3861070	42940966	42941068	ZNF573	-	42942150	+	AluJb	-1184	antisense	Downstream
3078556	148802819	148802847	ZNF746	-	148804279	-	AluSx	-1460	sense	Downstream
