# Supplementary material for: Heat shock factor binding in Alu repeats expands its involvement in stress through an antisense mechanism
Source: Genome Biol. 2011 Nov 23;12(11):R117. doi: 10.1186/gb-2011-12-11-r117 (PMC3334603; doi:10.1186/gb-2011-12-11-r117)
Supplement: Additional file 6 — Gene Ontology analysis. This file contains the GO category analysis using DAVID for differentially regulated genes. The genes are binned on the basis of the presence of HSF sites exclusively in Alu regions or exclusively in non-Alu regions or in both regions. [file gb-2011-12-11-r117-S6.XLS]

## Sheet: GO_Upreg
GO_category	Non-Alu_&_Alu_UPST	non-Alu_UPST	Alu_UPST	Non-Alu_&_Alu_GENIC	non-Alu_GENIC	Alu_GENIC
GO:0045333~cellular respiration	0.01	0.004		9.3e-07
GO:0015980~energy derivation by oxidation of organic compounds	0.01	0.004		1.4e-06
GO:0006091~generation of precursor metabolites and energy	0.009	0.051		8.5e-05
GO:0006986~response to unfolded protein	0.02	0.01		0.009
GO:0051789~response to protein stimulus	0.02	0.05		0.028
GO:0046907~intracellular transport				0.035
GO:0006412~translation					0.017

## Sheet: GO_Downreg
GO_category	Non-Alu_&_Alu_UPST	non-Alu_UPST	Alu_UPST	Non-Alu_&_Alu_GENIC	non-Alu_GENIC	Alu_GENIC
GO:0045449~regulation of transcription	1.5e-09	8.6e-05		2e-07	4.8e-05
GO:0006357~regulation of transcription from RNA polymerase II promoter	0.00015	0.001		0.00011	0.02
GO:0007049~cell cycle	3e-07	4.9e-05		3.8e-13	0.05
GO:0008283~cell proliferation	0.00039	0.014		0.001	0.02
GO:0042981~regulation of apoptosis	0.00014	0.00045		0.00016	0.01
GO:0051252~regulation of RNA metabolic process	0.00017	0.014		0.006	0.007
GO:0016568~chromatin modification	0.00078			1.6e-06
GO:0051603~proteolysis involved in cellular protein catabolic process	0.02			0.002
GO:0006417~regulation of translation				0.02
GO:0015931~nucleobase, nucleoside, nucleotide and nucleic acid transport				0.02
GO:0015031~protein transport				0.03
GO:0035295~tube development		0.03			0.008
GO:0000910~cytokinesis			0.034
GO:0051640~organelle localization			0.051
