# Supplementary material for: Heat shock factor binding in Alu repeats expands its involvement in stress through an antisense mechanism
Source: Genome Biol. 2011 Nov 23;12(11):R117. doi: 10.1186/gb-2011-12-11-r117 (PMC3334603; doi:10.1186/gb-2011-12-11-r117)
Supplement: Additional file 7 — Genes with HSF sites only in Alu regions. This file contains a list of all the up-regulated genes where the HSF sites in the upstream region are present exclusively in Alu sequences. [file gb-2011-12-11-r117-S7.XLS]

## Sheet: 71_genes_HSF-site_only_in_Alu
NM_ID	gene	Chr	gene_Str	HSF-containg Alu_Strt	HSF-containg Alu_End	Alu_Str	HSF-site genomic_coord
NM_016487	C6orf203	chr6	+	107451870	107452164	-	107451941
NM_003044	SLC6A12	chr12	-	197080	197376	+	197305
NM_003730	RNASET2	chr6	-	167294715	167294980	+	167294944
NM_002970	SAT1	chrX	+	23707822	23708110	+	23707996
NM_002970	SAT1	chrX	+	23709071	23709327	-	23709150
NM_001159390	GUK1	chr1	+	226392558	226392731	-	226392638
NM_001134437	PHLDB2	chr3	+	112932899	112933190	-	112932985
NM_004773	ZNHIT3	chr17	+	31913591	31913884	-	31913662
NM_004546	NDUFB2	chr7	+	140039980	140040277	-	140040054
NM_004546	NDUFB2	chr7	+	140040319	140040569	+	140040458
NM_003526	HIST1H2BC	chr6	-	26233531	26233816	+	26233532
NM_020422	TMEM159	chr16	+	21072943	21073239	+	21073167
NM_014912	CPEB3	chr10	-	94043227	94043528	+	94043461
NM_001122848	SLC6A12	chr12	-	197080	197376	+	197305
NM_001190383	GNE	chr9	-	36250584	36250895	+	36250808
NM_001190383	GNE	chr9	-	36251635	36251939	+	36251862
NM_001010986	ATP11C	chrX	-	138743246	138743529	+	138743381
NM_001010986	ATP11C	chrX	-	138745571	138745878	+	138745794
NM_001010986	ATP11C	chrX	-	138746058	138746358	+	138746282
NM_001029896	WDR45	chrX	-	48826146	48826302	+	48826235
NM_201262	DNAJC12	chr10	-	69269413	69269707	+	69269633
NM_031302	GLT8D2	chr12	-	102971510	102971802	+	102971734
NM_138785	C6orf72	chr6	+	149924555	149924853	-	149924630
NM_004459	BPTF	chr17	+	63248519	63248828	+	63248740
NM_004459	BPTF	chr17	+	63248870	63249168	-	63248946
NM_080737	SYTL4	chrX	-	99875895	99876195	+	99876120
NM_001129896	SYTL4	chrX	-	99875895	99876195	+	99876120
NM_178140	PDZD2	chr5	+	31830249	31830570	-	31830340
NM_178140	PDZD2	chr5	+	31832779	31833106	-	31832867
NM_182641	BPTF	chr17	+	63248519	63248828	+	63248740
NM_182641	BPTF	chr17	+	63248870	63249168	-	63248946
NM_001042465	PSAP	chr10	-	73282685	73282989	+	73282909
NM_001033503	SAR1B	chr5	-	133999566	133999859	+	133999790
NM_174871	PSMD12	chr17	-	62793864	62794177	+	62794088
NM_022750	PARP12	chr7	-	139411329	139411620	+	139411554
NM_005476	GNE	chr9	-	36250584	36250895	+	36250808
NM_005476	GNE	chr9	-	36251635	36251939	+	36251862
NM_004281	BAG3	chr10	+	121397228	121397525	-	121397300
NM_004281	BAG3	chr10	+	121398767	121399062	-	121398845
NM_021018	HIST1H3F	chr6	-	26362065	26362364	+	26362289
NM_005066	SFPQ	chr1	-	35432485	35432653	+	35432576
NM_005066	SFPQ	chr1	-	35435376	35435672	+	35435599
NM_015471	NSL1	chr1	-	211033963	211034262	+	211034188
NM_002816	PSMD12	chr17	-	62793864	62794177	+	62794088
NM_005536	IMPA1	chr8	-	82762291	82762583	+	82762516
NM_182648	BAZ1A	chr14	-	34418203	34418514	+	34418427
NM_153485	NUP155	chr5	-	37409981	37410292	+	37410204
NM_001144878	IMPA1	chr8	-	82762291	82762583	+	82762516
NM_001168320	TSPAN9	chr12	+	3052277	3052553	-	3052343
NM_001168320	TSPAN9	chr12	+	3054521	3054818	-	3054598
NM_018561	USP49	chr6	-	41973156	41973455	+	41973378
NM_018561	USP49	chr6	-	41974462	41974771	+	41974687
NM_018561	USP49	chr6	-	41975732	41975959	+	41975888
NR_026761	C1orf97	chr1	+	209621151	209621448	-	209621219
NM_004298	NUP155	chr5	-	37409981	37410292	+	37410204
NM_001042549	NSL1	chr1	-	211033963	211034262	+	211034188
NM_013448	BAZ1A	chr14	-	34418203	34418514	+	34418427
NM_003142	SSB	chr2	+	170360569	170360875	-	170360653
NM_003115	UAP1	chr1	+	160795309	160795604	-	160795384
NM_001018113	FANCB	chrX	-	14805734	14806034	+	14805963
NR_002190	SUMO1P3	chr1	+	158549833	158550126	-	158549904
NM_001178137	CPEB3	chr10	-	93995790	93996102	+	93996013
NM_001166588	EIF2B3	chr1	-	45229496	45229804	+	45229537
NM_001166588	EIF2B3	chr1	-	45229496	45229804	+	45229721
NM_025125	C10orf57	chr10	+	81826939	81827230	-	81827012
NR_027783	SAT1	chrX	+	23707822	23708110	+	23707996
NR_027783	SAT1	chrX	+	23709071	23709327	-	23709150
NM_001127207	SMARCAL1	chr2	+	216983075	216983381	-	216983149
NM_013411	AK2	chr1	-	33275743	33276026	+	33275967
NM_014140	SMARCAL1	chr2	+	216983075	216983381	-	216983149
NM_152633	FANCB	chrX	-	14805734	14806034	+	14805963
NM_024843	CYBRD1	chr2	+	172082720	172083030	-	172082807
NM_021999	ITM2B	chr13	+	47701816	47702005	-	47701905
NM_021999	ITM2B	chr13	+	47702005	47702324	-	47702090
NM_004373	COX6A1	chr12	+	119356287	119356589	-	119356365
NM_001190384	GNE	chr9	-	36250584	36250895	+	36250808
NM_001190384	GNE	chr9	-	36251635	36251939	+	36251862
NM_001008225	CNOT4	chr7	-	134849383	134849685	+	134849612
NM_052888	LRRC37B	chr17	+	27368654	27368951	+	27368677
NM_145267	C6orf57	chr6	+	71332292	71332588	-	71332378
NM_001142470	C6orf203	chr6	+	107451870	107452164	-	107451941
NM_001679	ATP1B3	chr3	+	143076317	143076626	-	143076405
NM_003523	HIST1H2BE	chr6	+	26290211	26290518	-	26290295
NR_027862	HAT1	chr2	+	172482675	172482985	-	172482761
NR_027862	HAT1	chr2	+	172483235	172483514	-	172483291
NR_027862	HAT1	chr2	+	172484761	172485059	-	172484834
NR_027862	HAT1	chr2	+	172485158	172485455	-	172485231
NM_006675	TSPAN9	chr12	+	3052277	3052553	-	3052343
NM_006675	TSPAN9	chr12	+	3054521	3054818	-	3054598
NM_003642	HAT1	chr2	+	172482675	172482985	-	172482761
NM_003642	HAT1	chr2	+	172483235	172483514	-	172483291
NM_003642	HAT1	chr2	+	172484761	172485059	-	172484834
NM_003642	HAT1	chr2	+	172485158	172485455	-	172485231
NM_001531	MR1	chr1	+	179265543	179265842	-	179265619
NM_001570	IRAK2	chr3	+	10180957	10181262	-	10181040
NM_003810	TNFSF10	chr3	-	173725967	173726267	+	173726191
NM_003761	VAMP8	chr2	+	85655522	85655802	-	85655583
NM_000052	ATP7A	chrX	+	77047810	77048102	-	77047881
NM_000052	ATP7A	chrX	+	77050087	77050382	-	77050161
NM_001005526	SF3B1	chr2	-	198009652	198009952	+	198009875
NM_001005526	SF3B1	chr2	-	198012695	198012985	+	198012920
NM_033017	TRIM4	chr7	-	99357959	99358252	+	99358179
NM_002966	S100A10	chr1	-	150235693	150235995	+	150235911
NM_001174068	SYTL4	chrX	-	99875895	99876195	+	99876120
NM_006431	CCT2	chr12	+	68260541	68260697	-	68260632
NM_006431	CCT2	chr12	+	68264352	68264653	-	68264430
NM_001008779	SPDYA	chr2	+	28889923	28890221	-	28889997
NM_002208	ITGAE	chr17	-	3653836	3654125	+	3654062
NM_002208	ITGAE	chr17	-	3655008	3655306	-	3655087
NM_012433	SF3B1	chr2	-	198009652	198009952	+	198009875
NM_012433	SF3B1	chr2	-	198012695	198012985	+	198012920
NM_001122847	SLC6A12	chr12	-	197080	197376	+	197305
NM_001142468	C6orf203	chr6	+	107451870	107452164	-	107451941
NM_033091	TRIM4	chr7	-	99357959	99358252	+	99358179
NM_173694	ATP11C	chrX	-	138743246	138743529	+	138743381
NM_173694	ATP11C	chrX	-	138745571	138745878	+	138745794
NM_173694	ATP11C	chrX	-	138746058	138746358	+	138746282
NM_001042466	PSAP	chr10	-	73282685	73282989	+	73282909
NM_016103	SAR1B	chr5	-	133999566	133999859	+	133999790
NM_013316	CNOT4	chr7	-	134849383	134849685	+	134849612
NM_016497	MRPL51	chr12	-	6477345	6477635	-	6477438
NM_001625	AK2	chr1	-	33275743	33276026	+	33275967
NM_018453	EAPP	chr14	-	34078816	34079119	-	34079021
NM_018453	EAPP	chr14	-	34081298	34081595	+	34081522
NM_018453	EAPP	chr14	-	34082728	34083020	+	34082952
NM_024420	PLA2G4A	chr1	+	185063389	185063722	-	185063498
NM_002778	PSAP	chr10	-	73282685	73282989	+	73282909
NM_020365	EIF2B3	chr1	-	45229496	45229804	+	45229537
NM_020365	EIF2B3	chr1	-	45229496	45229804	+	45229721
NM_001127383	CYBRD1	chr2	+	172082720	172083030	-	172082807
NM_000858	GUK1	chr1	+	226392558	226392731	-	226392638
NM_001144879	IMPA1	chr8	-	82762291	82762583	+	82762516
NM_018438	FBXO6	chr1	+	11645588	11645900	-	11645676
NM_005101	ISG15	chr1	+	933755	934066	-	933844
NM_001548	IFIT1	chr10	+	91137847	91138142	-	91137918
NM_021800	DNAJC12	chr10	-	69269413	69269707	+	69269633
NM_138441	C6orf150	chr6	-	74219041	74219337	+	74219269
NM_017864	INTS8	chr8	+	95903880	95904104	-	95903947
NM_001173488	NKRF	chrX	-	118615789	118616102	+	118616014
