# Supplementary material for: Heat shock factor binding in Alu repeats expands its involvement in stress through an antisense mechanism
Source: Genome Biol. 2011 Nov 23;12(11):R117. doi: 10.1186/gb-2011-12-11-r117 (PMC3334603; doi:10.1186/gb-2011-12-11-r117)
Supplement: Additional file 8 — Primers used for validation. This file contains all the primers used for experimental validation of the inferences from genome-wide expression profiling and subsequent bio-informatics analysis. [file gb-2011-12-11-r117-S8.XLS]

## Sheet: RT primers-housekeeping genes
List of Primers used for selecting house keeping genes
S. No.	Primer Name	Primer Sequence
1	HPRT1_FP	5’- TGACACTGGCAAAACAATGCA -3’
	HPRT1_RP	5’- GGTCCTTTTCACCAGCAAGCT -3’
2	RPS18_FP	5’- TTCGGAACTGAGGCCATGAT -3’
	RPS18_RP	5’- TTTCGCTCTGGTCCGTCTTG -3’
3	RPL13A_FP	5’- CCTGGAGGAGAAGAGGAAAGAGA -3’
	RPL13A_RP	5’- TTGAGGACCTCTGTGTATTTGTCAA -3’

## Sheet: Microarray_qRT validation
Primers for Microarray validation of Illumina
S. No.	Primer Name	Primer Sequence
1	B2M_FP	5’- TGCTGTCTCCATGTTTGATGTATCT -3’
	B2M_RP	5’- TCTCTGCTCCCCACCTCTAAGT -3’
2	CREG1_FP	5’- CAGAAGTTGGTCTGTGCCAA -3’
	CREG1_RP	5’- GCGTGCCCTATTTCTACCTG -3’
3	IGFBP2_FP	5’- GAGCAGGTTGCAGACAATGG -3’
	IGFBP2_RP	5’- CGGCCAGCTCCTTCATAC -3’
4	ANAPC1_FP	5’- ATGGTGCCTAGTTTTGCAGC -3’
	ANAPC1_RP	5’- GCTGGCGACTCTCAATATCC -3’
5	CTPS2_FP	5’- CCCAGTCTCATTGTTCCTCC -3’
	CTPS2_RP	5’- CCACAGAGTTTAGGCCAAATG -3’
6	ILF3_FP	5’- AGGCCTACGCTGCTCTTGCT -3’
	ILF3_RP	5’- GCCGAAGCCAGGGTTATGTG -3’
7	LAMC3_FP	5’- CGCTTGTAGATGGCAAAGC -3’
	LAMC3_RP	5’- CCACCTCGGTCAACATCAC -3’
8	SPTAN1_FP	5’- CTGCTGTTTCCAGCACTTTG -3’
	SPTAN1_RP	5’- GAGGCTCCTCGGTCCTTC -3’
9	PLAC8_FP	5’- GAGGACAGCAAAGAGTTGCC -3’
	PLAC8_RP	5’- CTGTCTGTGTGGAACAAGCG -3’
10	WDR62_FP	5’- GAAAGGATCCTGATGGCAAA -3’
	WDR62_RP	5’- GGTCAGAGCTCTTCCACAGC -3’
11	ADD1_FP	5’- TACCTCTCCTTGTGAGGGGC -3’
	ADDI_RP	5’- CCCACGATTCGCTTCTGA -3’
12	UBE2I_FP	5’- AAATGGGTGGTCTTTCCTCC -3’
	UBE2I_RP	5’- GACCTGACCCCAAGGAAAC -3’
13	SMA4_FP	5’- TGGTTACTGCACTTGACGGA -3’
	SMA4_RP	5’- TGATGGATAGGAGCAACCCT -3’
14	NR2C1_FP	5’- CACTGGGCAAGACCAAGAGT -3’
	NR2C1_RP	5’- CGATTCCTTCTTTCCAGGCT -3’
15	GTSE1_FP	5’- CATCATCTTCATTTGCACTCG -3’
	GTSE1_RP	5’- ACGTGAACATGGATGACCCT -3’
16	CAD_FP	5’- CAAAGCCCACACAGTTCTCA -3’
	CAD_RP	5’- ATTGGGAGCTGCATGAAGAG -3’
17	FHL2_FP	5’- GTGCCGGTCCTTGTAAGACA -3’
	FHL2_RP	5’- GGTGTGCTTTGAGACCCTGT -3’
18	RAD1_FP	5’- CACCACTCCTCCTTCTTCCA -3’
	RAD1_RP	5’- AATGCAAAGTGTGTGCAAGC -3’
19	FKBP9_FP	5’- GATCAGCTGTCCTTTTCCCA -3’
	FKBP9_RP	5’- GACTTCGTGCGCTACCACTA -3’

## Sheet: Primers-ChIP PCR
	Primers for ChIP-PCR (Promoter region)
S. No.	Primer Name	Primer Sequence
1	HSPA1A_ChIP_FP	5’- CATGGAGACCAACACCCTTC -3’
	HSPA1A_ChIP_RP	5’- GACCAATCAGAGGCCAGAGT -3’
2	HIST1H4A_ChIP_Alu_FP	5’- GCTGAGGCAGGAGAAACACT -3’
	HIST1H4A_ChIP_Alu_RP	5’- CAGAGCTACAGGCTTTGAGGA -3’
3	SPINK6_ChIP_Alu_FP	5'- CAGGAGAATCGCTTGAACC -3'
	SPINK6_ChIP_Alu_RP	5'- TGAGTCAAAATAAATAGGGAAGTCAA -3'
4	ANKRD33_ChIP_Alu_FP	5'- TTAAGCCCAGGAGTTTGAGG -3'
	ANKRD33_ChIP_Alu_RP	5'- TCTCCTCCACCCTTTACCAA -3'
Negative control
1	HOXA1_ChIP_FP	5'- GGTTAGCACTTGACCCAGGA -3'
	HOXA1_ChIP_RP	5'- GGAAAGGGAGAAGGGTGGTA -3'
2	SOX1_ChIP_FP	5'- AACCCCAAGATGCACAACTC -3'
	SOX1_ChIP_RP	5'- GGTACTTGTAATCCGGGTGCT -3'
3	SOX5_ChIP_FP	5'- TAACACCACAGGCAGGTCAG -3'
	SOX5_ChIP_RP	5'- ATCTGGCGGAGTTCAGTTGT -3'
4	GPRC6A_ChIP_FP	5'- TACCTCCCATGGTTGAAAGG -3'
	GPRC6A_ChIP_RP	5'- GGACTATGCTGAGCCAGGAC -3'
5	APITD1_ChIP_FP	5'- TTTCAGGCAGGCCATTTATC -3'
	APITD1_ChIP_RP	5'- ACTCATTCTCCCACCTTTGG -3'
	Primers for ChIP-PCR (Proximal region of Antisense transcripts)
1	BTF3L4_ChIP AS_FP	5'- TCCCTTATTCCCTCCCTCAC -3'
	BTF3L4_ChIP AS_RP	5'- AGCAACAAGAGCGAAACTCC -3'
2	KIF1B_ChIP AS_FP	5'- ACGCCTTTGGTCTCAGCTAC -3'
	KIF1B_ChIP AS_RP	5'- TGATCTTATGTCACACATTTTCTTCA -3'
3	CLN3_ChIP AS_FP	5'- ATTACAAGCATGAGCCACCA -3'
	CLN3_ChIP AS_RP	5'- GAGGCTGAGGCAAAAGAATG -3'
4	CRIM1_ChIP AS_FP	5'- CCTTGAATTTTGCCTCAGATG -3'
	CRIM1_ChIP AS_RP	5'- GAGGTAGGAGAATGGCGTGA -3'

## Sheet: Cloning
	Primers for Cloning
S. No.	Primer Name	Primer Sequence
Positive control
1	HSPA1A_FP	5’- TTTCTCGAGGCTCCAACTCAGTAATCTTTTTCC -3’
	HSPA1A_RP	5’- AGAAAGCTTTTTTCCCTTCTGAGCCAATCAC -3’
Gene-1
1	SPN_Alu_FP	5’- CTTCTCGAGCGGTTTTCCATATAGATTCCCATA -3’
	SPN_Alu_RP	5’- CACAAGCTTTGCTAGGATCTTATTTCTGCAAAC -3’
2	SPN_Alu_TSS_FP	5’- TCTCTCGAGACGGTTTTCCATATAGATTCCCATA -3’
	SPN_Alu_TSS_RP	5’- CCCAAGCTTCACCAAGTCTCACCCTCTTACC -3’
3	SPN_-1kb_Alu_TSS_FP	5’- AGCCTCGAGGTCTATACTCCTTTGCTCCTGTGTC -3’
	SPN_-1kb_Alu_TSS_RP	5’- CCCAGATCTCACCAAGTCTCACCCTCTTACC -3’
Gene-2
1	SPINK6_Alu_FP	5’- AATCTCGAGCTCATTTCAAAAATTCAATTCAGG -3’
	SPINK6_Alu_RP	5’- GTCAAGCTTTGAGTCAAAATAAATAGGGAAGTCAA -3’
Gene-3
1	HIST1H4A_Alu_FP	5’- AATCTCGAGGGAGCACTTTTCGTTTTAATGCTA -3’
	HIST1H4A_Alu_RP	5’- TAAAAGCTTAATGTAAACCCATTCTGACTCCAG -3’
2	HIST1H4A_Alu_TSS_FP	5’- AATCTCGAGGGAGCACTTTTCGTTTTAATGCTA -3’
	HIST1H4A_Alu_TSS_RP	5’- CCAAAGCTTGACATGACTTCCCAAGAAGTGAAC -3’
3	HIST1H4A_1kb_Alu_TSS_FP	5’- TATCTCGAGTAAACACAGCCTTCAGGTTATGAA -3’
	HIST1H4A_1kb_Alu_TSS_RP	5’- CCAAAGCTTGACATGACTTCCCAAGAAGTGAAC -3’
Primer for Site Directed Mutagenesis of HSF site
			Substitution as per clone sequence	No. of mismatches
1	SPN_SDM_FP	5’- GCCGAGCCAAGATCATGCCATTGCACTTTACACCGCCTTAAAAAAA -3’	a291t_a292t_t295a	3
	SPN_SDM_RP	5’- TTTTTTTAAGGCGGTGTAAAGTGCAATGGCATGATCTTGGCTCGGC -3’
2	SPINK6_SDM_FP	5’- GGAGGCAGAGACTGCAGTTTGCAAAGATTGCACCACTGCAC -3’	a256t_a257t_t260a	3
	SPINK6_SDM_RP	5’- GTGCAGTGGTGCAATCTTTGCAAACTGCAGTCTCTGCCTCC -3’
3	HIST1H4A_SDM_FP	5’- GGCTCTAATGTACTCCAGTCTGGGCGATAGAGTGAATCGGTTAAAAAAAA -3’	c326t_a331t_t334a	3
	HIST1H4A_SDM_RP	5’- TTTTTTTTAACCGATTCACTCTATCGCCCAGACTGGAGTACATTAGAGCC -3’

## Sheet: siRNAs
	siRNAs to knockdown the antisense transcripts
S. No.	Primer name and Sequence
	BTF3L4
siRNA 1	Sense 5'- GCACGCGGCAAGAGAAAGAUU -3'
	Antisense 3'- UUCGUGCGCCGUUCUCUUUCU -5'
siRNA 2	Sense 5'- ACCAGCACGCGGCAAGAGAUU -3'
	Antisense 3'- UUUGGUCGUGCGCCGUUCUCU (5'-P) -5'
siRNA 3	Sense 5'- ACGCGGCAAGAGAAAGAUGUU -3'
	Antisense 3'- UUUGCGCCGUUCUCUUUCUAC (5'-P) -5'
	CLN3
siRNA 1	Sense 5'- GAAUACUCACCCUCGGAAUUU -3'
	Antisense 3'- UUCUUAUGAGUGGGAGCCUUA -5'
siRNA 2	Sense 5'- GCACAGCCUCCCAUCGCAUUU -3'
	Antisense 3'- UUCGUGUCGGAGGGUAGCGUA (5'-P) -5'
siRNA 3	Sense 5'- AGAGGUGGUCGUUCCAUGAUU -3'
	Antisense 3'- UUUCUCCACCAGCAAGGUACU (5'-P) -5'
	CRIM1
siRNA 1	Sense 5'- GAGACACUCGCAUCUGAAAUU -3'
	Antisense 3'- UUCUCUGUGAGCGUAGACUUU -5'
siRNA 2	Sense 5'- GUCCCAUCGCCACGAGAGAUU -3'
	Antisense 3'- UUCAGGGUAGCGGUGCUCUCU (5'-P) -5'
siRNA 3	Sense 5'- GCCAGAGAGACACUCGCAUUU -3'
	Antisense 3'- UUCGGUCUCUCUGUGAGCGUA -5'
	KIF1B
siRNA 1	Sense 5'- GAGGCGGACUGCAAAGAAAUU -3'
	Antisense 3'- UUCUCCGCCUGACGUUUCUUU -5'
siRNA 2	Sense 5'- CAUGGGUGGAGGGAAGAAUUU -3'
	Antisense 3'- UUGUACCCACCUCCCUUCUUA (5'-P) -5'
siRNA 3	Sense 5'- UGAGGCGGACUGCAAAGAAUU -3'
	Antisense 3'- UUACUCCGCCUGACGUUUCUU -5'

## Sheet: sense-antisense crosstalk
Primers for sense transcript validation after knockdown of antisense transcript
S. No.	Primer Name	Primer Sequence
1	BTF3L4_FP	5’- TGAGGCAGCCATCTTTCTCT -3’
	BTF3L4_RP	5’- GACCTGAGCCTGAAGTTTGG -3’
2	CRIM1_FP	5’- ATTGCCTCAGTTGTGGTTCC -3’
	CRIM1_RP	5’- TCGATACCAGCAAAGCAGTG -3’
3	CLN3_FP	5’- GTTCAAGGGTCTGCTGTGGT -3’
	CLN3_RP	5’- AGCGTGACTCAGGGAAGTGT -3’
4	KIF1B_FP	5’- CCAGCTTCGCTCCTTATCAC -3’
	KIF1B_RP	5’- TCACTTTTCAGGTGCAGACG -3’
	Primers for antisense transcript validation
1	BTF3L4_AS_FP1	5’- CCTATGGCCGTGAAGTGG -3’
	BTF3L4_AS_RP1	5’- GCCGTCGTCTTTCTCTGTCT -3’
2	CLN3_AS_FP1	5’- AGAGGTGGTCGTTCCATGAG -3’
	CLN3_AS_RP1	5’- GACCTGAACTTGATGCGATG -3’
3	CRIM1_AS_FP1	5’- ACAGCACTTTCCAGGTGTCC -3’
	CRIM1_AS_RP1	5’- ATTCATGGGGTTTTCCTTCC -3’
4	KIF1B_AS_FP1	5’- AGTGCTCACCTGGCTTGG -3’
	KIF1B_AS_RP1	5’- TTCAATTTGCAGTCCAGCAC -3’
	Primers for control gene
1	MGST1_FP	5’- TGCCAATCCAGAAGACTGTG -3’
	MGST1_RP	5’- TACAGGAGGCCAATTCCAAG -3’
2	RPL8_FP	5’- CCGAATTGACAAACCCATCT -3’
	RPL8_RP	5’- GGATGCTCCACAGGATTCAT -3’
